# Supplementary material for: RNA polymerase II depletion promotes transcription of alternative mRNA species
Source: BMC Mol Biol. 2016 Aug 30;17(1):20. doi: 10.1186/s12867-016-0074-8 (PMC5004267; doi:10.1186/s12867-016-0074-8)
Supplement: Supplementary file 4 — 10.1186/s12867-016-0074-8 Gene expression data files. Text files of all absolute and normalized reads, as described in the text, are contained within the gene expression data files. [file 12867_2016_74_MOESM4_ESM.zip]

Archive with 19 entries (16 files):
- supplemental data/
- supplemental data/clustered.absolute.reads.A.txt
- __MACOSX/
- __MACOSX/supplemental data/
- __MACOSX/supplemental data/._clustered.absolute.reads.A.txt
- supplemental data/clustered.absolute.reads.B.txt
- __MACOSX/supplemental data/._clustered.absolute.reads.B.txt
- supplemental data/clustered.normalized.reads.A.txt
- __MACOSX/supplemental data/._clustered.normalized.reads.A.txt
- supplemental data/clustered.normalized.reads.B.txt
- __MACOSX/supplemental data/._clustered.normalized.reads.B.txt
- supplemental data/induced genes.annotations.xlsx
- __MACOSX/supplemental data/._induced genes.annotations.xlsx
- supplemental data/induced.normalized.common.txt
- __MACOSX/supplemental data/._induced.normalized.common.txt
- supplemental data/sgdGene2008.txt
- __MACOSX/supplemental data/._sgdGene2008.txt
- supplemental data/sgdToName2008.txt
- __MACOSX/supplemental data/._sgdToName2008.txt
