# Supplementary material for: RNA polymerase II depletion promotes transcription of alternative mRNA species
Source: BMC Mol Biol. 2016 Aug 30;17(1):20. doi: 10.1186/s12867-016-0074-8 (PMC5004267; doi:10.1186/s12867-016-0074-8)
Supplement: Supplementary file 4 — 10.1186/s12867-016-0074-8 Gene expression data files. Text files of all absolute and normalized reads, as described in the text, are contained within the gene expression data files. [file 12867_2016_74_MOESM4_ESM.zip › supplemental data/clustered.absolute.reads.A.txt]

Systematic.Name	Standard.Name	chromosome	strand	cdsStart	cdsEnd	peak	lengths	A1.counts	A2.counts	A3.counts	A4.counts	A5.counts	A6.counts	A7.counts	A8.counts
Q0017	Q0017	17	+	4253	4415	11287	6872	8	8	4	3	5	4	10	7
Q0017	Q0017	17	+	4253	4415	10947	6532	1	1	7	6	10	9	2	12
Q0017	Q0017	17	+	4253	4415	5928	1513	5	2	1	1	1	2	4	7
Q0017	Q0017	17	+	4253	4415	5450	1035	32	32	24	21	27	21	25	26
Q0032	Q0032	17	+	11666	11957	12467	510	2	1	3	1	2	6	3	4
Q0050	Q0050	17	+	13817	16322	23944	7622	6	5	1	3	4	1	1	5
Q0080	Q0080	17	+	27665	27812	28415	603	10	2	6	11	13	15	12	17
Q0080	Q0080	17	+	27665	27812	28306	494	19	9	3	4	15	10	5	9
Q0092	Q0092	17	+	30873	31014	35783	4769	6	7	7	3	5	6	5	7
Q0092	Q0092	17	+	30873	31014	35269	4255	10	11	9	10	9	10	23	16
Q0092	Q0092	17	+	30873	31014	33700	2686	7	4	10	9	3	7	5	14
Q0110	Q0110	17	+	36539	38579	46678	8099	1	3	2	2	6	3	2	2
Q0110	Q0110	17	+	36539	38579	46007	7428	12	7	6	5	6	7	4	7
Q0110	Q0110	17	+	36539	38579	44809	6230	2	2	1	3	3	4	4	2
Q0110	Q0110	17	+	36539	38579	41393	2814	1	1	1	3	3	8	15	16
Q0130	Q0130	17	+	46722	46953	48586	1633	13	11	8	7	7	7	5	10
Q0140	Q0140	17	+	48900	50097	51011	914	6	7	15	3	7	7	9	4
Q0143	Q0143	17	+	51276	51429	52892	1463	32	31	17	19	17	23	27	47
Q0143	Q0143	17	+	51276	51429	51886	457	15	16	16	19	26	29	17	22
Q0144	Q0144	17	+	54108	54438	60376	5938	3	3	1	2	4	4	1	4
Q0144	Q0144	17	+	54108	54438	55950	1512	18	8	4	15	12	8	10	16
Q0160	Q0160	17	+	61021	61729	62996	1267	3	3	5	3	2	3	3	3
Q0182	Q0182	17	+	65769	66174	73551	7377	21	29	16	11	16	30	16	18
Q0182	Q0182	17	+	65769	66174	72706	6532	7	12	88	102	166	52	540	428
Q0182	Q0182	17	+	65769	66174	68835	2661	3	3	1	3	7	1	2	5
Q0182	Q0182	17	+	65769	66174	66810	636	1	2	3	1	6	2	4	5
Q0182	Q0182	17	+	65769	66174	65776	-398	3	18	27	23	27	47	38	42
Q0255	Q0255	17	+	74494	75984	79181	3197	22	16	12	7	12	16	12	20
Q0255	Q0255	17	+	74494	75984	77503	1519	2	2	2	3	12	2	34	21
Q0255	Q0255	17	+	74494	75984	77377	1393	8	2	2	1	2	2	3	2
Q0255	Q0255	17	+	74494	75984	76194	210	27	20	7	9	14	19	18	26
Q0275	Q0275	17	+	79212	80022	85108	5086	2	2	5	4	15	2	34	18
Q0275	Q0275	17	+	79212	80022	84958	4936	152	138	74	90	98	125	140	145
Q0275	Q0275	17	+	79212	80022	84044	4022	12	15	7	5	10	12	11	11
Q0275	Q0275	17	+	79212	80022	82715	2693	4	1	2	3	5	2	9	6
Q0275	Q0275	17	+	79212	80022	82680	2658	5	11	7	9	12	11	6	20
Q0275	Q0275	17	+	79212	80022	80642	620	12	5	2	4	3	2	7	10
YAL001C	YAL001C	1	-	147595	151168	147517	78	11	26	9	10	8	8	21	18
YAL001C	YAL001C	1	-	147595	151168	147542	53	5	14	3	4	5	2	5	7
YAL002W	VPS8	1	+	143708	147533	152136	4603	29	26	27	12	33	29	34	30
YAL002W	VPS8	1	+	143708	147533	147645	112	14	19	7	12	8	10	22	30
YAL002W	VPS8	1	+	143708	147533	147588	55	10	28	16	20	19	21	27	34
YAL003W	YAL003W	1	+	142175	143162	143446	284	670	176	41	21	35	24	46	43
YAL003W	YAL003W	1	+	142175	143162	143369	207	1546	601	168	137	147	158	168	169
YAL003W	YAL003W	1	+	142175	143162	143267	105	31	6	3	5	2	3	5	11
YAL003W	YAL003W	1	+	142175	143162	143221	59	351	225	98	98	68	106	159	149
YAL003W	YAL003W	1	+	142175	143162	142469	-693	1	1	2	4	7	3	10	12
YAL005C	SSA1	1	-	139504	141433	139360	144	520	393	100	212	545	690	879	1254
YAL007C	ERP2	1	-	137699	138347	137534	165	74	84	35	36	34	37	44	43
YAL007C	ERP2	1	-	137699	138347	137560	139	17	11	7	6	11	3	9	9
YAL007C	ERP2	1	-	137699	138347	137576	123	18	37	21	23	25	21	31	11
YAL008W	FUN14	1	+	136915	137512	137644	132	12	27	8	8	10	7	21	30
YAL008W	FUN14	1	+	136915	137512	137619	107	4	5	1	2	3	1	7	4
YAL009W	SPO7	1	+	135855	136635	136757	122	59	69	40	41	36	30	42	69
YAL009W	SPO7	1	+	135855	136635	136741	106	1	4	2	1	4	1	4	5
YAL010C	MDM10	1	-	134185	135667	134087	98	19	14	7	5	10	7	9	8
YAL011W	YAL011W	1	+	132201	134079	134175	96	6	10	3	8	6	3	10	10
YAL012W	CYS3	1	+	130801	131986	132084	98	1325	634	444	411	456	630	770	1559
YAL013W	DEP1	1	+	129270	130533	130590	57	49	57	27	25	33	20	35	36
YAL014C	SYN8	1	-	128252	129020	128120	132	117	138	77	79	89	104	112	134
YAL014C	SYN8	1	-	128252	129020	128149	103	2	1	3	3	5	4	4	3
YAL014C	SYN8	1	-	128252	129020	128184	68	4	10	4	4	3	10	6	6
YAL014C	SYN8	1	-	128252	129020	128210	42	9	16	7	5	10	11	21	16
YAL015C	NTG1	1	-	126903	128103	126897	6	16	9	10	11	23	10	26	26
YAL015C	NTG1	1	-	126903	128103	128090	-1187	16	14	4	2	5	6	13	8
YAL016C-A	YAL016C-A	1	-	124755	125070	124496	259	2	2	4	7	7	11	9	10
YAL016W	TPD3	1	+	124879	126787	126901	114	3	4	1	1	3	7	3	4
YAL016W	TPD3	1	+	124879	126787	126852	65	296	353	243	257	311	313	432	547
YAL017W	PSK1	1	+	120225	124296	124478	182	48	142	133	133	244	305	372	521
YAL017W	PSK1	1	+	120225	124296	124460	164	2	12	9	11	31	35	39	35
YAL019W	FUN30	1	+	114919	118315	120190	1875	5	1	4	4	1	2	2	3
YAL020C	ATS1	1	-	113614	114616	113539	75	37	35	13	9	11	22	9	20
YAL021C	CCR4	1	-	110846	113360	110596	250	15	23	13	12	17	12	21	14
YAL021C	CCR4	1	-	110846	113360	110618	228	44	71	45	42	64	55	54	61
YAL022C	FUN26	1	-	108877	110431	108837	40	87	126	50	35	47	59	68	63
YAL023C	PMT2	1	-	106272	108552	106145	127	265	218	74	42	82	56	73	64
YAL023C	PMT2	1	-	106272	108552	106213	59	28	20	6	6	7	6	7	3
YAL024C	LTE1	1	-	101565	105873	101373	192	7	3	2	2	2	1	4	1
YAL025C	MAK16	1	-	100225	101146	100024	201	114	31	6	5	5	5	8	5
YAL025C	MAK16	1	-	100225	101146	100060	165	13	4	2	1	1	1	1	1
YAL026C-A	YAL026C-A	1	-	95386	95824	95484	-98	105	112	51	60	45	56	77	71
YAL027W	YAL027W	1	+	94687	95473	108759	13286	4	6	6	2	5	1	2	3
YAL027W	YAL027W	1	+	94687	95473	95605	132	23	12	10	8	10	11	10	13
YAL027W	YAL027W	1	+	94687	95473	95583	110	5	2	1	1	4	3	4	9
YAL028W	FRT2	1	+	92900	94487	94569	82	2	3	3	4	10	16	9	19
YAL028W	FRT2	1	+	92900	94487	94529	42	7	7	8	18	20	16	31	31
YAL029C	MYO4	1	-	87855	92271	87694	161	15	4	1	2	2	1	1	1
YAL029C	MYO4	1	-	87855	92271	87772	83	122	121	72	61	94	84	99	125
YAL030W	YAL030W	1	+	87286	87753	87895	142	27	32	20	34	35	45	53	68
YAL030W	YAL030W	1	+	87286	87753	87856	103	67	97	99	166	228	191	346	365
YAL031C	FUN21	1	-	84749	87032	84589	160	12	34	17	21	35	24	50	53
YAL032C	PRP45	1	-	83335	84475	83211	124	22	25	16	18	23	15	26	33
YAL033W	POP5	1	+	82706	83228	83298	70	26	15	5	10	9	4	15	15
YAL034C	YAL034C	1	-	80710	81952	80571	139	23	32	19	17	30	52	62	142
YAL034C	YAL034C	1	-	80710	81952	80612	98	16	14	11	9	18	23	50	78
YAL035W	FUN12	1	+	76427	79436	79555	119	324	258	109	102	107	108	128	136
YAL035W	FUN12	1	+	76427	79436	79537	101	125	86	33	37	44	50	63	46
YAL036C	YAL036C	1	-	75043	76153	74852	191	44	22	5	5	3	3	4	6
YAL036C	YAL036C	1	-	75043	76153	74876	167	18	7	1	3	1	1	1	1
YAL037C-B	YAL037C-B	1	-	72326	73301	70896	1430	116	76	41	37	50	43	57	56
YAL037W	YAL037W	1	+	74020	74824	75038	214	76	70	34	28	36	33	34	45
YAL037W	YAL037W	1	+	74020	74824	74916	92	3	3	2	3	7	3	5	10
YAL038W	CDC19	1	+	71786	73289	73452	163	11347	5302	2775	2398	2974	3640	4113	4694
YAL038W	CDC19	1	+	71786	73289	73371	82	95	74	32	20	37	36	32	46
YAL039C	CYC3	1	-	68716	69526	68648	68	57	68	35	36	64	60	57	77
YAL040C	CLN3	1	-	65778	67521	62568	3210	1	1	1	2	8	6	4	2
YAL040C	CLN3	1	-	65778	67521	65388	390	12	13	25	43	72	72	73	86
YAL040C	CLN3	1	-	65778	67521	65598	180	7	6	7	4	8	7	11	8
YAL040C	CLN3	1	-	65778	67521	65629	149	56	53	33	25	40	57	62	59
YAL041W	CDC24	1	+	62840	65405	69851	4446	35	35	25	23	16	26	33	31
YAL041W	CDC24	1	+	62840	65405	65462	57	46	61	33	48	80	61	76	67
YAL041W	CDC24	1	+	62840	65405	65442	37	8	8	4	8	15	5	8	15
YAL042W	ERV46	1	+	61316	62564	62680	116	17	18	10	5	13	6	10	19
YAL042W	ERV46	1	+	61316	62564	62653	89	448	519	285	209	318	307	335	355
YAL043C	PTA1	1	-	58695	61053	58621	74	92	92	69	75	113	99	98	128
YAL044C	YAL044C	1	-	57950	58463	57871	79	108	181	203	306	519	432	588	594
YAL044W-A	YAL044W-A	1	+	57518	57851	57961	110	131	223	139	135	212	164	252	333
YAL044W-A	YAL044W-A	1	+	57518	57851	57939	88	8	8	11	9	8	7	15	20
YAL046C	YAL046C	1	-	57029	57386	56914	115	40	56	35	28	36	34	38	53
YAL049C	YAL049C	1	-	51855	52596	51721	134	98	102	75	82	89	115	145	167
YAL049C	YAL049C	1	-	51855	52596	51778	77	8	13	10	14	19	11	22	24
YAL051W	OAF1	1	+	48564	51708	51856	148	35	27	20	15	18	26	29	44
YAL051W	OAF1	1	+	48564	51708	51837	129	3	3	1	1	5	1	4	4
YAL051W	OAF1	1	+	48564	51708	51788	80	6	7	2	3	2	4	4	4
YAL053W	YAL053W	1	+	45899	48251	48325	74	130	189	186	192	210	192	188	194
YAL054C	ACS1	1	-	42881	45023	42073	808	62	76	48	26	30	59	41	48
YAL054C	ACS1	1	-	42881	45023	42720	161	54	81	56	53	102	129	183	250
YAL055W	PEX22	1	+	42177	42720	45115	2395	1	2	3	1	1	1	4	10
YAL055W	PEX22	1	+	42177	42720	42791	71	7	2	1	2	2	1	4	10
YAL056W	GPB2	1	+	39259	41902	42018	116	9	10	10	7	8	15	17	39
YAL056W	GPB2	1	+	39259	41902	41999	97	35	48	26	36	42	38	54	61
YAL056W	GPB2	1	+	39259	41902	41980	78	22	27	16	32	40	30	46	32
YAL058W	CNE1	1	+	37464	38973	39104	131	5	2	4	1	3	2	1	7
YAL058W	CNE1	1	+	37464	38973	39031	58	32	32	23	13	19	28	28	34
YAL059C-A	YAL059C-A	1	-	36496	36919	31416	5080	14	11	5	5	7	6	16	9
YAL059C-A	YAL059C-A	1	-	36496	36919	32940	3556	28	22	13	11	22	33	42	63
YAL059C-A	YAL059C-A	1	-	36496	36919	33237	3259	3	2	5	8	12	16	14	27
YAL059C-A	YAL059C-A	1	-	36496	36919	35113	1383	8	9	7	4	2	9	7	4
YAL059W	ECM1	1	+	36509	37148	37342	194	90	7	3	3	3	3	5	3
YAL059W	ECM1	1	+	36509	37148	37316	168	91	13	6	5	4	4	6	10
YAL060W	BDH1	1	+	35155	36304	36453	149	102	73	54	40	61	54	71	81
YAL060W	BDH1	1	+	35155	36304	36420	116	170	370	344	330	527	560	635	764
YAL061W	YAL061W	1	+	33448	34702	34842	140	1	3	3	1	3	4	7	9
YAL062W	GDH3	1	+	31567	32941	33015	74	23	76	227	257	400	465	569	466
YAL062W	GDH3	1	+	31567	32941	31576	-1365	4	5	5	2	1	1	1	2
YAL063C	FLO9	1	-	24000	27969	23705	295	206	146	120	105	145	212	196	202
YAL064W	YAL064W	1	+	21525	21852	31543	9691	14	10	7	2	3	7	7	2
YAL064W	YAL064W	1	+	21525	21852	31018	9166	2	3	1	1	6	1	1	7
YAR002C-A	ERP1	1	-	154066	154726	153953	113	5	5	3	4	3	2	3	4
YAR002C-A	ERP1	1	-	154066	154726	153992	74	513	563	430	406	418	426	437	465
YAR002W	NUP60	1	+	152258	153878	154087	209	7	2	5	6	6	6	8	16
YAR002W	NUP60	1	+	152258	153878	153971	93	22	10	5	9	12	6	7	7
YAR003W	SWD1	1	+	155006	156287	156859	572	6	2	1	2	4	2	5	1
YAR003W	SWD1	1	+	155006	156287	156781	494	19	17	6	12	12	8	16	18
YAR003W	SWD1	1	+	155006	156287	156762	475	26	27	10	14	20	17	13	14
YAR003W	SWD1	1	+	155006	156287	156010	-277	7	5	3	2	4	4	6	7
YAR007C	RFA1	1	-	156755	158621	156684	71	66	89	57	87	111	106	137	86
YAR008W	SEN34	1	+	158966	159794	159895	101	12	13	8	5	10	10	13	10
YAR014C	BUD14	1	-	166742	168866	166566	176	87	83	57	115	173	193	206	177
YAR015W	ADE1	1	+	169369	170290	172216	1926	20	16	11	12	14	19	17	19
YAR015W	ADE1	1	+	169369	170290	170385	95	276	173	158	167	321	311	363	380
YAR018C	KIN3	1	-	170390	171698	170324	66	3	14	9	19	12	11	14	9
YAR019C	CDC15	1	-	172208	175133	172004	204	28	30	16	11	16	21	17	17
YAR019C	CDC15	1	-	172208	175133	172119	89	10	5	9	17	8	19	18	24
YAR019C	CDC15	1	-	172208	175133	172155	53	4	6	2	6	10	9	10	12
YAR019W-A	YAR019W-A	1	+	174995	175340	183422	8082	29	25	16	46	42	37	54	69
YAR020C	PAU7	1	-	176853	177021	176591	262	5	5	4	6	13	17	9	8
YAR027W	UIP3	1	+	183763	184471	184655	184	132	218	186	276	420	412	458	564
YAR027W	UIP3	1	+	183763	184471	184553	82	25	38	27	26	53	43	67	108
YAR028W	YAR028W	1	+	184885	185590	185787	197	71	80	61	65	58	65	82	133
YAR029W	YAR029W	1	+	186314	186539	186765	226	4	2	3	7	3	6	5	11
YAR029W	YAR029W	1	+	186314	186539	186742	203	11	11	11	27	16	19	37	50
YAR030C	YAR030C	1	-	186505	186847	183006	3499	5	10	6	6	5	5	9	11
YAR030C	YAR030C	1	-	186505	186847	183516	2989	2	4	3	7	6	10	7	14
YAR033W	MST28	1	+	188100	188805	188916	111	5	2	1	4	3	2	1	4
YAR035C-A	YAR035C-A	1	-	192330	192411	189581	2749	4	4	1	1	2	4	5	1
YAR035C-A	YAR035C-A	1	-	192330	192411	192287	43	5	11	17	8	10	7	14	7
YAR035W	YAT1	1	+	190186	192250	192358	108	9	12	27	26	53	64	77	114
YAR042W	SWH1	1	+	192612	196179	201573	5394	1	1	2	4	2	4	6	6
YAR042W	SWH1	1	+	192612	196179	200995	4816	1	3	1	5	1	4	10	9
YAR042W	SWH1	1	+	192612	196179	199977	3798	2	2	1	5	7	4	2	3
YAR042W	SWH1	1	+	192612	196179	199932	3753	35	37	18	17	36	31	18	25
YAR042W	SWH1	1	+	192612	196179	199859	3680	2	7	1	3	2	6	1	6
YAR042W	SWH1	1	+	192612	196179	196339	160	30	22	12	11	16	16	20	25
YAR042W	SWH1	1	+	192612	196179	196303	124	7	12	8	4	4	7	3	5
YAR050W	FLO1	1	+	203393	208007	208068	61	7	9	26	24	47	64	55	49
YAR071W	PHO11	1	+	225450	226854	226932	78	12	1	3	2	1	3	4	5
YAR071W	PHO11	1	+	225450	226854	226903	49	61	15	17	27	24	29	15	7
YBL001C	ECM15	2	-	237154	237469	236915	239	2	2	1	2	2	3	4	9
YBL001C	ECM15	2	-	237154	237469	236935	219	11	1	1	1	3	2	3	4
YBL001C	ECM15	2	-	237154	237469	236975	179	6	4	4	2	7	3	6	5
YBL001C	ECM15	2	-	237154	237469	237080	74	82	115	93	113	145	98	219	319
YBL002W	HTB2	2	+	236494	236890	237140	250	475	183	37	19	18	18	20	26
YBL002W	HTB2	2	+	236494	236890	237081	191	656	607	249	223	268	260	272	299
YBL002W	HTB2	2	+	236494	236890	236972	82	13	18	13	16	20	14	12	29
YBL003C	HTA2	2	-	235396	235795	218253	17143	6	16	28	27	50	29	36	40
YBL003C	HTA2	2	-	235396	235795	219984	15412	34	69	41	29	32	32	46	55
YBL003C	HTA2	2	-	235396	235795	234771	625	1	1	1	1	2	9	7	1
YBL003C	HTA2	2	-	235396	235795	235119	277	29	15	5	6	5	4	16	13
YBL003C	HTA2	2	-	235396	235795	235225	171	1082	840	479	661	729	551	1000	1185
YBL004W	UTP20	2	+	227638	235120	236440	1320	34	26	15	20	17	30	30	24
YBL004W	UTP20	2	+	227638	235120	236388	1268	3	5	6	10	16	18	13	19
YBL004W	UTP20	2	+	227638	235120	235177	57	129	19	7	5	5	4	6	11
YBL005W	PDR3	2	+	217472	220403	221327	924	45	64	81	101	127	113	147	132
YBL005W	PDR3	2	+	217472	220403	221025	622	6	19	14	28	29	32	21	31
YBL005W	PDR3	2	+	217472	220403	220687	284	10	20	17	21	22	16	23	22
YBL005W-A	YBL005W-A	2	+	221332	222655	221335	-1320	9	13	14	14	11	13	19	16
YBL006C	LDB7	2	-	216589	217132	216418	171	105	105	41	50	47	57	63	78
YBL006W-A	YBL006W-A	2	+	216713	216863	217418	555	2	1	3	2	1	3	5	8
YBL006W-A	YBL006W-A	2	+	216713	216863	217376	513	2	2	2	2	9	10	8	13
YBL007C	SLA1	2	-	212634	216369	212471	163	14	25	25	24	57	54	33	50
YBL007C	SLA1	2	-	212634	216369	212552	82	57	94	46	57	55	38	68	81
YBL007C	SLA1	2	-	212634	216369	212573	61	81	116	59	61	58	55	90	92
YBL007C	SLA1	2	-	212634	216369	216368	-3734	7	7	1	2	3	1	1	3
YBL008W	HIR1	2	+	209655	212178	212281	103	12	6	2	4	7	5	1	2
YBL009W	YBL009W	2	+	207196	209227	209351	124	61	34	15	8	15	12	17	19
YBL010C	YBL010C	2	-	206109	206952	205934	175	7	6	5	4	6	8	12	14
YBL011W	SCT1	2	+	203540	205820	206024	204	73	63	23	16	20	22	28	32
YBL011W	SCT1	2	+	203540	205820	205935	115	11	21	5	9	7	10	10	11
YBL014C	RRN6	2	-	199066	201751	193510	5556	4	4	4	4	23	19	26	58
YBL014C	RRN6	2	-	199066	201751	193531	5535	3	3	3	3	11	13	22	28
YBL014C	RRN6	2	-	199066	201751	197585	1481	1	2	4	1	2	1	11	12
YBL014C	RRN6	2	-	199066	201751	198924	142	20	14	2	4	4	6	6	7
YBL014C	RRN6	2	-	199066	201751	198958	108	16	8	3	2	4	5	4	6
YBL015W	ACH1	2	+	194124	195705	197609	1904	2	6	8	6	23	39	51	54
YBL015W	ACH1	2	+	194124	195705	195976	271	18	46	33	41	70	92	123	125
YBL015W	ACH1	2	+	194124	195705	195936	231	4	11	5	8	14	15	26	23
YBL016W	FUS3	2	+	192453	193515	193649	134	106	59	24	41	69	86	111	128
YBL017C	PEP1	2	-	186846	191586	186780	66	161	209	104	110	135	156	172	211
YBL018C	YBL018C	2	-	186000	186477	184197	1803	1	2	1	3	1	5	3	6
YBL018C	YBL018C	2	-	186000	186477	185257	743	1	1	4	7	8	9	7	5
YBL018C	YBL018C	2	-	186000	186477	185937	63	17	18	12	14	8	6	14	7
YBL018C	YBL018C	2	-	186000	186477	185967	33	5	11	2	7	3	5	6	6
YBL019W	APN2	2	+	184355	185918	192263	6345	15	11	10	3	6	5	9	5
YBL019W	APN2	2	+	184355	185918	186029	111	30	27	15	24	30	19	30	41
YBL020W	RFT1	2	+	182403	184128	184207	79	5	4	1	1	1	3	6	2
YBL021C	HAP3	2	-	181662	182097	181494	168	47	32	7	16	18	7	18	24
YBL022C	PIM1	2	-	177876	181278	177796	80	84	95	38	56	54	63	93	87
YBL023C	MCM2	2	-	174922	177529	169361	5561	52	93	55	75	117	115	156	188
YBL023C	MCM2	2	-	174922	177529	174776	146	10	19	17	10	13	10	9	11
YBL024W	NCL1	2	+	172536	174591	174869	278	5	6	1	2	3	1	3	1
YBL024W	NCL1	2	+	172536	174591	174841	250	80	41	19	9	6	11	15	5
YBL024W	NCL1	2	+	172536	174591	174803	212	14	1	5	1	1	1	1	1
YBL024W	NCL1	2	+	172536	174591	174734	143	4	5	2	5	3	3	3	6
YBL024W	NCL1	2	+	172536	174591	174715	124	33	15	6	2	2	3	2	2
YBL025W	RRN10	2	+	171483	171921	172389	468	28	34	17	20	22	26	38	37
YBL026W	YBL026W	2	+	170625	171041	171166	125	107	111	59	53	76	48	74	75
YBL027W	YBL027W	2	+	168425	169379	169547	168	43	11	2	2	3	2	2	3
YBL027W	YBL027W	2	+	168425	169379	169463	84	2018	1127	596	372	255	232	372	324
YBL028C	YBL028C	2	-	167520	167841	166080	1440	7	5	2	10	8	5	12	11
YBL028C	YBL028C	2	-	167520	167841	167254	266	88	11	4	6	12	10	13	15
YBL028C	YBL028C	2	-	167520	167841	167275	245	79	15	2	5	7	10	17	12
YBL029C-A	YBL029C-A	2	-	164490	164775	164383	107	15	11	3	3	10	9	22	17
YBL029C-A	YBL029C-A	2	-	164490	164775	164417	73	25	27	22	26	33	54	54	84
YBL029W	YBL029W	2	+	166136	167267	167374	107	17	12	10	11	17	22	31	54
YBL030C	PET9	2	-	163043	164000	162722	321	28	28	13	18	27	33	28	32
YBL030C	PET9	2	-	163043	164000	162746	297	748	964	494	508	821	1026	986	1078
YBL030C	PET9	2	-	163043	164000	162844	199	42	60	26	37	41	66	73	47
YBL030C	PET9	2	-	163043	164000	162999	44	6	8	6	4	9	6	7	14
YBL030C	PET9	2	-	163043	164000	163337	-294	4	8	8	17	20	20	41	48
YBL031W	SHE1	2	+	161701	162718	165935	3217	671	470	238	200	246	285	316	354
YBL032W	HEK2	2	+	160186	161332	161534	202	29	8	4	2	1	1	1	2
YBL032W	HEK2	2	+	160186	161332	161511	179	55	27	10	8	9	2	2	6
YBL033C	RIB1	2	-	158658	159696	158593	65	44	42	16	25	18	27	39	32
YBL034C	STU1	2	-	153850	158392	153677	173	39	38	13	16	23	20	20	30
YBL035C	POL12	2	-	151495	153613	151429	66	16	23	11	12	14	16	23	22
YBL035C	POL12	2	-	151495	153613	151450	45	19	22	8	9	10	4	10	8
YBL036C	YBL036C	2	-	150449	151223	145895	4554	7	16	5	4	8	10	9	8
YBL036C	YBL036C	2	-	150449	151223	150282	167	8	5	1	2	2	1	5	4
YBL036C	YBL036C	2	-	150449	151223	150305	144	174	121	70	78	126	106	179	161
YBL036C	YBL036C	2	-	150449	151223	150340	109	19	16	3	15	8	14	21	25
YBL037W	APL3	2	+	147211	150289	153748	3459	4	3	3	11	14	23	22	18
YBL037W	APL3	2	+	147211	150289	150424	135	15	21	7	7	8	14	12	11
YBL037W	APL3	2	+	147211	150289	150404	115	3	6	12	9	6	4	6	1
YBL037W	APL3	2	+	147211	150289	150385	96	9	6	9	4	4	7	4	5
YBL038W	MRPL16	2	+	146189	146888	146980	92	33	40	30	34	55	39	66	65
YBL038W	MRPL16	2	+	146189	146888	146950	62	27	34	25	21	27	31	37	45
YBL039C	URA7	2	-	143991	145731	143811	180	248	18	5	5	5	9	6	5
YBL039C	URA7	2	-	143991	145731	143889	102	267	31	8	6	6	5	11	9
YBL039W-B	YBL039W-B	2	+	143395	143575	143709	134	27	44	34	53	90	84	162	183
YBL040C	YBL040C	2	-	142114	142871	141958	156	29	25	28	35	56	77	86	84
YBL040C	YBL040C	2	-	142114	142871	142016	98	52	46	29	30	46	41	49	68
YBL040C	YBL040C	2	-	142114	142871	142048	66	118	131	123	149	162	142	201	211
YBL041W	PRE7	2	+	141249	141975	142087	112	63	89	65	60	91	90	147	172
YBL041W	PRE7	2	+	141249	141975	142066	91	7	4	7	3	6	8	11	15
YBL041W	PRE7	2	+	141249	141975	142030	55	71	95	41	44	72	44	114	138
YBL042C	FUI1	2	-	138343	140263	137651	692	1005	737	444	390	442	507	556	611
YBL042C	FUI1	2	-	138343	140263	138154	189	46	3	3	2	2	6	2	7
YBL042C	FUI1	2	-	138343	140263	138183	160	79	24	10	14	17	31	40	24
YBL045C	COR1	2	-	134145	135519	133843	302	33	55	25	35	70	83	104	113
YBL045C	COR1	2	-	134145	135519	133971	174	67	97	56	60	88	83	131	164
YBL045C	COR1	2	-	134145	135519	134005	140	7	21	16	8	14	11	22	30
YBL046W	YBL046W	2	+	132426	133752	133976	224	136	110	83	59	75	86	89	111
YBL046W	YBL046W	2	+	132426	133752	133936	184	33	27	8	15	42	32	39	62
YBL047C	EDE1	2	-	127897	132043	126100	1797	12	9	10	9	22	20	20	30
YBL047C	EDE1	2	-	127897	132043	126119	1778	18	8	5	10	12	7	18	21
YBL047C	EDE1	2	-	127897	132043	127686	211	166	311	239	257	323	390	369	440
YBL047C	EDE1	2	-	127897	132043	127758	139	74	136	101	90	106	73	94	112
YBL048W	YBL048W	2	+	127301	127613	127796	183	6	5	8	10	17	35	48	63
YBL048W	YBL048W	2	+	127301	127613	127665	52	5	3	1	3	5	2	9	3
YBL048W	YBL048W	2	+	127301	127613	127510	-103	11	14	22	40	78	97	160	241
YBL050W	YBL050W	2	+	125127	126122	126183	61	196	254	212	322	388	332	518	715
YBL051C	PIN4	2	-	122755	124762	122310	445	104	130	140	199	350	384	473	513
YBL051C	PIN4	2	-	122755	124762	122618	137	12	13	4	10	11	13	19	14
YBL052C	SAS3	2	-	119381	121877	119304	77	7	4	3	1	1	1	1	4
YBL053W	YBL053W	2	+	119337	119712	122672	2960	58	36	23	20	36	31	41	41
YBL053W	YBL053W	2	+	119337	119712	122620	2908	221	163	96	103	103	136	170	176
YBL053W	YBL053W	2	+	119337	119712	122383	2671	1	1	2	5	5	5	6	5
YBL053W	YBL053W	2	+	119337	119712	119382	-330	16	1	2	1	1	1	1	1
YBL053W	YBL053W	2	+	119337	119712	119355	-357	25	3	1	1	1	1	1	1
YBL054W	YBL054W	2	+	117591	119169	119329	160	13	2	1	1	2	1	1	5
YBL054W	YBL054W	2	+	117591	119169	119308	139	10	1	1	1	3	1	1	3
YBL055C	YBL055C	2	-	115575	116832	115428	147	476	335	239	190	245	295	316	323
YBL056W	PTC3	2	+	113764	115171	117457	2286	14	16	23	45	105	93	88	86
YBL056W	PTC3	2	+	113764	115171	115564	393	42	52	34	43	61	94	83	97
YBL056W	PTC3	2	+	113764	115171	115430	259	74	57	33	41	44	38	53	61
YBL056W	PTC3	2	+	113764	115171	115385	214	55	45	23	33	30	25	45	52
YBL057C	PTH2	2	-	112802	113447	112731	71	163	153	73	69	87	87	115	144
YBL058W	SHP1	2	+	111438	112710	112826	116	150	193	130	163	217	208	318	322
YBL058W	SHP1	2	+	111438	112710	112338	-372	3	11	7	8	10	8	25	35
YBL059C-A	YBL059C-A	2	-	110126	110541	109885	241	15	2	2	1	1	2	5	1
YBL059C-A	YBL059C-A	2	-	110126	110541	109955	171	29	53	45	30	40	40	48	63
YBL059C-A	YBL059C-A	2	-	110126	110541	109989	137	5	13	9	11	14	10	19	17
YBL059W	YBL059W	2	+	110595	111246	111288	42	7	9	6	6	6	5	5	8
YBL060W	YBL060W	2	+	107933	109997	110047	50	21	32	23	17	27	30	31	53
YBL061C	SKT5	2	-	105317	107408	105216	101	12	13	7	7	16	13	17	17
YBL061C	SKT5	2	-	105317	107408	105241	76	54	44	71	88	96	91	138	105
YBL061C	SKT5	2	-	105317	107408	105348	-31	5	4	3	8	10	6	16	8
YBL064C	PRX1	2	-	100372	101158	100302	70	93	198	200	295	560	551	993	1216
YBL064C	PRX1	2	-	100372	101158	100344	28	3	3	3	8	11	13	28	50
YBL066C	SEF1	2	-	96670	100117	96344	326	21	19	17	14	40	31	29	50
YBL066C	SEF1	2	-	96670	100117	96383	287	1	3	4	3	4	4	5	4
YBL067C	UBP13	2	-	93640	95884	93525	115	5	6	2	1	4	3	4	2
YBL068W	YBL068W	2	+	92411	93395	93579	184	17	2	1	1	1	1	1	1
YBL068W	YBL068W	2	+	92411	93395	93484	89	87	62	28	18	14	23	13	21
YBL068W-A	YBL068W-A	2	+	91791	92028	92201	173	29	13	6	7	5	4	7	7
YBL068W-A	YBL068W-A	2	+	91791	92028	92108	80	5	11	1	4	1	1	1	1
YBL071W-A	KTI11	2	+	89975	90224	90666	442	9	7	1	2	2	2	2	2
YBL071W-A	KTI11	2	+	89975	90224	90469	245	94	50	25	11	15	28	53	59
YBL072C	RPS8A	2	-	88520	89123	88414	106	3241	1935	903	592	440	441	639	601
YBL075C	SSA3	2	-	84496	86446	84417	79	45	39	32	68	99	102	156	207
YBL076C	ILS1	2	-	81040	84259	80946	94	1240	729	365	361	426	493	542	571
YBL078C	ATG8	2	-	80374	80728	79855	519	5	12	21	40	64	57	57	77
YBL078C	ATG8	2	-	80374	80728	79891	483	19	50	74	169	229	169	293	447
YBL078C	ATG8	2	-	80374	80728	80215	159	1	1	4	3	4	1	7	8
YBL078C	ATG8	2	-	80374	80728	80271	103	1	5	1	3	3	1	1	10
YBL079W	NUP170	2	+	75255	79764	79847	83	120	90	40	42	60	68	67	74
YBL081W	YBL081W	2	+	71862	72969	73093	124	64	29	14	3	3	3	8	12
YBL081W	YBL081W	2	+	71862	72969	73027	58	9	7	3	1	1	1	1	1
YBL083C	YBL083C	2	-	69709	70135	69656	53	41	29	10	11	14	12	10	8
YBL083C	YBL083C	2	-	69709	70135	69697	12	16	17	6	5	2	4	4	2
YBL083C	YBL083C	2	-	69709	70135	69713	-4	12	11	1	1	3	4	1	2
YBL084C	CDC27	2	-	67165	69442	67035	130	33	38	37	51	60	60	84	122
YBL085W	BOI1	2	+	63872	66815	66926	111	30	38	19	15	19	12	20	32
YBL086C	YBL086C	2	-	61198	62599	61153	45	24	29	13	15	43	30	54	73
YBL087C	YBL087C	2	-	59817	60735	59682	135	10	2	7	3	1	1	1	1
YBL087C	YBL087C	2	-	59817	60735	59727	90	1060	563	234	150	93	108	152	130
YBL088C	TEL1	2	-	51015	59379	50932	83	29	26	14	25	24	24	23	24
YBL089W	YBL089W	2	+	49570	50950	59801	8851	1	1	5	5	6	8	5	1
YBL089W	YBL089W	2	+	49570	50950	51012	62	34	45	34	26	29	54	55	52
YBL089W	YBL089W	2	+	49570	50950	50978	28	1	8	1	4	4	2	1	2
YBL090W	MRP21	2	+	48821	49355	49473	118	30	69	33	40	29	33	67	61
YBL091C	MAP2	2	-	47359	48625	47270	89	215	230	112	106	121	103	129	143
YBL091C-A	YBL091C-A	2	-	46561	47177	46353	208	1	1	3	3	4	3	7	6
YBL091C-A	YBL091C-A	2	-	46561	47177	46431	130	8	52	22	25	58	34	82	80
YBL092W	RPL32	2	+	45974	46367	46534	167	14	4	1	1	1	1	2	1
YBL092W	RPL32	2	+	45974	46367	46513	146	1769	718	278	156	74	89	115	86
YBL092W	RPL32	2	+	45974	46367	46434	67	639	414	220	106	67	64	103	87
YBL093C	ROX3	2	-	44252	44915	44104	148	43	43	27	37	48	61	104	116
YBL095W	YBL095W	2	+	43273	44086	44203	117	45	48	16	24	24	28	34	50
YBL097W	BRN1	2	+	40827	43092	43133	41	342	266	125	104	158	175	187	185
YBL098W	BNA4	2	+	39141	40524	40640	116	30	31	7	18	36	34	40	22
YBL099W	ATP1	2	+	37049	38687	38952	265	56	52	32	27	33	33	42	56
YBL099W	ATP1	2	+	37049	38687	38919	232	313	491	366	368	534	681	772	931
YBL099W	ATP1	2	+	37049	38687	38753	66	14	15	6	6	9	4	9	15
YBL100W-A	YBL100W-A	2	+	29931	31248	35498	4250	27	28	35	49	75	71	108	129
YBL101C	ECM21	2	-	24945	28299	24782	163	4	10	6	7	4	17	18	22
YBL101C	ECM21	2	-	24945	28299	24808	137	53	68	55	43	67	72	109	111
YBL102W	SFT2	2	+	24097	24745	24919	174	17	13	12	11	9	11	13	40
YBL102W	SFT2	2	+	24097	24745	24874	129	28	50	31	39	58	76	74	88
YBL102W	SFT2	2	+	24097	24745	24837	92	7	6	3	7	9	10	14	13
YBL103C	RTG3	2	-	22074	23535	21602	472	6	2	1	3	3	3	7	3
YBL103C	RTG3	2	-	22074	23535	21736	338	12	17	16	28	48	39	39	34
YBL104C	YBL104C	2	-	18176	21293	18096	80	14	9	5	10	8	13	11	7
YBL104C	YBL104C	2	-	18176	21293	18142	34	2	5	2	5	2	1	4	3
YBL105C	PKC1	2	-	14240	17696	14105	135	26	40	22	16	26	15	27	28
YBL105C	PKC1	2	-	14240	17696	14131	109	25	23	10	9	8	5	11	8
YBL106C	SRO77	2	-	10846	13879	10595	251	3	7	4	9	12	15	13	14
YBL106C	SRO77	2	-	10846	13879	10742	104	19	22	32	29	42	27	37	44
YBL106C	SRO77	2	-	10846	13879	10773	73	10	9	13	15	31	20	31	37
YBL106C	SRO77	2	-	10846	13879	10799	47	8	18	23	26	36	28	30	43
YBL107C	YBL107C	2	-	9960	10551	9013	947	224	153	82	63	80	99	116	121
YBL107C	YBL107C	2	-	9960	10551	9819	141	18	18	8	8	14	12	9	6
YBL107C	YBL107C	2	-	9960	10551	9836	124	43	42	16	12	16	10	14	14
YBL107C	YBL107C	2	-	9960	10551	9863	97	6	6	2	1	1	3	3	4
YBL108W	YBL108W	2	+	8176	8482	9059	577	9	7	4	3	5	9	8	10
YBL113C	YBL113C	2	-	279	2658	204	75	9	15	3	1	7	4	4	6
YBR001C	NTH2	2	-	238942	241285	238768	174	5	2	1	3	7	10	11	10
YBR001C	NTH2	2	-	238942	241285	238893	49	54	84	69	72	107	99	136	167
YBR002C	RER2	2	-	241709	242570	241547	162	11	9	1	1	1	3	2	3
YBR002C	RER2	2	-	241709	242570	241595	114	19	15	3	2	3	3	4	9
YBR003W	COQ1	2	+	242810	244232	244361	129	56	78	40	49	67	109	93	146
YBR004C	YBR004C	2	-	244367	245669	244276	91	211	132	67	86	117	126	157	183
YBR005W	YBR005W	2	+	245907	246549	246699	150	125	127	93	152	176	180	225	270
YBR006W	UGA2	2	+	247011	248505	248645	140	21	68	51	83	95	121	179	195
YBR006W	UGA2	2	+	247011	248505	248598	93	1	1	2	5	3	5	2	11
YBR007C	YBR007C	2	-	248806	251017	248667	139	21	34	39	39	40	35	53	42
YBR008C	FLR1	2	-	252563	254210	252435	128	63	37	21	36	52	64	84	88
YBR008C	FLR1	2	-	252563	254210	252544	19	27	35	26	33	38	47	61	94
YBR009C	HHF1	2	-	255370	255682	255208	162	1038	886	461	609	654	503	973	1089
YBR010W	HHT1	2	+	256328	256739	256900	161	1232	1080	724	968	1203	1061	1988	2522
YBR011C	IPP1	2	-	257109	257973	256998	111	1503	1529	1268	1074	1544	1506	1773	2326
YBR012C	YBR012C	2	-	259144	259564	258948	196	27	26	68	97	147	118	153	179
YBR012W-A	YBR012W-A	2	+	259866	261189	266541	5352	6	7	7	3	3	6	13	15
YBR014C	YBR014C	2	-	266724	267336	266615	109	9	6	4	5	1	1	4	2
YBR015C	MNN2	2	-	267709	269503	267572	137	176	127	37	27	50	39	44	78
YBR016W	YBR016W	2	+	270246	270633	270916	283	6	2	4	4	4	2	4	3
YBR016W	YBR016W	2	+	270246	270633	270835	202	164	210	123	124	137	164	163	160
YBR017C	KAP104	2	-	270946	273703	270761	185	36	16	17	15	16	21	18	25
YBR017C	KAP104	2	-	270946	273703	270832	114	32	13	13	4	7	12	7	6
YBR017C	KAP104	2	-	270946	273703	270871	75	93	76	36	24	45	35	52	59
YBR018C	GAL7	2	-	274426	275527	274291	135	1	1	4	2	4	5	3	4
YBR020W	GAL1	2	+	279020	280607	280763	156	9	8	5	11	10	6	12	16
YBR022W	YBR022W	2	+	283737	284271	284429	158	14	23	5	16	22	10	23	31
YBR022W	YBR022W	2	+	283737	284271	284395	124	9	7	10	3	4	2	7	13
YBR023C	CHS3	2	-	284427	287925	283392	1035	5	8	7	5	15	10	16	11
YBR023C	CHS3	2	-	284427	287925	284226	201	18	13	9	13	18	13	7	20
YBR023C	CHS3	2	-	284427	287925	284279	148	18	16	22	17	29	30	37	29
YBR023C	CHS3	2	-	284427	287925	284301	126	62	54	40	51	44	50	52	47
YBR024W	SCO2	2	+	289444	290350	296149	5799	146	121	71	61	84	94	77	112
YBR024W	SCO2	2	+	289444	290350	290565	215	4	2	4	2	3	7	2	7
YBR025C	YBR025C	2	-	290680	291865	290380	300	15	1	1	3	1	1	1	1
YBR025C	YBR025C	2	-	290680	291865	290478	202	633	186	61	46	51	40	52	84
YBR025C	YBR025C	2	-	290680	291865	290496	184	25	17	3	3	2	2	2	2
YBR025C	YBR025C	2	-	290680	291865	290597	83	56	50	19	13	9	10	17	12
YBR026C	ETR1	2	-	292876	294019	292762	114	80	145	84	83	146	151	204	244
YBR027C	YBR027C	2	-	294023	294356	294249	-226	72	43	10	7	16	7	10	15
YBR029C	CDS1	2	-	296368	297742	296242	126	115	71	24	21	36	50	67	65
YBR030W	YBR030W	2	+	298291	299950	299979	29	12	3	4	2	1	1	2	1
YBR031W	RPL4A	2	+	300165	301254	301346	92	9718	3470	1480	929	855	1091	1190	1160
YBR033W	YBR033W	2	+	301943	304703	308843	4140	369	336	77	29	23	33	29	26
YBR033W	YBR033W	2	+	301943	304703	308806	4103	39	23	4	5	7	10	6	9
YBR033W	YBR033W	2	+	301943	304703	308371	3668	1	1	2	1	1	3	6	8
YBR033W	YBR033W	2	+	301943	304703	307022	2319	2	2	2	2	11	16	16	10
YBR034C	HMT1	2	-	304929	305976	300028	4901	77	47	48	35	44	45	60	71
YBR034C	HMT1	2	-	304929	305976	304741	188	549	207	107	86	62	84	100	73
YBR035C	PDX3	2	-	306268	306955	306171	97	189	340	270	319	412	360	516	621
YBR035C	PDX3	2	-	306268	306955	306207	61	5	3	7	9	6	7	11	10
YBR036C	CSG2	2	-	309080	310313	308854	226	4	1	1	5	7	3	4	4
YBR036C	CSG2	2	-	309080	310313	308887	193	193	255	185	216	318	381	449	402
YBR036C	CSG2	2	-	309080	310313	308920	160	8	5	2	1	1	3	2	1
YBR036C	CSG2	2	-	309080	310313	308980	100	5	10	5	6	6	8	7	15
YBR037C	SCO1	2	-	310563	311451	310495	68	18	48	18	18	19	22	25	37
YBR038W	CHS2	2	+	311896	314788	314973	185	128	175	100	85	97	102	111	111
YBR039W	ATP3	2	+	315574	316510	316704	194	2	6	2	3	1	3	5	6
YBR039W	ATP3	2	+	315574	316510	316687	177	51	60	30	32	60	62	95	101
YBR041W	FAT1	2	+	318265	320275	327350	7075	2	1	3	2	4	1	9	3
YBR041W	FAT1	2	+	318265	320275	320446	171	6	5	1	1	1	5	5	4
YBR041W	FAT1	2	+	318265	320275	320417	142	35	44	23	33	38	32	45	49
YBR041W	FAT1	2	+	318265	320275	319362	-913	10	18	7	13	21	17	27	38
YBR042C	YBR042C	2	-	320415	321609	316938	3477	595	461	284	254	262	294	274	352
YBR042C	YBR042C	2	-	320415	321609	320347	68	194	174	78	67	74	80	110	106
YBR043C	YBR043C	2	-	321875	323945	321730	145	7	9	3	1	3	4	4	4
YBR043C	YBR043C	2	-	321875	323945	321749	126	10	9	3	3	1	3	5	1
YBR043C	YBR043C	2	-	321875	323945	321771	104	24	45	16	11	14	15	24	28
YBR044C	TCM62	2	-	324336	326058	324293	43	8	7	1	2	4	1	3	7
YBR045C	GIP1	2	-	328368	330090	327414	954	2	2	2	5	8	9	8	4
YBR045C	GIP1	2	-	328368	330090	328010	358	1	1	1	5	5	1	7	8
YBR045C	GIP1	2	-	328368	330090	328046	322	11	15	23	45	56	48	57	47
YBR046C	ZTA1	2	-	330504	331509	330178	326	1	2	2	4	4	3	2	10
YBR046C	ZTA1	2	-	330504	331509	330234	270	10	20	24	16	14	10	24	24
YBR046C	ZTA1	2	-	330504	331509	330257	247	4	5	4	3	4	6	9	6
YBR046C	ZTA1	2	-	330504	331509	330414	90	1	6	5	3	6	3	5	7
YBR046C	ZTA1	2	-	330504	331509	330463	41	3	4	10	8	11	10	20	15
YBR047W	YBR047W	2	+	331830	332358	332458	100	25	33	65	80	108	84	144	178
YBR048W	YBR048W	2	+	332828	333810	337950	4140	1	2	1	2	4	6	6	1
YBR048W	YBR048W	2	+	332828	333810	334017	207	3402	1809	880	411	205	241	248	250
YBR049C	REB1	2	-	334383	336816	334141	242	113	150	58	36	41	46	53	39
YBR050C	REG2	2	-	337180	338197	337144	36	2	1	2	4	4	3	3	2
YBR051W	YBR051W	2	+	337985	338336	342163	3827	11	6	6	10	18	27	19	40
YBR052C	YBR052C	2	-	338717	339350	338662	55	203	435	236	206	257	203	306	369
YBR053C	YBR053C	2	-	339672	340749	339563	109	6	22	15	16	22	23	44	47
YBR053C	YBR053C	2	-	339672	340749	339608	64	71	198	188	192	324	340	479	732
YBR054W	YRO2	2	+	343098	344133	347820	3687	2	1	4	3	4	9	7	7
YBR054W	YRO2	2	+	343098	344133	344600	467	7	3	3	10	5	6	8	12
YBR054W	YRO2	2	+	343098	344133	344573	440	1	6	1	1	1	3	5	7
YBR054W	YRO2	2	+	343098	344133	344493	360	8	22	7	5	8	7	19	29
YBR055C	PRP6	2	-	344599	347299	344508	91	131	86	19	16	30	24	25	42
YBR056W	YBR056W	2	+	347876	349382	350546	1164	9	7	10	10	29	26	23	28
YBR056W	YBR056W	2	+	347876	349382	349425	43	60	116	97	159	229	239	418	572
YBR056W-A	YBR056W-A	2	+	351252	351453	366202	14749	2	3	7	5	6	7	6	11
YBR056W-A	YBR056W-A	2	+	351252	351453	364703	13250	47	23	16	15	15	11	26	22
YBR056W-A	YBR056W-A	2	+	351252	351453	364679	13226	6	4	2	3	1	1	1	3
YBR056W-A	YBR056W-A	2	+	351252	351453	356872	5419	3	3	1	2	3	4	4	3
YBR056W-A	YBR056W-A	2	+	351252	351453	351926	473	19	18	2	11	10	11	16	10
YBR056W-A	YBR056W-A	2	+	351252	351453	351900	447	54	45	14	22	42	46	28	36
YBR057C	MUM2	2	-	352190	353291	352052	138	12	9	4	4	8	11	19	17
YBR057C	MUM2	2	-	352190	353291	352088	102	80	49	38	36	49	43	54	82
YBR058C	YBR058C	2	-	353669	356015	353475	194	9	5	4	6	1	5	5	3
YBR058C	YBR058C	2	-	353669	356015	353515	154	35	27	9	18	19	18	22	28
YBR058C	YBR058C	2	-	353669	356015	353558	111	54	60	21	28	32	36	46	43
YBR058C	YBR058C	2	-	353669	356015	353591	78	1	2	3	2	4	3	3	5
YBR058C-A	TSC3	2	-	356321	356564	356134	187	26	25	11	5	9	9	9	7
YBR058C-A	TSC3	2	-	356321	356564	356152	169	185	203	126	121	136	148	208	265
YBR058C-A	TSC3	2	-	356321	356564	356187	134	102	88	48	57	65	53	129	138
YBR059C	AKL1	2	-	356858	360185	356780	78	40	69	48	37	62	68	88	99
YBR060C	ORC2	2	-	360649	362512	360591	58	57	35	16	10	10	12	16	23
YBR061C	TRM7	2	-	364784	365717	364633	151	22	16	2	2	2	2	4	5
YBR062C	YBR062C	2	-	365973	366598	365871	102	46	69	43	28	44	44	75	112
YBR062C	YBR062C	2	-	365973	366598	365894	79	7	14	9	4	9	8	10	14
YBR063C	YBR063C	2	-	366967	368182	366856	111	6	6	5	5	13	5	16	11
YBR063C	YBR063C	2	-	366967	368182	366918	49	41	28	12	19	20	12	40	47
YBR064W	YBR064W	2	+	367760	368189	375866	7677	1	1	1	1	7	12	12	15
YBR066C	NRG2	2	-	370034	370697	369930	104	19	24	25	55	120	74	141	156
YBR067C	TIP1	2	-	372099	372732	370777	1322	5	5	8	16	30	37	39	54
YBR067C	TIP1	2	-	372099	372732	370809	1290	1	1	1	5	2	1	4	7
YBR067C	TIP1	2	-	372099	372732	371982	117	700	734	1105	1453	2265	2918	4180	6433
YBR068C	BAP2	2	-	373857	375687	373640	217	531	403	83	76	73	97	132	150
YBR068C	BAP2	2	-	373857	375687	374942	-1085	29	77	12	14	17	16	28	39
YBR068C	BAP2	2	-	373857	375687	374966	-1109	4	7	2	5	1	4	9	13
YBR069C	TAT1	2	-	376570	378430	376427	143	458	234	28	15	12	12	13	16
YBR069C	TAT1	2	-	376570	378430	376449	121	98	57	10	4	2	3	2	2
YBR070C	YBR070C	2	-	379217	379931	379176	41	72	63	21	21	30	41	43	38
YBR071W	YBR071W	2	+	380407	381043	381312	269	72	149	171	228	359	408	427	395
YBR072C-A	YBR072C-A	2	-	382854	383016	380301	2553	1	2	1	2	3	2	9	8
YBR072W	HSP26	2	+	382026	382671	382835	164	29	41	100	256	888	1329	3366	7606
YBR073W	YBR073W	2	+	383208	385983	386064	81	37	23	13	17	25	15	21	26
YBR073W	YBR073W	2	+	383208	385983	386044	61	18	31	18	28	31	12	26	26
YBR074W	YBR074W	2	+	386280	389211	389324	113	12	9	1	1	2	2	2	5
YBR074W	YBR074W	2	+	386280	389211	389272	61	5	5	5	5	9	9	6	7
YBR074W	YBR074W	2	+	386280	389211	389246	35	21	18	9	8	12	11	12	20
YBR076C-A	YBR076C-A	2	-	391344	391611	390084	1260	1	1	1	2	4	3	4	8
YBR076C-A	YBR076C-A	2	-	391344	391611	390155	1189	2	2	4	12	11	7	15	8
YBR076C-A	YBR076C-A	2	-	391344	391611	391122	222	1	1	2	3	6	6	3	8
YBR076C-A	YBR076C-A	2	-	391344	391611	391162	182	41	67	162	279	463	456	556	618
YBR076C-A	YBR076C-A	2	-	391344	391611	391269	75	8	7	10	17	20	19	27	34
YBR076C-A	YBR076C-A	2	-	391344	391611	391288	56	4	12	6	11	16	12	10	18
YBR076C-A	YBR076C-A	2	-	391344	391611	391323	21	4	3	1	3	1	4	3	9
YBR076C-A	YBR076C-A	2	-	391344	391611	391583	-239	45	59	53	53	61	58	80	117
YBR076W	ECM8	2	+	390368	391388	392412	1024	5	5	11	17	13	19	22	30
YBR078W	YBR078W	2	+	393117	394854	407755	12901	8	7	5	4	5	4	6	3
YBR078W	YBR078W	2	+	393117	394854	395366	512	16	22	23	60	127	113	100	64
YBR078W	YBR078W	2	+	393117	394854	395223	369	272	243	180	200	222	268	234	250
YBR078W	YBR078W	2	+	393117	394854	395090	236	176	92	58	68	51	72	52	48
YBR078W	YBR078W	2	+	393117	394854	395017	163	386	239	131	123	145	148	120	133
YBR078W	YBR078W	2	+	393117	394854	394970	116	7	7	3	4	6	2	5	5
YBR078W	YBR078W	2	+	393117	394854	394887	33	1034	1201	1338	1618	2066	1877	2234	2436
YBR078W	YBR078W	2	+	393117	394854	394795	-59	25	15	14	9	8	4	5	15
YBR079C	RPG1	2	-	395376	398271	395037	339	40	31	24	20	17	15	31	36
YBR079C	RPG1	2	-	395376	398271	395294	82	277	151	87	101	74	47	80	70
YBR080C	SEC18	2	-	398607	400884	398435	172	22	27	16	7	14	10	22	12
YBR080C	SEC18	2	-	398607	400884	398463	144	56	97	81	111	89	103	110	110
YBR081C	SPT7	2	-	401246	405245	401134	112	5	2	6	4	3	2	4	5
YBR081C	SPT7	2	-	401246	405245	401179	67	22	21	13	18	28	11	16	29
YBR082C	YBR082C	2	-	406621	407163	406455	166	492	374	193	194	323	299	425	539
YBR082C	YBR082C	2	-	406621	407163	406477	144	108	112	71	74	112	96	136	151
YBR082C	YBR082C	2	-	406621	407163	406500	121	17	13	10	10	13	10	13	19
YBR083W	TEC1	2	+	409162	410623	410745	122	29	13	8	13	20	20	13	30
YBR083W	TEC1	2	+	409162	410623	410697	74	79	53	42	66	99	118	122	152
YBR084C-A	YBR084C-A	2	-	414179	415255	410605	3574	1	1	3	6	4	6	7	1
YBR084C-A	YBR084C-A	2	-	414179	415255	414066	113	1038	605	308	175	126	128	201	192
YBR084W	MIS1	2	+	411047	413975	415789	1814	250	142	94	84	107	132	112	106
YBR084W	MIS1	2	+	411047	413975	414135	160	266	71	22	13	18	13	15	16
YBR084W	MIS1	2	+	411047	413975	414065	90	139	15	4	3	3	3	3	3
YBR085C-A	YBR085C-A	2	-	418900	419158	417000	1900	6	8	15	22	41	27	64	107
YBR085C-A	YBR085C-A	2	-	418900	419158	418530	370	156	250	423	798	1334	1338	2473	3301
YBR085C-A	YBR085C-A	2	-	418900	419158	418640	260	1	1	5	2	2	5	8	2
YBR086C	IST2	2	-	420194	423035	420073	121	151	128	85	80	109	104	115	121
YBR087W	RFC5	2	+	423758	424823	424962	139	24	11	11	5	8	9	16	19
YBR087W	RFC5	2	+	423758	424823	424883	60	44	26	13	12	30	14	20	17
YBR088C	POL30	2	-	424983	425760	423369	1614	18	13	11	6	10	10	16	16
YBR088C	POL30	2	-	424983	425760	424874	109	13	8	7	5	10	8	9	8
YBR088C	POL30	2	-	424983	425760	424913	70	43	26	19	21	26	29	23	45
YBR088C	POL30	2	-	424983	425760	424956	27	20	10	5	14	17	10	22	23
YBR089C-A	NHP6B	2	-	426183	426483	425863	320	3	1	1	1	2	6	9	3
YBR089C-A	NHP6B	2	-	426183	426483	426003	180	236	341	210	205	234	207	297	279
YBR089C-A	NHP6B	2	-	426183	426483	426030	153	71	112	55	50	63	47	52	62
YBR089W	YBR089W	2	+	425176	425776	431681	5905	2	2	3	2	5	7	8	9
YBR089W	YBR089W	2	+	425176	425776	431638	5862	1	4	4	1	1	5	6	6
YBR089W	YBR089W	2	+	425176	425776	429566	3790	1	5	2	2	3	4	2	4
YBR090C	YBR090C	2	-	426326	427052	427049	-723	19	11	7	8	8	4	13	10
YBR091C	MRS5	2	-	427148	427478	427056	92	31	26	10	22	20	19	17	35
YBR092C	PHO3	2	-	427691	429095	427642	49	434	155	43	15	13	17	16	10
YBR093C	PHO5	2	-	429541	430945	429487	54	129	32	44	44	59	56	53	35
YBR094W	YBR094W	2	+	432029	434291	434395	104	35	20	12	9	13	7	3	10
YBR095C	YBR095C	2	-	434399	435692	434317	82	23	15	17	20	23	14	28	34
YBR096W	YBR096W	2	+	436014	436707	436774	67	263	416	442	502	657	727	768	755
YBR097W	VPS15	2	+	436944	441309	441505	196	4	2	3	4	13	9	12	16
YBR097W	VPS15	2	+	436944	441309	441476	167	13	4	8	10	17	14	16	27
YBR097W	VPS15	2	+	436944	441309	441384	75	12	27	23	20	31	33	36	43
YBR099C	YBR099C	2	-	442917	443301	442941	-24	1	1	2	2	5	4	5	8
YBR099C	YBR099C	2	-	442917	443301	442992	-75	18	22	14	27	40	59	77	66
YBR101C	FES1	2	-	443814	444687	443775	39	53	26	16	16	25	28	41	53
YBR102C	EXO84	2	-	445055	447317	444882	173	6	6	7	3	3	3	3	2
YBR102C	EXO84	2	-	445055	447317	444952	103	14	20	20	15	23	18	33	35
YBR102C	EXO84	2	-	445055	447317	444970	85	8	11	2	2	10	8	5	6
YBR103W	SIF2	2	+	447702	449310	449358	48	47	53	29	36	34	37	38	49
YBR104W	YMC2	2	+	449660	450650	450733	83	76	124	62	85	93	82	156	139
YBR104W	YMC2	2	+	449660	450650	450714	64	19	23	11	25	28	25	39	23
YBR104W	YMC2	2	+	449660	450650	450529	-121	1	7	2	5	2	1	7	3
YBR105C	VID24	2	-	450874	451963	450659	215	19	12	8	10	22	37	33	46
YBR105C	VID24	2	-	450874	451963	450716	158	89	95	68	92	113	173	198	194
YBR105C	VID24	2	-	450874	451963	450759	115	26	37	20	25	28	33	63	57
YBR106W	PHO88	2	+	452651	453218	454759	1541	23	30	22	28	25	18	25	29
YBR106W	PHO88	2	+	452651	453218	453574	356	73	30	23	21	18	28	16	13
YBR106W	PHO88	2	+	452651	453218	453358	140	1485	1302	676	585	627	680	782	668
YBR106W	PHO88	2	+	452651	453218	453287	69	30	53	36	38	41	42	38	35
YBR108W	YBR108W	2	+	454815	457659	457845	186	9	15	21	18	26	16	20	37
YBR109C	CMD1	2	-	457912	458356	457719	193	478	608	665	714	1004	873	1186	1486
YBR110W	ALG1	2	+	458865	460215	460311	96	89	127	88	78	121	136	162	186
YBR111C	YSA1	2	-	461171	461867	461102	69	103	108	67	53	66	57	117	155
YBR111C	YSA1	2	-	461171	461867	461123	48	28	46	29	34	27	27	46	88
YBR111W-A	YBR111W-A	2	+	462132	462573	462735	162	72	63	28	41	44	31	45	68
YBR111W-A	YBR111W-A	2	+	462132	462573	462715	142	8	8	5	9	4	8	15	13
YBR112C	CYC8	2	-	462863	465764	462637	226	83	55	39	34	45	46	47	37
YBR112C	CYC8	2	-	462863	465764	462732	131	6	7	2	1	7	1	1	5
YBR114W	RAD16	2	+	467241	469614	469691	77	11	6	3	6	6	5	6	9
YBR114W	RAD16	2	+	467241	469614	469667	53	12	12	8	11	9	8	14	13
YBR115C	LYS2	2	-	469741	473920	465997	3744	4	1	7	3	2	1	2	2
YBR115C	LYS2	2	-	469741	473920	469606	135	111	98	51	90	122	103	130	149
YBR115C	LYS2	2	-	469741	473920	469670	71	20	43	37	29	50	35	47	49
YBR115C	LYS2	2	-	469741	473920	469690	51	9	9	6	3	4	6	4	6
YBR118W	TEF2	2	+	477664	479041	479124	83	11904	8922	5233	4097	4399	4352	4845	5270
YBR119W	YBR119W	2	+	479331	480317	480460	143	33	24	11	9	13	10	10	18
YBR120C	CBP6	2	-	480428	480917	480364	64	20	13	13	11	21	12	24	36
YBR121C	GRS1	2	-	481357	483361	481256	101	581	325	138	111	112	113	123	129
YBR121C	GRS1	2	-	481357	483361	481295	62	136	69	42	42	27	26	24	19
YBR121C	GRS1	2	-	481357	483361	481315	42	4	7	2	4	5	4	2	1
YBR122C	YBR122C	2	-	483963	484497	483769	194	32	30	15	15	32	22	28	27
YBR122C	YBR122C	2	-	483963	484497	483800	163	47	75	55	101	119	92	142	172
YBR123C	TFC1	2	-	484735	486685	484667	68	12	13	5	6	12	3	10	10
YBR125C	PTC4	2	-	487192	488374	486930	262	25	23	10	8	13	17	25	28
YBR125C	PTC4	2	-	487192	488374	486984	208	2	9	1	1	2	5	2	3
YBR125C	PTC4	2	-	487192	488374	487057	135	13	10	5	5	7	3	5	10
YBR126C	TPS1	2	-	488898	490386	488768	130	116	344	278	309	493	451	618	1044
YBR126W-B	YBR126W-B	2	+	490920	491064	491192	128	429	569	271	238	334	344	504	830
YBR127C	VMA2	2	-	491262	492816	491098	164	1029	1041	794	786	884	867	1029	1155
YBR127C	VMA2	2	-	491262	492816	491141	121	9	13	9	8	5	6	11	8
YBR127C	VMA2	2	-	491262	492816	491159	103	19	4	8	7	4	6	8	5
YBR128C	ATG14	2	-	493074	494109	492944	130	126	134	83	53	53	112	71	88
YBR128C	ATG14	2	-	493074	494109	493314	-240	2	7	7	5	13	15	17	43
YBR129C	OPY1	2	-	494346	495333	494207	139	2	4	3	1	1	6	3	3
YBR129C	OPY1	2	-	494346	495333	494241	105	4	1	2	1	3	5	6	6
YBR129C	OPY1	2	-	494346	495333	494263	83	30	27	22	24	27	15	33	37
YBR130C	SHE3	2	-	495585	496863	495474	111	52	59	26	45	53	34	71	67
YBR131W	CCZ1	2	+	497156	499271	499319	48	17	10	3	8	4	7	6	6
YBR132C	AGP2	2	-	499645	501436	499344	301	31	105	70	99	185	190	237	304
YBR132C	AGP2	2	-	499645	501436	499524	121	132	103	79	75	75	94	92	69
YBR133C	HSL7	2	-	501797	504281	501658	139	7	3	6	1	2	2	5	6
YBR133C	HSL7	2	-	501797	504281	501745	52	22	25	11	12	17	15	15	23
YBR135W	CKS1	2	+	504847	505300	505511	211	33	14	6	15	20	16	20	15
YBR136W	MEC1	2	+	505661	512768	512963	195	11	9	4	12	15	7	17	17
YBR137W	YBR137W	2	+	513037	513577	513735	158	6	15	6	6	14	8	15	18
YBR137W	YBR137W	2	+	513037	513577	513711	134	6	7	7	4	11	7	12	8
YBR137W	YBR137W	2	+	513037	513577	513672	95	28	56	26	28	42	26	47	61
YBR138C	YBR138C	2	-	513755	515330	505385	8370	104	74	36	37	43	44	41	42
YBR138C	YBR138C	2	-	513755	515330	513607	148	11	21	14	20	27	16	27	35
YBR139W	YBR139W	2	+	515657	517184	517353	169	51	153	136	125	193	183	255	296
YBR139W	YBR139W	2	+	515657	517184	517304	120	4	14	12	15	14	15	26	26
YBR139W	YBR139W	2	+	515657	517184	517273	89	6	25	15	23	32	12	41	38
YBR140C	IRA1	2	-	517343	526622	517211	132	21	15	12	19	22	21	29	37
YBR140C	IRA1	2	-	517343	526622	517243	100	46	38	37	35	50	46	56	55
YBR140C	IRA1	2	-	517343	526622	517275	68	24	42	55	53	71	71	83	82
YBR141W-A	YBR141W-A	2	+	527160	527256	527736	480	5	20	18	16	16	26	34	34
YBR141W-A	YBR141W-A	2	+	527160	527256	527700	444	1	2	2	6	4	7	4	10
YBR143C	SUP45	2	-	530862	532176	530632	230	208	91	56	54	45	53	41	43
YBR143C	SUP45	2	-	530862	532176	530725	137	530	303	135	166	145	144	181	171
YBR145W	ADH5	2	+	533755	534811	534918	107	8	18	14	23	36	14	36	25
YBR145W	ADH5	2	+	533755	534811	534894	83	8	18	13	17	19	27	22	20
YBR146W	MRPS9	2	+	535253	536090	536292	202	92	90	56	70	93	70	93	126
YBR147W	YBR147W	2	+	536568	537459	537487	28	2	4	2	4	10	10	8	21
YBR148W	YSW1	2	+	537869	539699	539780	81	3	4	1	3	4	1	5	7
YBR148W	YSW1	2	+	537869	539699	537879	-1820	1	1	1	1	7	2	4	9
YBR149W	ARA1	2	+	539980	541015	541196	181	62	114	99	98	185	181	244	261
YBR149W	ARA1	2	+	539980	541015	541173	158	15	37	20	28	55	40	40	47
YBR149W	ARA1	2	+	539980	541015	541139	124	3	15	13	15	16	22	27	37
YBR149W	ARA1	2	+	539980	541015	541116	101	115	223	187	194	246	231	338	396
YBR150C	TBS1	2	-	541202	544487	533682	7520	2	3	7	3	7	7	1	5
YBR150C	TBS1	2	-	541202	544487	539690	1512	18	8	2	6	5	5	6	24
YBR150C	TBS1	2	-	541202	544487	541111	91	2	3	2	2	2	3	4	5
YBR150C	TBS1	2	-	541202	544487	541131	71	14	11	15	17	29	20	43	37
YBR151W	APD1	2	+	545021	545972	546101	129	105	165	77	62	80	90	125	153
YBR153W	RIB7	2	+	547453	548188	548404	216	21	21	5	6	8	7	8	10
YBR153W	RIB7	2	+	547453	548188	548357	169	5	2	2	2	3	4	1	2
YBR154C	RPB5	2	-	548355	549003	546015	2340	2	1	1	1	8	5	5	1
YBR154C	RPB5	2	-	548355	549003	548261	94	405	183	66	74	67	55	79	51
YBR155W	CNS1	2	+	549764	550922	556414	5492	2	1	1	1	4	5	9	3
YBR155W	CNS1	2	+	549764	550922	556379	5457	6	5	6	6	19	13	16	27
YBR155W	CNS1	2	+	549764	550922	556339	5417	2	2	2	2	1	3	6	5
YBR155W	CNS1	2	+	549764	550922	556298	5376	7	16	16	18	33	55	68	97
YBR155W	CNS1	2	+	549764	550922	556265	5343	4	9	12	13	23	41	34	52
YBR155W	CNS1	2	+	549764	550922	550984	62	39	11	2	2	2	3	4	2
YBR156C	SLI15	2	-	551097	553194	550922	175	14	27	19	40	72	84	94	72
YBR157C	ICS2	2	-	553536	554304	553427	109	55	123	157	314	549	641	1091	1154
YBR158W	AMN1	2	+	556542	558192	558341	149	568	374	229	272	272	268	299	230
YBR158W	AMN1	2	+	556542	558192	558297	105	2	3	1	6	2	6	4	1
YBR159W	YBR159W	2	+	558678	559722	559886	164	9	7	4	2	2	4	3	1
YBR159W	YBR159W	2	+	558678	559722	559844	122	6	4	2	5	4	9	2	4
YBR159W	YBR159W	2	+	558678	559722	559807	85	347	372	255	256	303	272	337	312
YBR160W	CDC28	2	+	560071	560968	561061	93	72	90	45	50	37	35	43	32
YBR161W	CSH1	2	+	561628	562759	563044	285	734	602	456	393	404	453	446	421
YBR161W	CSH1	2	+	561628	562759	563004	245	2	2	1	2	2	7	6	7
YBR161W	CSH1	2	+	561628	562759	562884	125	4	4	4	2	5	6	5	15
YBR162C	YBR162C	2	-	563197	564565	554570	8627	7	2	1	2	1	5	1	4
YBR162C	YBR162C	2	-	563197	564565	559784	3413	1	1	1	3	2	4	7	9
YBR162C	YBR162C	2	-	563197	564565	561217	1980	119	98	88	77	76	79	86	92
YBR162C	YBR162C	2	-	563197	564565	562860	337	300	215	156	153	193	267	204	148
YBR162C	YBR162C	2	-	563197	564565	562895	302	17	20	11	16	8	18	13	13
YBR162C	YBR162C	2	-	563197	564565	562916	281	220	173	103	112	94	101	98	87
YBR162C	YBR162C	2	-	563197	564565	563048	149	211	138	66	57	89	62	95	99
YBR162W-A	YSY6	2	+	565225	565423	565508	85	229	133	69	61	100	73	118	127
YBR163W	DEM1	2	+	565717	567475	567527	52	44	28	16	14	16	11	27	24
YBR164C	ARL1	2	-	567869	568421	565418	2451	3	3	3	5	21	16	5	14
YBR164C	ARL1	2	-	567869	568421	567613	256	7	5	1	1	1	4	3	2
YBR164C	ARL1	2	-	567869	568421	567744	125	150	115	59	49	38	27	65	73
YBR164C	ARL1	2	-	567869	568421	567769	100	12	12	9	5	4	6	11	9
YBR165W	UBS1	2	+	568846	569680	569828	148	42	37	30	29	40	44	63	71
YBR166C	TYR1	2	-	569836	571195	569726	110	80	94	58	37	41	46	46	59
YBR166C	TYR1	2	-	569836	571195	569794	42	5	13	5	8	9	7	11	2
YBR167C	POP7	2	-	571462	571885	571351	111	9	2	4	1	3	1	3	1
YBR167C	POP7	2	-	571462	571885	571402	60	26	27	13	17	23	15	28	20
YBR168W	PEX32	2	+	572365	573607	573803	196	4	7	1	1	2	5	4	1
YBR169C	SSE2	2	-	573909	575991	573746	163	20	33	29	44	89	97	123	196
YBR169C	SSE2	2	-	573909	575991	573778	131	3	7	4	7	7	11	10	30
YBR170C	NPL4	2	-	576338	578081	576052	286	1	9	2	3	7	4	13	11
YBR170C	NPL4	2	-	576338	578081	576190	148	9	10	6	6	10	5	11	11
YBR170C	NPL4	2	-	576338	578081	576210	128	20	32	17	21	24	18	29	43
YBR170C	NPL4	2	-	576338	578081	577254	-916	1	1	1	3	3	3	5	10
YBR171W	SEC66	2	+	578358	578979	579115	136	90	78	34	43	42	41	52	40
YBR171W	SEC66	2	+	578358	578979	579059	80	78	58	41	30	28	19	31	24
YBR172C	YBR172C	2	-	579144	581367	579008	136	22	11	8	17	6	9	9	10
YBR172C	YBR172C	2	-	579144	581367	579028	116	30	16	14	13	10	11	21	13
YBR173C	UMP1	2	-	581720	582167	581541	179	51	35	23	21	30	27	33	34
YBR173C	UMP1	2	-	581720	582167	581568	152	45	79	49	43	73	64	108	114
YBR173C	UMP1	2	-	581720	582167	581657	63	2	3	3	3	1	4	4	8
YBR175W	SWD3	2	+	582402	583350	583452	102	10	9	7	5	9	8	14	11
YBR176W	ECM31	2	+	583714	584653	584797	144	9	13	2	2	2	3	4	5
YBR177C	EHT1	2	-	584801	586157	584600	201	6	11	7	4	7	6	5	16
YBR177C	EHT1	2	-	584801	586157	584676	125	49	135	81	62	90	78	99	145
YBR179C	FZO1	2	-	586541	589109	586494	47	4	3	2	6	6	4	4	2
YBR179C	FZO1	2	-	586541	589109	586514	27	1	4	3	4	4	2	3	4
YBR180W	DTR1	2	+	589735	591454	591489	35	1	1	1	11	10	6	5	3
YBR181C	YBR181C	2	-	591706	592769	591606	100	1668	989	516	310	193	190	241	197
YBR183W	YPC1	2	+	596109	597060	597129	69	47	43	29	25	34	43	32	44
YBR185C	MBA1	2	-	599117	599954	598929	188	10	15	3	3	7	4	5	5
YBR185C	MBA1	2	-	599117	599954	599000	117	14	18	9	5	6	3	7	9
YBR187W	YBR187W	2	+	602628	603471	603609	138	378	308	159	85	98	115	102	98
YBR188C	NTC20	2	-	603679	604102	601352	2327	30	27	5	4	6	9	3	3
YBR188C	NTC20	2	-	603679	604102	603526	153	16	23	9	7	18	11	23	40
YBR189W	YBR189W	2	+	604502	605503	605567	64	1005	539	310	181	79	82	76	64
YBR191W-A	YBR191W-A	2	+	607143	607218	607237	19	2385	1243	529	269	152	212	231	237
YBR191W-A	YBR191W-A	2	+	607143	607218	607216	-2	8	7	3	9	2	1	2	1
YBR192W	RIM2	2	+	607646	608780	609057	277	30	22	12	12	13	6	12	9
YBR193C	MED8	2	-	609076	609748	608814	262	7	10	3	2	4	4	4	9
YBR194W	YBR194W	2	+	610032	610404	617454	7050	3	3	3	4	12	17	19	28
YBR194W	YBR194W	2	+	610032	610404	616304	5900	1	1	1	4	8	11	11	15
YBR194W	YBR194W	2	+	610032	610404	616166	5762	13	16	28	18	49	55	73	128
YBR194W	YBR194W	2	+	610032	610404	616130	5726	5	10	19	26	31	51	74	121
YBR194W	YBR194W	2	+	610032	610404	610612	208	1	5	4	5	1	1	5	4
YBR194W	YBR194W	2	+	610032	610404	610560	156	27	24	27	25	31	29	35	45
YBR195C	MSI1	2	-	610608	611877	610490	118	55	44	28	30	37	56	68	67
YBR196C	PGI1	2	-	612230	613895	612068	162	1349	1086	650	848	1143	1514	1542	1758
YBR196C	PGI1	2	-	612230	613895	612110	120	268	238	204	261	312	349	428	478
YBR197C	YBR197C	2	-	615197	615851	614742	455	5	6	3	3	1	1	3	3
YBR197C	YBR197C	2	-	615197	615851	614770	427	3	8	2	6	5	3	3	4
YBR198C	TAF5	2	-	616121	618518	616032	89	71	105	63	39	61	43	55	44
YBR199W	KTR4	2	+	618903	620298	620573	275	3	1	1	2	6	4	2	4
YBR199W	KTR4	2	+	618903	620298	620555	257	4	3	3	1	2	5	3	5
YBR199W	KTR4	2	+	618903	620298	620481	183	14	27	18	6	29	21	34	31
YBR199W	KTR4	2	+	618903	620298	620425	127	162	276	237	306	498	484	738	929
YBR200W	BEM1	2	+	620866	622522	622743	221	78	78	53	59	97	94	105	105
YBR201C-A	YBR201C-A	2	-	624488	624692	624242	246	46	32	33	54	161	210	355	618
YBR201W	DER1	2	+	623571	624207	624330	123	36	18	18	10	20	29	27	46
YBR202W	CDC47	2	+	625766	628304	628959	655	5	1	2	2	6	9	4	5
YBR202W	CDC47	2	+	625766	628304	628480	176	62	64	30	23	29	30	43	39
YBR203W	COS111	2	+	629162	631937	632166	229	15	10	11	11	53	47	88	99
YBR203W	COS111	2	+	629162	631937	632112	175	1	1	1	1	1	6	8	7
YBR204C	YBR204C	2	-	632248	633376	628873	3375	2	5	3	2	14	16	10	7
YBR204C	YBR204C	2	-	632248	633376	632017	231	4	4	5	4	7	5	10	11
YBR204C	YBR204C	2	-	632248	633376	632080	168	7	14	9	3	8	9	13	21
YBR206W	YBR206W	2	+	634595	634919	635009	90	55	34	10	7	5	10	9	10
YBR206W	YBR206W	2	+	634595	634919	634984	65	20	25	8	3	7	8	7	9
YBR206W	YBR206W	2	+	634595	634919	634928	9	59	72	53	41	49	45	76	63
YBR207W	FTH1	2	+	635140	636538	636671	133	8	4	4	4	7	7	7	7
YBR207W	FTH1	2	+	635140	636538	636631	93	135	131	95	107	123	155	142	215
YBR207W	FTH1	2	+	635140	636538	636580	42	1	5	2	2	1	4	3	4
YBR208C	DUR1,2	2	-	636697	642205	636568	129	71	2746	1017	881	865	913	908	904
YBR210W	ERV15	2	+	645544	645973	646156	183	44	61	53	73	59	73	79	93
YBR211C	AME1	2	-	646152	647127	642212	3940	21	7	4	9	11	6	13	15
YBR211C	AME1	2	-	646152	647127	644389	1763	2	3	1	3	1	3	5	7
YBR211C	AME1	2	-	646152	647127	646028	124	15	25	12	15	24	15	36	43
YBR211C	AME1	2	-	646152	647127	646047	105	10	18	11	10	22	18	31	25
YBR212W	NGR1	2	+	647880	649899	650104	205	15	58	58	52	105	101	157	117
YBR214W	SDS24	2	+	651409	652993	653185	192	41	130	143	175	316	370	449	528
YBR214W	SDS24	2	+	651409	652993	653147	154	16	41	66	80	156	197	231	264
YBR214W	SDS24	2	+	651409	652993	653129	136	6	17	27	44	79	106	108	174
YBR215W	HPC2	2	+	653350	655312	655419	107	23	20	6	9	9	4	11	12
YBR216C	YBP1	2	-	655570	657595	655302	268	4	2	2	5	4	7	2	2
YBR216C	YBP1	2	-	655570	657595	655360	210	5	7	7	7	11	5	10	10
YBR217W	ATG12	2	+	657826	658387	658714	327	9	11	4	7	6	10	11	15
YBR217W	ATG12	2	+	657826	658387	658695	308	17	12	6	14	15	8	30	22
YBR217W	ATG12	2	+	657826	658387	658678	291	19	14	10	7	15	9	27	34
YBR218C	PYC2	2	-	658701	662244	658573	128	140	158	95	90	100	83	111	132
YBR219C	YBR219C	2	-	662493	663298	662768	-275	37	30	6	3	7	4	8	8
YBR219C	YBR219C	2	-	662493	663298	662867	-374	20	4	3	1	1	1	1	1
YBR221C	PDB1	2	-	665147	666248	664882	265	15	19	17	14	10	20	24	29
YBR221C	PDB1	2	-	665147	666248	664910	237	760	1208	875	611	949	1103	1262	1645
YBR221C	PDB1	2	-	665147	666248	665004	143	32	44	16	19	21	24	31	39
YBR222C	PCS60	2	-	666714	668346	666602	112	107	125	88	108	195	166	226	294
YBR223C	TDP1	2	-	668657	670292	668422	235	20	40	34	28	21	21	36	44
YBR225W	YBR225W	2	+	670621	673324	673586	262	9	9	18	20	50	59	70	73
YBR226C	YBR226C	2	-	673149	673560	673496	-347	20	18	18	23	27	18	23	31
YBR228W	SLX1	2	+	675307	676222	676335	113	31	21	21	19	36	27	46	64
YBR229C	ROT2	2	-	676351	679216	676222	129	35	53	30	26	35	28	35	55
YBR229C	ROT2	2	-	676351	679216	676255	96	28	27	20	15	33	35	48	56
YBR230C	YBR230C	2	-	679543	680045	679381	162	88	158	92	90	188	185	235	270
YBR230C	YBR230C	2	-	679543	680045	679429	114	3	6	8	16	19	17	35	26
YBR230C	YBR230C	2	-	679543	680045	679457	86	19	78	69	85	156	133	206	243
YBR230C	YBR230C	2	-	679543	680045	679510	33	4	7	3	5	5	5	6	23
YBR230W-A	YBR230W-A	2	+	680356	680557	680661	104	2	7	8	7	3	4	8	5
YBR231C	SWC5	2	-	682173	683085	680321	1852	5	3	3	2	4	1	5	1
YBR231C	SWC5	2	-	682173	683085	680534	1639	8	12	14	13	15	13	22	19
YBR231C	SWC5	2	-	682173	683085	680557	1616	17	19	11	6	12	12	30	22
YBR231C	SWC5	2	-	682173	683085	680658	1515	6	6	6	6	2	8	8	6
YBR231C	SWC5	2	-	682173	683085	681987	186	24	15	19	11	13	22	15	12
YBR231C	SWC5	2	-	682173	683085	682136	37	27	35	17	12	19	20	26	31
YBR233W	PBP2	2	+	683422	684664	684833	169	4	1	2	1	3	3	6	5
YBR233W	PBP2	2	+	683422	684664	684811	147	2	5	1	1	4	3	5	7
YBR233W-A	DAD3	2	+	684971	685256	685450	194	10	10	1	2	1	2	4	1
YBR234C	ARC40	2	-	685432	686587	685368	64	311	622	592	588	864	929	980	1191
YBR235W	YBR235W	2	+	686895	690258	690354	96	95	123	91	84	109	132	146	176
YBR236C	ABD1	2	-	690377	691688	690228	149	24	32	31	27	18	23	26	38
YBR236C	ABD1	2	-	690377	691688	690263	114	73	62	33	42	47	30	72	54
YBR237W	PRP5	2	+	691963	694513	694603	90	12	17	12	14	21	15	29	19
YBR237W	PRP5	2	+	691963	694513	694581	68	4	5	7	5	5	15	10	14
YBR239C	YBR239C	2	-	698348	699938	698054	294	50	37	18	20	24	34	31	36
YBR239C	YBR239C	2	-	698348	699938	698252	96	15	6	2	9	6	10	11	8
YBR241C	YBR241C	2	-	702583	704050	702407	176	3	3	7	12	21	20	19	25
YBR241C	YBR241C	2	-	702583	704050	702529	54	18	31	39	47	72	91	97	143
YBR242W	YBR242W	2	+	704664	705381	705442	61	11	4	3	1	1	1	1	1
YBR243C	ALG7	2	-	705441	706788	705252	189	9	6	4	1	1	1	2	1
YBR243C	ALG7	2	-	705441	706788	705365	76	10	13	1	1	3	2	1	2
YBR243C	ALG7	2	-	705441	706788	705386	55	54	69	12	6	11	7	6	9
YBR244W	GPX2	2	+	707522	708011	708114	103	67	73	44	42	31	17	26	29
YBR244W	GPX2	2	+	707522	708011	708090	79	14	13	18	14	12	5	9	9
YBR245C	ISW1	2	-	708144	711534	708019	125	35	24	9	8	9	10	7	8
YBR245C	ISW1	2	-	708144	711534	708043	101	6	7	2	5	3	3	1	5
YBR246W	YBR246W	2	+	711585	712749	718838	6089	12	10	6	2	2	3	5	4
YBR246W	YBR246W	2	+	711585	712749	712838	89	136	68	49	38	56	55	56	43
YBR246W	YBR246W	2	+	711585	712749	712747	-2	8	3	1	1	5	4	1	1
YBR247C	ENP1	2	-	712998	714450	712762	236	16	4	1	1	1	1	2	1
YBR247C	ENP1	2	-	712998	714450	712882	116	142	34	6	7	5	5	7	9
YBR248C	HIS7	2	-	714801	716460	714739	62	114	98	66	68	78	76	78	97
YBR249C	ARO4	2	-	716876	717989	716739	137	104	45	37	27	21	12	11	13
YBR249C	ARO4	2	-	716876	717989	716760	116	140	73	39	38	31	33	22	21
YBR249C	ARO4	2	-	716876	717989	716834	42	9	6	2	6	1	1	1	2
YBR251W	MRPS5	2	+	721384	722308	722388	80	25	36	16	17	11	14	20	18
YBR252W	DUT1	2	+	722605	723049	723111	62	106	80	29	36	41	45	50	48
YBR253W	SRB6	2	+	723264	723630	723722	92	58	75	40	46	82	70	106	113
YBR253W	SRB6	2	+	723264	723630	723689	59	17	12	8	10	13	23	9	28
YBR254C	TRS20	2	-	723730	724258	722279	1451	7	5	4	4	9	5	8	9
YBR254C	TRS20	2	-	723730	724258	723593	137	33	30	10	13	6	7	9	17
YBR254C	TRS20	2	-	723730	724258	723630	100	12	6	3	2	3	5	3	2
YBR254C	TRS20	2	-	723730	724258	723659	71	10	18	11	6	3	5	20	4
YBR255C-A	YBR255C-A	2	-	726612	727069	726519	93	59	76	42	34	67	75	91	123
YBR255W	YBR255W	2	+	724450	726535	726682	147	2	11	7	2	3	6	4	15
YBR255W	YBR255W	2	+	724450	726535	726622	87	7	22	13	17	19	19	25	34
YBR255W	YBR255W	2	+	724450	726535	726601	66	1	8	1	1	2	1	4	6
YBR256C	RIB5	2	-	727380	728097	727286	94	11	6	5	2	3	3	4	5
YBR256C	RIB5	2	-	727380	728097	727318	62	117	156	126	175	236	162	278	291
YBR256C	RIB5	2	-	727380	728097	727562	-182	1	2	2	2	3	2	6	5
YBR257W	POP4	2	+	728879	729719	729775	56	12	13	4	4	1	2	2	4
YBR258C	SHG1	2	-	729728	730157	729666	62	9	10	4	7	16	3	27	38
YBR260C	RGD1	2	-	732633	734634	732508	125	5	8	4	2	1	2	1	1
YBR260C	RGD1	2	-	732633	734634	732532	101	19	23	7	4	14	8	8	7
YBR261C	YBR261C	2	-	734826	735525	734702	124	52	31	17	12	23	18	28	25
YBR262C	YBR262C	2	-	735714	736035	735602	112	9	12	3	2	5	7	10	20
YBR262C	YBR262C	2	-	735714	736035	735631	83	20	11	10	10	9	11	26	22
YBR263W	YBR263W	2	+	736258	737731	737782	51	23	9	10	6	6	10	11	12
YBR264C	YBR264C	2	-	737764	738364	737731	33	32	46	19	29	44	38	62	75
YBR265W	TSC10	2	+	738576	739539	739671	132	96	80	37	20	36	28	29	39
YBR266C	YBR266C	2	-	739930	740383	738446	1484	68	59	31	39	29	40	54	41
YBR267W	REI1	2	+	739835	741017	741124	107	215	53	14	7	9	7	11	8
YBR268W	MRPL37	2	+	741293	741611	741708	97	102	103	47	50	74	62	87	85
YBR269C	YBR269C	2	-	742154	742571	742000	154	148	200	123	190	327	428	562	762
YBR270C	YBR270C	2	-	742755	744393	742720	35	20	17	6	7	6	6	8	13
YBR271W	YBR271W	2	+	744846	746106	746203	97	12	5	2	1	2	2	3	3
YBR272C	HSM3	2	-	746355	747798	746169	186	40	46	30	31	39	30	41	58
YBR273C	UBX7	2	-	748055	749366	747950	105	54	52	34	33	48	40	60	88
YBR274W	CHK1	2	+	749588	751172	751375	203	6	4	2	1	2	4	3	1
YBR274W	CHK1	2	+	749588	751172	751328	156	5	11	2	1	2	1	5	3
YBR276C	PPS1	2	-	757615	760039	757559	56	54	54	38	38	49	38	51	62
YBR278W	DPB3	2	+	760289	760895	760978	83	18	21	20	24	22	27	43	54
YBR279W	PAF1	2	+	761252	762590	762736	146	12	7	5	6	8	4	6	9
YBR279W	PAF1	2	+	761252	762590	762707	117	87	87	53	72	72	58	82	88
YBR280C	YBR280C	2	-	762779	764693	762605	174	7	9	9	6	14	14	26	52
YBR280C	YBR280C	2	-	762779	764693	762622	157	5	4	6	8	21	14	35	58
YBR280C	YBR280C	2	-	762779	764693	762650	129	2	1	2	4	1	5	7	3
YBR281C	YBR281C	2	-	764965	767602	764841	124	7	6	2	1	1	1	5	5
YBR281C	YBR281C	2	-	764965	767602	764857	108	6	7	2	1	1	1	3	2
YBR282W	MRPL27	2	+	768235	768676	768758	82	28	69	33	44	46	34	57	74
YBR282W	MRPL27	2	+	768235	768676	768735	59	1	3	2	2	3	3	2	5
YBR283C	SSH1	2	-	768938	770411	768776	162	493	364	192	140	201	235	221	259
YBR283C	SSH1	2	-	768938	770411	768941	-3	159	98	43	63	64	53	78	81
YBR285W	YBR285W	2	+	773917	774352	774493	141	2	3	3	2	12	4	13	13
YBR286W	APE3	2	+	774695	776309	776374	65	42	31	31	26	31	33	36	69
YBR286W	APE3	2	+	774695	776309	776347	38	9	7	3	2	3	13	3	11
YBR287W	YBR287W	2	+	776566	777850	778174	324	1	1	2	2	8	5	2	2
YBR287W	YBR287W	2	+	776566	777850	778021	171	58	56	41	40	84	78	113	147
YBR287W	YBR287W	2	+	776566	777850	777963	113	344	315	211	269	344	374	390	483
YBR287W	YBR287W	2	+	776566	777850	777904	54	17	9	11	20	12	11	27	21
YBR288C	APM3	2	-	778007	779459	773810	4197	1	1	1	2	4	3	10	7
YBR288C	APM3	2	-	778007	779459	777918	89	49	44	23	22	20	17	25	15
YBR288C	APM3	2	-	778007	779459	777942	65	49	27	15	20	23	11	19	23
YBR289W	SNF5	2	+	779662	782380	782437	57	16	7	7	15	10	9	15	27
YBR289W	SNF5	2	+	779662	782380	782416	36	2	3	1	5	3	2	3	7
YBR290W	BSD2	2	+	782586	783552	786403	2851	3	4	3	3	4	8	11	16
YBR290W	BSD2	2	+	782586	783552	786380	2828	4	1	1	3	4	2	5	2
YBR290W	BSD2	2	+	782586	783552	784840	1288	1	3	3	3	5	7	10	16
YBR290W	BSD2	2	+	782586	783552	784708	1156	2	2	4	6	15	10	19	16
YBR290W	BSD2	2	+	782586	783552	783680	128	18	20	14	20	29	26	31	47
YBR290W	BSD2	2	+	782586	783552	783653	101	33	33	22	39	41	28	62	71
YBR291C	CTP1	2	-	783668	784568	783544	124	19	8	6	21	24	16	27	31
YBR291C	CTP1	2	-	783668	784568	783624	44	44	34	16	21	46	53	52	73
YBR292C	YBR292C	2	-	784697	785069	784791	-94	7	3	1	4	1	1	1	5
YBR293W	YBR293W	2	+	787000	788425	788683	258	10	8	9	10	23	21	27	18
YBR293W	YBR293W	2	+	787000	788425	788657	232	78	70	69	97	137	183	207	232
YBR295W	PCA1	2	+	792842	796493	796613	120	34	36	49	61	71	87	77	104
YBR295W	PCA1	2	+	792842	796493	796562	69	1	3	2	2	3	8	8	7
YBR296C	PHO89	2	-	796791	798516	786285	10506	1	2	1	4	1	4	4	6
YBR296C	PHO89	2	-	796791	798516	786314	10477	3	11	12	11	20	12	20	17
YBR296C	PHO89	2	-	796791	798516	786340	10451	18	30	24	31	56	48	61	60
YBR296C	PHO89	2	-	796791	798516	789097	7694	8	4	5	2	3	4	1	3
YBR296C	PHO89	2	-	796791	798516	796553	238	754	39	18	69	215	248	288	183
YBR297W	MAL33	2	+	800516	801923	802159	236	34	40	26	66	177	220	276	217
YBR298C	MAL31	2	-	802624	804469	802533	91	31	33	23	13	50	50	69	74
YBR298C-A	YBR298C-A	2	-	805028	805250	804530	498	2	3	3	4	8	11	14	23
YBR299W	MAL32	2	+	805344	807099	808368	1269	10	3	7	14	19	20	27	34
YBR302C	COS2	2	-	810333	811473	810253	80	30	44	19	16	24	24	44	64
YBR302C	COS2	2	-	810333	811473	810278	55	6	13	6	6	5	13	17	22
YCL001W	RER1	3	+	111913	112480	112561	81	173	158	72	63	72	83	104	106
YCL001W	RER1	3	+	111913	112480	112525	45	29	29	21	9	15	15	11	13
YCL001W	RER1	3	+	111913	112480	112473	-7	3	3	4	1	5	2	5	7
YCL002C	YCL002C	3	-	110842	111674	107430	3412	6	8	23	20	36	36	36	54
YCL002C	YCL002C	3	-	110842	111674	107468	3374	17	32	61	86	92	100	115	111
YCL002C	YCL002C	3	-	110842	111674	107895	2947	246	177	154	133	109	131	130	165
YCL002C	YCL002C	3	-	110842	111674	110542	300	38	19	2	2	8	4	6	15
YCL002C	YCL002C	3	-	110842	111674	110656	186	54	17	4	3	3	5	5	3
YCL004W	PGS1	3	+	109104	110670	110746	76	4	3	6	2	1	5	2	3
YCL004W	PGS1	3	+	109104	110670	110707	37	4	6	5	1	2	1	5	1
YCL005W	YCL005W	3	+	108020	108791	108927	136	96	82	36	47	80	85	112	99
YCL005W-A	YCL005W-A	3	+	107022	107417	107539	122	8	14	13	6	7	6	8	6
YCL005W-A	YCL005W-A	3	+	107022	107417	107519	102	258	198	111	109	105	91	150	173
YCL008C	STP22	3	-	105695	106853	105565	130	108	92	89	73	92	137	107	143
YCL009C	ILV6	3	-	104618	105548	104472	146	487	537	517	447	609	615	630	806
YCL009C	ILV6	3	-	104618	105548	105544	-926	3	1	4	7	2	6	5	8
YCL011C	GBP2	3	-	102074	103358	101938	136	7	3	2	4	3	3	3	4
YCL011C	GBP2	3	-	102074	103358	101969	105	113	58	23	31	41	40	41	50
YCL011C	GBP2	3	-	102074	103358	102000	74	20	7	3	5	2	2	5	6
YCL011C	GBP2	3	-	102074	103358	102104	-30	104	100	58	70	98	75	114	162
YCL012C	YCL012C	3	-	101316	101788	101221	95	12	3	3	6	13	7	14	34
YCL014W	BUD3	3	+	96280	101191	101904	713	47	39	26	26	36	36	41	28
YCL014W	BUD3	3	+	96280	101191	101292	101	25	19	11	7	14	10	13	10
YCL016C	DCC1	3	-	94620	95763	94481	139	20	24	11	12	12	15	15	13
YCL017C	NFS1	3	-	92776	94270	83100	9676	1614	1794	2113	2356	3316	3274	4361	5358
YCL017C	NFS1	3	-	92776	94270	84191	8585	4	5	1	1	3	4	6	1
YCL017C	NFS1	3	-	92776	94270	92494	282	33	39	56	58	152	159	177	203
YCL017C	NFS1	3	-	92776	94270	92623	153	49	36	19	12	11	11	16	19
YCL017C	NFS1	3	-	92776	94270	92656	120	4	6	3	3	3	1	1	6
YCL017C	NFS1	3	-	92776	94270	92692	84	55	88	77	70	62	88	102	129
YCL017C	NFS1	3	-	92776	94270	92745	31	67	46	28	25	24	23	29	41
YCL021W-A	YCL021W-A	3	+	83619	83997	84701	704	10	5	12	5	13	16	21	22
YCL024W	KCC4	3	+	79161	82275	83214	939	10	8	7	9	26	35	41	38
YCL024W	KCC4	3	+	79161	82275	82364	89	4	4	1	1	1	3	3	5
YCL025C	AGP1	3	-	76017	77919	75926	91	72	1608	758	648	688	790	847	875
YCL027W	FUS1	3	+	71802	73341	73431	90	50	28	26	32	82	126	137	101
YCL028W	RNQ1	3	+	70149	71367	71478	111	33	34	39	22	44	41	59	63
YCL028W	RNQ1	3	+	70149	71367	71450	83	2	2	2	3	5	7	4	6
YCL029C	BIK1	3	-	68598	69921	68339	259	25	11	10	7	8	8	8	10
YCL030C	HIS4	3	-	65933	68333	65854	79	325	363	422	390	510	407	443	484
YCL031C	RRP7	3	-	64674	65568	64573	101	92	44	29	42	34	36	54	51
YCL032W	STE50	3	+	63440	64481	64675	194	6	4	4	2	4	5	3	5
YCL032W	STE50	3	+	63440	64481	64580	99	23	19	6	13	15	13	17	14
YCL033C	YCL033C	3	-	62775	63282	62706	69	63	110	114	133	150	168	300	377
YCL034W	LSB5	3	+	61657	62722	62793	71	94	145	101	116	172	168	222	279
YCL035C	GRX1	3	-	60840	61173	60748	92	219	329	338	424	691	573	1073	1536
YCL036W	GFD2	3	+	59025	60726	60821	95	114	7	2	3	2	2	5	3
YCL037C	YCL037C	3	-	57373	58678	56802	571	192	66	36	19	14	26	34	34
YCL037C	YCL037C	3	-	57373	58678	56820	553	109	31	14	15	7	13	10	14
YCL037C	YCL037C	3	-	57373	58678	57030	343	29	6	1	1	1	1	2	1
YCL037C	YCL037C	3	-	57373	58678	57053	320	480	343	270	208	218	249	250	259
YCL037C	YCL037C	3	-	57373	58678	57217	156	1154	912	637	465	449	548	549	556
YCL038C	ATG22	3	-	54940	56527	54864	76	70	90	97	128	163	199	251	290
YCL039W	GID7	3	+	52644	54882	56554	1672	1	1	2	1	3	2	12	5
YCL039W	GID7	3	+	52644	54882	54958	76	2	8	6	3	15	11	14	24
YCL039W	GID7	3	+	52644	54882	54921	39	22	40	31	70	97	68	98	149
YCL040W	GLK1	3	+	50837	52340	52517	177	173	935	735	708	1202	1403	1799	2320
YCL041C	YCL041C	3	-	50132	50627	50294	-162	4	5	7	7	11	11	24	33
YCL043C	PDI1	3	-	48652	50221	48558	94	311	226	103	101	124	112	117	159
YCL044C	YCL044C	3	-	47110	48364	46938	172	80	96	65	61	104	129	151	216
YCL045C	YCL045C	3	-	44622	46905	44563	59	214	247	148	150	173	170	223	193
YCL047C	YCL047C	3	-	43660	44437	42008	1652	457	299	229	202	240	259	276	340
YCL047C	YCL047C	3	-	43660	44437	43569	91	25	24	10	9	5	7	10	10
YCL047C	YCL047C	3	-	43660	44437	43594	66	4	4	2	2	1	3	2	7
YCL048W-A	YCL048W-A	3	+	41487	41727	41959	232	6	7	17	17	41	44	95	104
YCL049C	YCL049C	3	-	39785	40724	39621	164	1	1	2	5	5	6	7	5
YCL049C	YCL049C	3	-	39785	40724	39649	136	16	39	95	130	163	139	179	212
YCL050C	APA1	3	-	37835	38801	37729	106	376	390	194	154	176	183	186	178
YCL051W	LRE1	3	+	35864	37616	41383	3767	6	6	9	10	10	14	21	16
YCL051W	LRE1	3	+	35864	37616	37845	229	1	3	4	2	7	4	4	7
YCL051W	LRE1	3	+	35864	37616	37731	115	13	18	12	15	20	12	27	19
YCL052C	PBN1	3	-	34142	35393	27655	6487	406	306	241	225	258	265	245	275
YCL052C	PBN1	3	-	34142	35393	28943	5199	11	13	7	14	9	6	10	6
YCL052C	PBN1	3	-	34142	35393	33977	165	73	109	73	58	98	99	132	196
YCL052C	PBN1	3	-	34142	35393	33996	146	1	4	2	1	8	4	3	8
YCL052C	PBN1	3	-	34142	35393	34022	120	16	21	17	39	62	47	55	68
YCL054W	SPB1	3	+	31448	33974	34078	104	73	18	10	6	2	5	5	2
YCL055W	KAR4	3	+	27928	28936	31226	2290	80	31	18	14	14	16	25	14
YCL055W	KAR4	3	+	27928	28936	30500	1564	43	31	10	10	5	4	7	2
YCL055W	KAR4	3	+	27928	28936	29554	618	28	14	17	12	10	13	10	12
YCL055W	KAR4	3	+	27928	28936	29013	77	15	7	6	15	21	12	25	21
YCL056C	YCL056C	3	-	26924	27359	26898	26	54	59	36	59	66	53	105	99
YCL057W	PRD1	3	+	24767	26906	27044	138	194	344	181	169	225	256	257	336
YCL057W	PRD1	3	+	24767	26906	26985	79	33	66	40	25	37	46	48	57
YCL058C	FYV5	3	-	23522	23981	23899	-377	155	176	98	88	120	141	205	270
YCL058W-A	YCL058W-A	3	+	23583	23925	23989	64	32	11	2	3	2	3	3	2
YCL059C	KRR1	3	-	22428	23379	22324	104	263	29	10	6	7	7	10	8
YCL061C	MRC1	3	-	18815	22106	18649	166	6	5	1	2	2	1	5	1
YCL063W	VAC17	3	+	17289	18561	18713	152	56	61	20	23	34	14	20	14
YCL064C	CHA1	3	-	15797	16880	15228	569	6	17	52	111	144	153	90	82
YCL064C	CHA1	3	-	15797	16880	15251	546	9	10	24	42	66	56	36	29
YCL064C	CHA1	3	-	15797	16880	15281	516	11	16	15	30	40	29	21	16
YCL064C	CHA1	3	-	15797	16880	15388	409	6	11	12	9	5	9	8	15
YCL064C	CHA1	3	-	15797	16880	15625	172	6	8	10	3	6	3	4	7
YCL064C	CHA1	3	-	15797	16880	15704	93	676	1505	874	1066	1126	976	1030	711
YCL068C	YCL068C	3	-	11502	12285	8570	2932	45	23	20	9	19	47	33	39
YCR002C	CDC10	3	-	117377	118346	113229	4148	1	5	4	5	1	4	5	10
YCR002C	CDC10	3	-	117377	118346	114429	2948	2	4	2	3	2	3	3	2
YCR002C	CDC10	3	-	117377	118346	116752	625	3	3	3	8	15	16	14	12
YCR002C	CDC10	3	-	117377	118346	117150	227	2	3	2	4	4	1	7	1
YCR002C	CDC10	3	-	117377	118346	117234	143	9	18	11	8	10	15	15	12
YCR002C	CDC10	3	-	117377	118346	117294	83	18	24	17	15	19	10	17	16
YCR002C	CDC10	3	-	117377	118346	117314	63	109	168	104	90	118	80	117	114
YCR003W	MRPL32	3	+	118617	119169	127819	8650	9	7	3	1	2	1	2	4
YCR003W	MRPL32	3	+	118617	119169	126875	7706	4	4	3	4	5	6	10	17
YCR003W	MRPL32	3	+	118617	119169	126015	6846	9	10	11	9	18	10	29	27
YCR003W	MRPL32	3	+	118617	119169	125942	6773	3	9	4	6	4	7	10	13
YCR003W	MRPL32	3	+	118617	119169	124644	5475	7	14	17	34	64	73	82	79
YCR003W	MRPL32	3	+	118617	119169	124551	5382	1	1	2	1	7	4	7	2
YCR003W	MRPL32	3	+	118617	119169	119272	103	16	44	19	24	26	22	32	51
YCR003W	MRPL32	3	+	118617	119169	119254	85	5	14	6	6	6	8	14	15
YCR004C	YCP4	3	-	119572	120316	119369	203	3	7	1	1	2	3	6	1
YCR004C	YCP4	3	-	119572	120316	119389	183	98	168	85	64	128	118	135	130
YCR004C	YCP4	3	-	119572	120316	119467	105	5	9	8	5	20	15	16	20
YCR005C	CIT2	3	-	120943	122326	120841	102	89	3088	1276	1950	2463	2920	3495	3850
YCR007C	YCR007C	3	-	126008	126728	125662	346	5	3	1	3	2	3	6	6
YCR007C	YCR007C	3	-	126008	126728	125930	78	2	5	3	3	5	6	5	10
YCR008W	SAT4	3	+	128467	130279	130536	257	14	9	3	7	2	2	7	3
YCR009C	RVS161	3	-	130742	131540	130443	299	77	105	54	48	72	73	88	91
YCR009C	RVS161	3	-	130742	131540	130488	254	74	69	36	28	26	37	40	39
YCR009C	RVS161	3	-	130742	131540	130645	97	72	123	66	61	58	52	88	76
YCR010C	ADY2	3	-	132270	133122	132090	180	2	1	1	1	4	3	11	6
YCR011C	ADP1	3	-	133721	136871	133666	55	97	126	111	94	190	174	194	277
YCR012W	PGK1	3	+	137743	138994	142903	3909	18	20	11	9	6	13	21	16
YCR012W	PGK1	3	+	137743	138994	139174	180	35	18	7	2	15	14	18	22
YCR012W	PGK1	3	+	137743	138994	139151	157	3452	2311	1019	992	1663	1922	2592	3410
YCR014C	POL4	3	-	139182	140931	139084	98	4	5	5	2	2	1	6	1
YCR016W	YCR016W	3	+	143631	144504	149770	5266	12	13	20	17	27	14	27	36
YCR016W	YCR016W	3	+	143631	144504	144672	168	26	13	2	3	2	3	4	2
YCR017C	CWH43	3	-	144770	147632	142239	2531	124	137	118	89	76	56	58	55
YCR017C	CWH43	3	-	144770	147632	142259	2511	105	124	148	164	173	141	170	137
YCR017C	CWH43	3	-	144770	147632	142660	2110	283	207	133	104	120	125	149	150
YCR017C	CWH43	3	-	144770	147632	144587	183	251	330	165	197	324	355	356	342
YCR017C	CWH43	3	-	144770	147632	144632	138	9	21	10	15	20	37	22	39
YCR017C	CWH43	3	-	144770	147632	144683	87	8	21	15	14	24	21	30	27
YCR018C	SRD1	3	-	148235	148901	147735	500	7	3	3	9	13	21	23	31
YCR018C	SRD1	3	-	148235	148901	147771	464	3	2	4	7	15	28	22	37
YCR018C	SRD1	3	-	148235	148901	147888	347	4	6	4	7	9	19	23	20
YCR018C	SRD1	3	-	148235	148901	147960	275	16	9	3	13	10	11	19	19
YCR018C	SRD1	3	-	148235	148901	148069	166	87	102	83	96	158	155	270	285
YCR018C	SRD1	3	-	148235	148901	148125	110	3	1	2	3	4	3	2	7
YCR019W	MAK32	3	+	152834	153926	154039	113	18	8	5	8	9	8	8	6
YCR020C	PET18	3	-	154009	154657	152349	1660	3	3	6	7	11	12	11	15
YCR020C	PET18	3	-	154009	154657	153926	83	25	18	14	27	36	30	71	97
YCR020C-A	MAK31	3	-	154827	155094	154666	161	32	23	22	18	13	12	28	50
YCR020W-B	HTL1	3	+	155317	155554	164036	8482	5	6	7	10	18	29	24	23
YCR020W-B	HTL1	3	+	155317	155554	158371	2817	20	16	13	9	14	15	28	41
YCR020W-B	HTL1	3	+	155317	155554	156060	506	42	19	10	7	10	3	6	8
YCR020W-B	HTL1	3	+	155317	155554	156037	483	11	8	3	1	3	1	7	5
YCR020W-B	HTL1	3	+	155317	155554	156018	464	13	11	5	5	9	2	6	4
YCR021C	HSP30	3	-	156104	157103	155929	175	13	8	7	10	17	18	37	178
YCR021C	HSP30	3	-	156104	157103	155988	116	3	1	1	1	1	1	6	17
YCR023C	YCR023C	3	-	158533	160369	158293	240	32	65	44	39	61	53	59	67
YCR024C-B	YCR024C-B	3	-	162594	162861	162405	189	2180	1191	617	485	448	508	510	680
YCR026C	YCR026C	3	-	164106	166335	163893	213	32	30	21	42	31	39	57	60
YCR026C	YCR026C	3	-	164106	166335	163979	127	1	1	1	6	3	5	7	5
YCR027C	RHB1	3	-	167365	167995	166730	635	8	7	6	2	7	8	10	7
YCR027C	RHB1	3	-	167365	167995	167281	84	7	5	2	3	1	1	1	2
YCR028C	FEN2	3	-	170881	172420	168901	1980	6	6	6	6	5	4	12	14
YCR028C	FEN2	3	-	170881	172420	170158	723	104	72	41	45	62	47	70	61
YCR028C	FEN2	3	-	170881	172420	170628	253	19	15	4	4	7	8	9	4
YCR028C	FEN2	3	-	170881	172420	170655	226	3	2	4	2	1	3	3	3
YCR028C	FEN2	3	-	170881	172420	170712	169	4	6	3	3	4	2	2	2
YCR028C-A	YCR028C-A	3	-	172945	173436	172736	209	7	10	3	1	4	5	1	2
YCR028C-A	YCR028C-A	3	-	172945	173436	172755	190	571	518	260	203	240	203	270	249
YCR028C-A	YCR028C-A	3	-	172945	173436	172803	142	10	12	4	3	7	6	2	7
YCR028C-A	YCR028C-A	3	-	172945	173436	172821	124	60	76	72	50	55	40	64	72
YCR030C	SYP1	3	-	173821	176434	173660	161	122	260	319	353	502	510	573	600
YCR031C	YCR031C	3	-	177495	178216	176572	923	35	20	8	9	18	6	25	25
YCR031C	YCR031C	3	-	177495	178216	176629	866	1	3	3	1	4	1	2	7
YCR031C	YCR031C	3	-	177495	178216	177396	99	4159	2594	1447	929	636	745	876	856
YCR032W	BPH1	3	+	179515	186019	186099	80	27	38	26	43	36	56	79	74
YCR033W	SNT1	3	+	186484	190165	190329	164	61	53	53	55	73	67	67	73
YCR034W	FEN1	3	+	190587	191631	191798	167	377	277	107	51	32	53	47	49
YCR034W	FEN1	3	+	190587	191631	191754	123	10	16	1	1	1	1	2	1
YCR034W	FEN1	3	+	190587	191631	191726	95	25	17	12	2	2	3	2	2
YCR035C	RRP43	3	-	191829	193014	191655	174	19	14	7	6	7	10	8	5
YCR035C	RRP43	3	-	191829	193014	191688	141	126	62	25	29	40	38	54	43
YCR036W	RBK1	3	+	193292	194294	196334	2040	1	1	1	3	3	5	5	5
YCR036W	RBK1	3	+	193292	194294	194380	86	60	51	86	118	168	138	226	292
YCR036W	RBK1	3	+	193292	194294	194343	49	3	4	7	14	11	14	26	13
YCR036W	RBK1	3	+	193292	194294	194325	31	5	10	10	7	19	12	17	17
YCR037C	PHO87	3	-	194409	197181	194327	82	47	33	37	35	45	47	61	64
YCR037C	PHO87	3	-	194409	197181	194699	-290	4	8	2	4	9	5	10	14
YCR038C	BUD5	3	-	197616	199545	197513	103	10	19	13	12	22	17	31	31
YCR041W	YCR041W	3	+	200906	201239	205700	4461	5	1	4	1	1	4	1	5
YCR043C	YCR043C	3	-	206256	206640	206092	164	53	65	29	26	28	28	34	23
YCR044C	PER1	3	-	206872	207946	206776	96	127	137	68	69	92	87	109	140
YCR045W-A	YCR045W-A	3	+	208746	209097	210699	1602	4	5	16	11	13	10	29	29
YCR045W-A	YCR045W-A	3	+	208746	209097	209711	614	4	3	3	2	3	2	3	2
YCR046C	IMG1	3	-	209909	210419	209805	104	100	136	51	22	34	33	41	39
YCR047C	BUD23	3	-	210713	211541	210514	199	68	22	4	5	5	3	5	4
YCR048W	ARE1	3	+	211924	213757	213937	180	69	115	51	61	85	110	120	132
YCR051W	YCR051W	3	+	214066	214735	214886	151	19	4	6	4	5	4	8	11
YCR051W	YCR051W	3	+	214066	214735	214866	131	155	64	24	18	25	41	40	50
YCR052W	RSC6	3	+	214989	216441	216643	202	45	56	30	25	47	32	36	35
YCR052W	RSC6	3	+	214989	216441	216625	184	47	51	35	27	26	28	25	35
YCR053W	THR4	3	+	216692	218237	224343	6106	9	8	4	2	6	5	5	6
YCR053W	THR4	3	+	216692	218237	218389	152	28	5	1	3	3	1	3	1
YCR053W	THR4	3	+	216692	218237	218316	79	786	614	439	451	514	587	608	589
YCR054C	CTR86	3	-	218371	220063	213838	4533	5	4	5	3	2	9	5	11
YCR054C	CTR86	3	-	218371	220063	216556	1815	1	1	4	4	8	3	8	14
YCR054C	CTR86	3	-	218371	220063	218229	142	6	5	1	4	5	5	2	4
YCR054C	CTR86	3	-	218371	220063	218252	119	10	5	3	5	8	4	11	6
YCR057C	PWP2	3	-	220452	223224	220340	112	110	28	3	4	3	3	3	3
YCR059C	YIH1	3	-	223449	224226	223270	179	27	26	8	7	11	12	9	10
YCR059C	YIH1	3	-	223449	224226	223287	162	15	5	1	1	1	2	3	4
YCR060W	YCR060W	3	+	224394	224730	224852	122	98	95	47	21	26	26	26	42
YCR061W	YCR061W	3	+	225558	227454	227811	357	35	94	52	42	59	63	67	95
YCR064C	YCR064C	3	-	228090	228501	225034	3056	1	5	1	5	1	3	7	4
YCR065W	HCM1	3	+	229305	231000	231338	338	101	62	60	51	133	121	130	150
YCR065W	HCM1	3	+	229305	231000	231032	32	108	91	70	47	39	75	86	78
YCR066W	RAD18	3	+	231495	232959	237063	4104	4	7	10	14	12	12	23	22
YCR067C	SED4	3	-	233120	236318	233050	70	98	141	92	98	130	145	147	162
YCR069W	CPR4	3	+	239050	240007	244140	4133	6	14	3	2	1	2	1	1
YCR069W	CPR4	3	+	239050	240007	242473	2466	1	4	6	3	1	5	6	3
YCR069W	CPR4	3	+	239050	240007	240126	119	150	338	313	358	620	676	748	934
YCR071C	IMG2	3	-	240098	240539	239996	102	5	11	5	3	3	4	5	4
YCR071C	IMG2	3	-	240098	240539	240030	68	65	70	32	41	52	36	50	82
YCR072C	YCR072C	3	-	240800	242348	240721	79	69	34	6	4	4	2	9	2
YCR073C	SSK22	3	-	242584	246580	242519	65	9	9	12	9	19	17	24	26
YCR073W-A	SOL2	3	+	246959	247907	248020	113	144	160	81	95	116	125	139	153
YCR075C	ERS1	3	-	248029	248812	247887	142	16	32	19	12	12	8	27	22
YCR075C	ERS1	3	-	248029	248812	247907	122	3	2	5	1	5	4	3	4
YCR075W-A	YCR075W-A	3	+	248971	249199	249274	75	14	13	8	9	11	13	13	28
YCR076C	YCR076C	3	-	249289	250042	249186	103	21	22	7	3	10	10	23	17
YCR076C	YCR076C	3	-	249289	250042	249218	71	9	4	5	10	6	3	12	7
YCR077C	PAT1	3	-	250234	252625	250114	120	37	37	23	44	27	31	28	26
YCR079W	YCR079W	3	+	252841	254170	254295	125	40	56	31	46	84	103	109	119
YCR081C-A	YCR081C-A	3	-	258411	258648	253203	5208	1	1	1	5	6	5	10	13
YCR082W	YCR082W	3	+	258879	259266	259410	144	56	59	23	17	22	35	40	51
YCR082W	YCR082W	3	+	258879	259266	259391	125	4	7	3	3	15	3	18	20
YCR082W	YCR082W	3	+	258879	259266	259368	102	130	171	131	168	243	250	512	659
YCR083W	TRX3	3	+	259574	259958	260074	116	91	39	26	39	80	86	223	457
YCR083W	TRX3	3	+	259574	259958	260027	69	2	3	2	1	1	3	5	9
YCR083W	TRX3	3	+	259574	259958	260008	50	2	2	1	1	2	5	9	11
YCR084C	TUP1	3	-	260307	262449	259970	337	80	61	43	28	58	51	51	64
YCR084C	TUP1	3	-	260307	262449	260003	304	224	232	133	119	145	174	148	158
YCR087C-A	YCR087C-A	3	-	264002	264464	263941	61	17	3	2	1	1	1	1	1
YCR087W	YCR087W	3	+	263972	264488	264014	-474	10	13	3	7	8	6	7	10
YCR088W	ABP1	3	+	265064	266843	266974	131	68	113	81	64	75	88	82	102
YCR088W	ABP1	3	+	265064	266843	266947	104	1	5	3	4	4	1	5	10
YCR088W	ABP1	3	+	265064	266843	266921	78	31	46	42	44	49	52	52	52
YCR089W	FIG2	3	+	267430	272260	272316	56	35	19	25	23	51	68	77	73
YCR090C	YCR090C	3	-	272311	272860	272240	71	93	77	37	19	14	15	15	12
YCR092C	MSH3	3	-	276760	279817	273009	3751	19	14	12	13	15	13	18	9
YCR092C	MSH3	3	-	276760	279817	276610	150	13	8	9	5	5	14	14	15
YCR093W	CDC39	3	+	280113	286440	286554	114	107	101	47	43	53	56	76	69
YCR094W	CDC50	3	+	286758	287934	288207	273	73	84	35	37	76	48	72	80
YCR094W	CDC50	3	+	286758	287934	288004	70	10	10	2	3	4	6	5	9
YCR095C	YCR095C	3	-	288166	289255	288111	55	45	38	26	25	35	34	50	45
YCR095W-A	YCR095W-A	3	+	289635	289794	291671	1877	8	5	11	7	16	16	15	21
YCR095W-A	YCR095W-A	3	+	289635	289794	291222	1428	5	3	2	2	2	3	5	8
YCR095W-A	YCR095W-A	3	+	289635	289794	291200	1406	3	2	2	1	1	5	7	7
YCR095W-A	YCR095W-A	3	+	289635	289794	290921	1127	1	6	1	2	1	1	9	10
YCR097W	YCR097W	3	+	293831	294318	294334	16	79	87	63	69	115	93	178	252
YCR097W-A	YCR097W-A	3	+	294435	294702	300658	5956	2	1	1	1	2	4	7	4
YCR097W-A	YCR097W-A	3	+	294435	294702	295891	1189	1	1	1	1	3	5	1	11
YCR097W-A	YCR097W-A	3	+	294435	294702	295290	588	3	4	1	2	2	1	5	6
YCR098C	GIT1	3	-	297045	298602	296792	253	12	15	16	31	78	93	116	113
YCR099C	YCR099C	3	-	300828	301296	299530	1298	1	1	3	2	3	5	5	6
YCR099C	YCR099C	3	-	300828	301296	300590	238	6	6	4	6	9	10	16	17
YCR108C	YCR108C	3	-	315993	316185	308252	7741	7	23	7	8	9	12	13	22
YCR108C	YCR108C	3	-	315993	316185	313477	2516	7	5	7	5	4	8	1	4
YDL001W	RMD1	4	+	447981	449274	449390	116	11	9	4	3	1	1	6	12
YDL002C	NHP10	4	-	446964	447576	443648	3316	1	1	3	3	11	7	6	4
YDL002C	NHP10	4	-	446964	447576	446437	527	1	1	4	4	5	3	7	3
YDL002C	NHP10	4	-	446964	447576	446683	281	75	93	52	49	64	48	68	90
YDL002C	NHP10	4	-	446964	447576	446828	136	5	4	4	3	2	2	7	2
YDL003W	MCD1	4	+	444680	446381	446498	117	8	9	6	7	8	2	7	4
YDL004W	ATP16	4	+	443026	443509	444535	1026	4	2	4	4	25	18	25	21
YDL004W	ATP16	4	+	443026	443509	443795	286	116	95	63	70	129	111	227	268
YDL004W	ATP16	4	+	443026	443509	443706	197	35	67	40	47	85	66	114	134
YDL005C	MED2	4	-	441011	442307	440785	226	63	57	31	52	56	66	76	84
YDL006W	PTC1	4	+	439906	440752	440867	115	69	57	37	32	37	38	69	65
YDL007C-A	YDL007C-A	4	-	436564	436822	434189	2375	2	2	7	7	9	4	15	15
YDL007C-A	YDL007C-A	4	-	436564	436822	434459	2105	194	205	187	167	329	298	404	381
YDL007W	RPT2	4	+	438044	439358	439429	71	336	458	220	238	320	294	466	525
YDL008W	APC11	4	+	433494	433992	437853	3861	1	2	2	4	4	1	10	9
YDL008W	APC11	4	+	433494	433992	434110	118	44	64	37	30	39	47	52	62
YDL010W	YDL010W	4	+	432327	433023	433301	278	55	129	69	98	118	106	140	148
YDL010W	YDL010W	4	+	432327	433023	433279	256	27	24	19	22	29	19	31	38
YDL012C	YDL012C	4	-	431105	431515	430944	161	106	114	57	56	78	78	93	113
YDL012C	YDL012C	4	-	431105	431515	431031	74	13	18	9	4	9	3	11	9
YDL013W	HEX3	4	+	429064	430924	431037	113	14	7	4	9	11	14	22	18
YDL013W	HEX3	4	+	429064	430924	431015	91	14	9	8	11	8	10	12	12
YDL014W	NOP1	4	+	427361	428345	428559	214	577	161	61	36	20	26	34	18
YDL014W	NOP1	4	+	427361	428345	428507	162	849	326	105	49	33	61	55	33
YDL016C	YDL016C	4	-	425567	425870	425777	-210	394	388	292	338	429	444	660	758
YDL017W	CDC7	4	+	424206	425730	427115	1385	3	3	5	2	3	3	7	5
YDL017W	CDC7	4	+	424206	425730	427027	1297	2	2	2	5	11	13	14	9
YDL017W	CDC7	4	+	424206	425730	425843	113	17	12	5	11	12	8	8	11
YDL018C	ERP3	4	-	422830	423508	422646	184	14	12	6	7	11	8	11	19
YDL018C	ERP3	4	-	422830	423508	422720	110	2	10	1	4	1	1	3	3
YDL018C	ERP3	4	-	422830	423508	422742	88	2	7	3	7	11	5	13	16
YDL018C	ERP3	4	-	422830	423508	422773	57	10	17	7	8	12	10	16	18
YDL019C	OSH2	4	-	417660	421512	416716	944	4	3	7	8	10	13	13	5
YDL019C	OSH2	4	-	417660	421512	416735	925	3	4	6	4	9	8	10	8
YDL019C	OSH2	4	-	417660	421512	417509	151	8	19	6	12	6	9	9	8
YDL019C	OSH2	4	-	417660	421512	417571	89	27	60	35	25	25	36	44	46
YDL019C	OSH2	4	-	417660	421512	417595	65	4	5	1	1	2	5	3	2
YDL020C	RPN4	4	-	415110	416706	413808	1302	1	1	3	2	6	9	7	4
YDL020C	RPN4	4	-	415110	416706	413868	1242	5	5	8	17	52	68	63	72
YDL020C	RPN4	4	-	415110	416706	414971	139	61	46	48	98	148	128	186	271
YDL021W	GPM2	4	+	413950	414886	415068	182	1	4	1	3	9	7	7	7
YDL021W	GPM2	4	+	413950	414886	414960	74	6	6	9	6	14	10	11	24
YDL022W	GPD1	4	+	411822	412998	413210	212	65	66	38	44	87	114	123	146
YDL022W	GPD1	4	+	411822	412998	413189	191	16	16	13	11	33	38	40	50
YDL022W	GPD1	4	+	411822	412998	413154	156	23	43	35	34	69	82	141	140
YDL022W	GPD1	4	+	411822	412998	413110	112	23	50	36	40	76	89	113	191
YDL024C	DIA3	4	-	408448	409855	408108	340	1	2	1	1	3	5	5	12
YDL024C	DIA3	4	-	408448	409855	408157	291	285	187	166	138	140	160	160	160
YDL025C	YDL025C	4	-	405341	407204	405126	215	1	2	1	6	10	3	5	10
YDL025C	YDL025C	4	-	405341	407204	405166	175	11	20	15	15	23	24	30	47
YDL025C	YDL025C	4	-	405341	407204	405212	129	2	2	2	1	6	1	6	5
YDL025C	YDL025C	4	-	405341	407204	405236	105	16	17	6	16	16	18	26	36
YDL026W	YDL026W	4	+	404746	405058	405342	284	25	24	10	3	2	3	4	4
YDL027C	YDL027C	4	-	403692	404955	403550	142	33	66	58	54	91	88	115	137
YDL027C	YDL027C	4	-	403692	404955	403592	100	17	29	36	45	62	54	82	95
YDL028C	MPS1	4	-	400994	403289	400845	149	2	5	1	2	7	5	5	6
YDL029W	YDL029W	4	+	399337	400636	400957	321	1	2	4	1	4	3	5	4
YDL029W	YDL029W	4	+	399337	400636	400934	298	10	15	6	10	17	14	24	27
YDL029W	YDL029W	4	+	399337	400636	400910	274	16	16	23	20	17	30	28	41
YDL029W	YDL029W	4	+	399337	400636	400845	209	24	22	9	7	11	6	10	10
YDL029W	YDL029W	4	+	399337	400636	400766	130	163	213	139	150	191	144	212	272
YDL029W	YDL029W	4	+	399337	400636	400161	-475	1	3	2	1	2	2	6	7
YDL030W	PRP9	4	+	397534	399127	399216	89	49	26	9	5	10	8	14	9
YDL031W	DBP10	4	+	394214	397202	397277	75	79	22	8	13	11	14	25	18
YDL035C	GPR1	4	-	389169	392055	389021	148	63	70	49	51	74	62	93	124
YDL039C	PRM7	4	-	381982	384079	381849	133	86	22	9	3	5	4	3	3
YDL039C	PRM7	4	-	381982	384079	381870	112	121	24	5	6	6	9	6	6
YDL040C	NAT1	4	-	378870	381435	378760	110	401	350	178	139	145	131	158	168
YDL041W	YDL041W	4	+	378098	378452	381965	3513	1	1	7	5	4	6	9	7
YDL043C	PRP11	4	-	375676	376477	375368	308	13	13	2	1	2	1	3	3
YDL044C	MTF2	4	-	373963	375286	373889	74	25	21	9	4	13	6	20	15
YDL045C	FAD1	4	-	372684	373605	369250	3434	44	36	28	25	30	37	45	22
YDL045C	FAD1	4	-	372684	373605	370944	1740	14	4	4	5	22	17	27	62
YDL045C	FAD1	4	-	372684	373605	372558	126	63	57	51	56	71	58	89	114
YDL045W-A	MRP10	4	+	372244	372532	372649	117	97	89	55	60	85	84	120	156
YDL046W	YDL046W	4	+	371236	371758	372027	269	483	764	736	818	1263	1282	1458	1860
YDL047W	SIT4	4	+	369768	370704	371004	300	320	250	112	114	147	163	187	194
YDL048C	STP4	4	-	366738	368211	366625	113	52	28	7	9	7	14	17	7
YDL048C	STP4	4	-	366738	368211	366654	84	33	35	19	23	12	17	29	21
YDL049C	KNH1	4	-	365067	365874	364963	104	11	3	3	3	1	4	8	6
YDL050C	YDL050C	4	-	364445	364817	364810	-365	3	2	8	3	4	9	10	9
YDL051W	LHP1	4	+	363951	364779	368400	3621	1	1	2	1	5	3	8	7
YDL051W	LHP1	4	+	363951	364779	364880	101	141	53	21	15	13	13	20	14
YDL052C	SLC1	4	-	362671	363583	362596	75	248	265	167	143	148	171	181	225
YDL052C	SLC1	4	-	362671	363583	362617	54	6	12	12	8	8	8	3	13
YDL053C	PBP4	4	-	361698	362256	361510	188	150	157	79	118	124	108	154	189
YDL054C	MCH1	4	-	359824	361285	359743	81	12	22	16	8	21	13	19	26
YDL055C	PSA1	4	-	355673	356759	355357	316	5	1	6	1	2	1	4	2
YDL055C	PSA1	4	-	355673	356759	355385	288	14	10	8	9	3	4	7	7
YDL055C	PSA1	4	-	355673	356759	355432	241	399	266	179	200	139	172	135	82
YDL055C	PSA1	4	-	355673	356759	355533	140	1005	405	197	177	173	148	162	126
YDL055C	PSA1	4	-	355673	356759	355621	52	175	106	38	33	22	23	22	18
YDL056W	MBP1	4	+	352876	355378	359820	4442	60	72	76	95	121	162	215	273
YDL056W	MBP1	4	+	352876	355378	359791	4413	26	20	38	47	50	89	105	95
YDL056W	MBP1	4	+	352876	355378	357995	2617	5	7	5	5	9	7	11	4
YDL056W	MBP1	4	+	352876	355378	355529	151	248	177	117	94	115	130	121	126
YDL056W	MBP1	4	+	352876	355378	355443	65	9	6	5	7	6	5	10	11
YDL057W	YDL057W	4	+	351433	352420	352460	40	19	30	31	39	43	53	71	96
YDL058W	USO1	4	+	345664	351037	351189	152	17	16	9	8	7	6	18	8
YDL058W	USO1	4	+	345664	351037	351169	132	18	24	20	9	8	10	10	7
YDL060W	TSR1	4	+	341618	343985	344097	112	40	2	1	1	1	1	1	1
YDL060W	TSR1	4	+	341618	343985	344076	91	231	30	10	8	7	10	10	20
YDL061C	RPS29B	4	-	340627	340798	340331	296	31	2	2	5	13	16	11	11
YDL061C	RPS29B	4	-	340627	340798	340414	213	845	297	98	55	56	73	69	70
YDL061C	RPS29B	4	-	340627	340798	340461	166	1860	1264	784	613	489	522	665	604
YDL061C	RPS29B	4	-	340627	340798	340512	115	132	81	41	45	27	26	30	24
YDL063C	YDL063C	4	-	338271	340134	338132	139	21	7	1	1	1	1	1	1
YDL063C	YDL063C	4	-	338271	340134	338171	100	18	4	1	1	1	1	3	1
YDL064W	YDL064W	4	+	337486	338070	338283	213	12	4	1	1	1	2	1	1
YDL064W	YDL064W	4	+	337486	338070	338191	121	9	6	4	1	2	1	4	3
YDL064W	YDL064W	4	+	337486	338070	338169	99	20	19	8	12	8	12	10	11
YDL065C	PEX19	4	-	336248	337277	336226	22	28	28	9	11	11	5	18	25
YDL066W	IDP1	4	+	334834	336121	336526	405	6	11	15	44	101	86	75	83
YDL066W	IDP1	4	+	334834	336121	336496	375	1	2	1	4	2	5	6	13
YDL066W	IDP1	4	+	334834	336121	336313	192	4	3	1	5	7	3	2	2
YDL066W	IDP1	4	+	334834	336121	336261	140	224	293	249	239	311	340	340	376
YDL066W	IDP1	4	+	334834	336121	336199	78	1	2	5	4	5	10	3	4
YDL067C	COX9	4	-	334216	334396	333984	232	256	324	260	296	389	398	501	628
YDL069C	YDL069C	4	-	333120	333810	333000	120	23	22	25	66	78	56	95	94
YDL069C	YDL069C	4	-	333120	333810	333035	85	5	9	9	24	31	23	36	38
YDL070W	BDF2	4	+	331024	332941	333203	262	22	16	10	10	12	9	8	16
YDL072C	YDL072C	4	-	329835	330447	329744	91	345	593	636	687	1051	1160	1390	1847
YDL073W	YDL073W	4	+	326612	329567	329714	147	6	4	2	7	1	3	4	2
YDL073W	YDL073W	4	+	326612	329567	329678	111	29	28	17	14	13	22	26	16
YDL073W	YDL073W	4	+	326612	329567	329622	55	47	59	30	46	57	42	46	42
YDL074C	BRE1	4	-	324046	326149	323001	1045	2	6	3	5	3	3	1	2
YDL074C	BRE1	4	-	324046	326149	323887	159	2	4	3	4	3	5	1	5
YDL074C	BRE1	4	-	324046	326149	323954	92	160	106	60	77	84	64	96	64
YDL075W	YDL075W	4	+	322225	322988	323093	105	29	14	18	14	6	6	14	6
YDL075W	YDL075W	4	+	322225	322988	323053	65	2437	1241	655	434	321	247	390	318
YDL076C	RXT3	4	-	320667	321552	320443	224	10	6	12	8	4	8	13	12
YDL076C	RXT3	4	-	320667	321552	320475	192	45	42	25	32	39	36	43	49
YDL076C	RXT3	4	-	320667	321552	320573	94	7	10	8	3	6	2	3	8
YDL077C	VAM6	4	-	316970	320120	316907	63	15	16	12	14	7	5	7	12
YDL077C	VAM6	4	-	316970	320120	316942	28	7	12	9	7	10	8	6	11
YDL078C	MDH3	4	-	315356	316388	315226	130	6	11	9	4	8	12	7	8
YDL078C	MDH3	4	-	315356	316388	315274	82	205	247	113	115	122	95	149	144
YDL079C	YDL079C	4	-	312950	314748	314297	-1347	84	62	49	45	48	56	60	64
YDL080C	THI3	4	-	310641	312471	310475	166	35	46	22	15	28	24	18	26
YDL081C	RPP1A	4	-	309801	310122	307836	1965	3	3	6	9	19	28	45	27
YDL081C	RPP1A	4	-	309801	310122	309695	106	5477	3079	1747	1118	699	815	928	855
YDL082W	YDL082W	4	+	308423	309388	321155	11767	1	1	4	2	6	7	5	5
YDL082W	YDL082W	4	+	308423	309388	320874	11486	9	5	4	13	14	4	7	15
YDL082W	YDL082W	4	+	308423	309388	313903	4515	2	3	6	3	4	2	1	4
YDL082W	YDL082W	4	+	308423	309388	309523	135	5	2	1	4	2	4	5	4
YDL082W	YDL082W	4	+	308423	309388	309506	118	3	3	1	1	5	4	7	4
YDL083C	YDL083C	4	-	306925	307789	306577	348	6	15	21	9	9	6	7	9
YDL083C	YDL083C	4	-	306925	307789	306808	117	2602	1282	496	209	108	101	118	98
YDL084W	SUB2	4	+	305236	306577	306881	304	3	4	5	6	6	4	3	6
YDL084W	SUB2	4	+	305236	306577	306705	128	6	10	5	3	1	1	4	5
YDL084W	SUB2	4	+	305236	306577	306685	108	67	56	14	14	12	7	15	20
YDL084W	SUB2	4	+	305236	306577	306663	86	227	194	105	69	84	64	118	76
YDL085C-A	YDL085C-A	4	-	302463	302670	302224	239	22	21	3	2	3	3	4	3
YDL085C-A	YDL085C-A	4	-	302463	302670	302322	141	1041	824	469	369	399	459	454	541
YDL085C-A	YDL085C-A	4	-	302463	302670	302364	99	12	28	21	25	31	26	30	42
YDL086W	YDL086W	4	+	301412	302234	302300	66	33	36	38	30	58	69	74	139
YDL086W	YDL086W	4	+	301412	302234	302275	41	23	24	22	35	45	60	58	89
YDL088C	ASM4	4	-	298416	300003	298264	152	132	89	72	73	110	102	131	145
YDL089W	YDL089W	4	+	296819	298274	298345	71	35	32	17	32	54	44	58	87
YDL090C	RAM1	4	-	295033	296329	294982	51	21	26	14	8	14	9	12	13
YDL091C	UBX3	4	-	293391	294759	292337	1054	1	1	2	3	8	4	8	5
YDL091C	UBX3	4	-	293391	294759	292555	836	1	1	1	2	4	4	5	12
YDL091C	UBX3	4	-	293391	294759	293271	120	1	2	4	2	5	1	5	4
YDL091C	UBX3	4	-	293391	294759	293298	93	31	50	41	52	76	59	98	118
YDL092W	SRP14	4	+	292780	293221	293366	145	142	125	58	66	98	67	132	128
YDL093W	PMT5	4	+	289908	292140	292401	261	46	34	11	10	20	11	22	19
YDL095W	PMT1	4	+	287058	289512	289604	92	171	129	52	52	62	78	76	103
YDL097C	RPN6	4	-	285390	286695	285294	96	182	195	97	103	142	113	186	188
YDL098C	SNU23	4	-	284580	285165	284443	137	20	11	6	5	8	6	2	6
YDL099W	YDL099W	4	+	283418	284444	284512	68	87	99	52	41	62	42	85	96
YDL100C	ARR4	4	-	282111	283176	282001	110	10	13	4	3	5	5	5	5
YDL100C	ARR4	4	-	282111	283176	282037	74	430	432	206	162	201	168	238	254
YDL100C	ARR4	4	-	282111	283176	282068	43	6	5	1	2	3	2	3	4
YDL101C	DUN1	4	-	280306	281848	280199	107	20	23	17	25	32	33	51	46
YDL102W	CDC2	4	+	276871	280165	280287	122	35	28	11	19	21	14	12	14
YDL103C	QRI1	4	-	275147	276581	275028	119	28	28	11	12	15	19	24	18
YDL103C	QRI1	4	-	275147	276581	275056	91	21	35	17	11	16	8	11	16
YDL104C	QRI7	4	-	273652	274876	273655	-3	5	5	1	2	1	2	5	5
YDL105W	QRI2	4	+	272388	273597	275141	1544	2	2	8	4	6	11	8	8
YDL105W	QRI2	4	+	272388	273597	275108	1511	2	2	8	10	11	11	10	17
YDL105W	QRI2	4	+	272388	273597	273661	64	200	150	76	59	82	95	96	116
YDL106C	PHO2	4	-	270221	271901	269975	246	5	6	6	10	17	21	18	23
YDL106C	PHO2	4	-	270221	271901	270095	126	13	22	15	29	32	27	50	46
YDL106C	PHO2	4	-	270221	271901	270118	103	3	7	4	4	4	2	4	3
YDL107W	MSS2	4	+	268920	269976	270126	150	8	8	6	4	3	6	6	20
YDL108W	YDL108W	4	+	267697	268699	268784	85	17	20	5	4	9	8	16	24
YDL108W	YDL108W	4	+	267697	268699	268751	52	31	26	13	14	14	16	23	37
YDL110C	YDL110C	4	-	264511	264964	264331	180	14	26	21	46	92	55	114	161
YDL110C	YDL110C	4	-	264511	264964	264350	161	2	5	6	7	15	14	22	30
YDL110C	YDL110C	4	-	264511	264964	264409	102	1	1	1	3	2	3	4	15
YDL111C	RRP42	4	-	263312	264110	263253	59	188	125	35	43	36	49	70	64
YDL112W	TRM3	4	+	258914	263225	263334	109	34	20	6	5	3	3	4	7
YDL112W	TRM3	4	+	258914	263225	263314	89	12	3	1	1	1	1	2	2
YDL112W	TRM3	4	+	258914	263225	263295	70	53	21	2	5	2	2	3	7
YDL113C	ATG20	4	-	256632	258555	256519	113	21	31	29	26	48	49	77	77
YDL113C	ATG20	4	-	256632	258555	256556	76	7	18	10	8	25	18	32	44
YDL115C	IWR1	4	-	253994	255126	253904	90	43	39	29	44	48	42	88	122
YDL116W	NUP84	4	+	251565	253746	253816	70	79	87	51	55	61	54	90	70
YDL117W	CYK3	4	+	248580	251238	251388	150	6	4	2	4	3	3	1	3
YDL117W	CYK3	4	+	248580	251238	251370	132	37	41	29	28	26	25	26	28
YDL119C	YDL119C	4	-	246688	247612	246536	152	1	4	1	1	1	6	8	3
YDL120W	YFH1	4	+	245922	246447	246650	203	7	8	8	5	9	13	10	14
YDL120W	YFH1	4	+	245922	246447	246600	153	77	123	107	118	155	204	216	227
YDL120W	YFH1	4	+	245922	246447	246555	108	4	5	8	11	11	7	15	19
YDL120W	YFH1	4	+	245922	246447	246535	88	2	9	3	3	6	7	6	11
YDL120W	YFH1	4	+	245922	246447	246516	69	3	7	7	4	9	8	7	21
YDL121C	YDL121C	4	-	245132	245582	244934	198	105	47	26	17	14	16	31	39
YDL121C	YDL121C	4	-	245132	245582	244968	164	9	8	7	9	5	3	5	8
YDL121C	YDL121C	4	-	245132	245582	245010	122	27	18	6	8	4	8	7	12
YDL122W	UBP1	4	+	242551	244981	245061	80	46	20	11	12	19	16	20	29
YDL122W	UBP1	4	+	242551	244981	245041	60	56	24	11	11	23	17	24	26
YDL123W	SNA4	4	+	241417	241840	242327	487	48	43	34	37	87	125	150	245
YDL123W	SNA4	4	+	241417	241840	242239	399	5	8	10	9	19	29	41	78
YDL123W	SNA4	4	+	241417	241840	242210	370	5	8	5	10	8	18	35	71
YDL124W	YDL124W	4	+	240258	241197	241268	71	114	216	179	186	227	248	392	565
YDL125C	YDL125C	4	-	239018	239606	238856	162	7	4	4	1	1	1	5	8
YDL125C	YDL125C	4	-	239018	239606	238907	111	667	850	483	508	696	782	1061	1315
YDL125C	YDL125C	4	-	239018	239606	239404	-386	2	2	2	2	6	6	9	27
YDL126C	CDC48	4	-	236156	238664	221877	14279	2	2	3	5	9	8	11	17
YDL126C	CDC48	4	-	236156	238664	228693	7463	5	4	5	11	13	11	29	28
YDL126C	CDC48	4	-	236156	238664	233982	2174	3	2	2	4	3	3	2	3
YDL126C	CDC48	4	-	236156	238664	236082	74	96	167	65	71	136	118	138	182
YDL126C	CDC48	4	-	236156	238664	236107	49	152	244	158	201	266	301	361	344
YDL127W	PCL2	4	+	234926	235853	239496	3643	10	20	30	37	91	133	170	260
YDL127W	PCL2	4	+	234926	235853	236019	166	39	39	32	53	94	78	120	75
YDL128W	VCX1	4	+	232651	233887	234103	216	5	1	7	4	3	9	6	4
YDL128W	VCX1	4	+	232651	233887	234059	172	226	271	201	187	258	303	401	423
YDL128W	VCX1	4	+	232651	233887	233988	101	41	28	26	11	17	27	26	33
YDL130W	YDL130W	4	+	229905	230527	230619	92	2346	1538	773	405	294	367	395	355
YDL130W-A	STF1	4	+	229170	229431	229591	160	39	172	166	190	321	219	423	564
YDL131W	LYS21	4	+	227392	228715	228816	101	105	124	57	63	69	72	80	85
YDL131W	LYS21	4	+	227392	228715	228796	81	14	9	11	8	3	4	5	8
YDL131W	LYS21	4	+	227392	228715	228765	50	19	20	19	22	15	19	15	20
YDL132W	CDC53	4	+	224303	226751	226912	161	192	215	215	274	377	401	437	480
YDL133C-A	RPL41B	4	-	221723	221801	221528	195	6346	4538	2161	1404	1022	916	1391	1353
YDL133W	YDL133W	4	+	222426	223740	223839	99	24	40	15	23	42	32	35	43
YDL134C	PPH21	4	-	219661	220771	219555	106	72	87	47	43	78	81	101	113
YDL134C	PPH21	4	-	219661	220771	219609	52	63	107	86	97	121	94	110	121
YDL135C	RDI1	4	-	218679	219288	212459	6220	2	2	3	10	13	11	11	11
YDL135C	RDI1	4	-	218679	219288	212685	5994	2	1	3	1	1	6	6	5
YDL135C	RDI1	4	-	218679	219288	217579	1100	2	3	6	8	21	17	20	15
YDL135C	RDI1	4	-	218679	219288	218403	276	2	4	2	5	6	3	5	6
YDL135C	RDI1	4	-	218679	219288	218428	251	73	63	71	74	94	66	104	119
YDL135C	RDI1	4	-	218679	219288	218591	88	65	77	53	71	76	51	105	113
YDL136W	YDL136W	4	+	217599	218367	221608	3241	5	3	4	15	15	23	26	36
YDL136W	YDL136W	4	+	217599	218367	219712	1345	2	7	1	2	3	3	1	3
YDL136W	YDL136W	4	+	217599	218367	218502	135	151	87	64	42	39	37	37	55
YDL136W	YDL136W	4	+	217599	218367	218458	91	312	181	100	65	55	40	70	69
YDL137W	ARF2	4	+	216528	217074	217313	239	13	6	5	1	5	2	6	5
YDL137W	ARF2	4	+	216528	217074	217287	213	31	39	13	6	6	5	5	5
YDL137W	ARF2	4	+	216528	217074	217203	129	490	908	766	832	1067	967	1325	1700
YDL137W	ARF2	4	+	216528	217074	217151	77	3	7	4	1	4	2	2	6
YDL137W	ARF2	4	+	216528	217074	217125	51	2	5	5	4	3	3	5	2
YDL138W	RGT2	4	+	213351	215643	215784	141	26	27	23	20	31	18	27	40
YDL140C	RPO21	4	-	205360	210562	205262	98	6	1	1	2	6	4	1	4
YDL140C	RPO21	4	-	205360	210562	205291	69	37	15	5	10	13	17	17	21
YDL140C	RPO21	4	-	205360	210562	208913	-3553	2	8	3	3	3	2	2	6
YDL141W	BPL1	4	+	203039	205112	212469	7357	1	4	1	4	3	3	4	2
YDL141W	BPL1	4	+	203039	205112	205359	247	15	29	12	11	6	10	17	7
YDL141W	BPL1	4	+	203039	205112	205308	196	11	11	6	5	5	5	6	5
YDL141W	BPL1	4	+	203039	205112	204692	-420	3	9	2	3	3	1	4	3
YDL142C	CRD1	4	-	201719	202571	201594	125	43	74	33	35	89	59	99	125
YDL143W	CCT4	4	+	199996	201583	201675	92	129	70	26	30	46	33	40	47
YDL144C	YDL144C	4	-	198662	199733	198572	90	50	82	40	58	62	72	67	65
YDL145C	COP1	4	-	194571	198177	194411	160	162	165	101	109	120	151	142	150
YDL145C	COP1	4	-	194571	198177	194480	91	5	14	4	3	1	2	1	1
YDL146W	YDL146W	4	+	192750	194226	194516	290	4	3	1	3	8	9	14	14
YDL146W	YDL146W	4	+	192750	194226	194342	116	11	8	7	4	6	12	12	22
YDL147W	RPN5	4	+	190924	192262	192407	145	330	392	236	336	460	336	639	781
YDL148C	NOP14	4	-	188154	190587	187952	202	69	15	3	2	2	3	2	2
YDL149W	ATG9	4	+	184925	187919	188059	140	2	5	4	8	6	15	15	29
YDL149W	ATG9	4	+	184925	187919	188015	96	7	7	6	15	20	19	42	44
YDL150W	RPC53	4	+	183343	184612	184694	82	28	17	2	2	2	2	2	2
YDL153C	SAS10	4	-	181186	183019	181047	139	63	17	2	2	2	2	3	2
YDL153C	SAS10	4	-	181186	183019	181087	99	47	10	2	2	2	2	2	2
YDL154W	MSH5	4	+	178334	181040	181113	73	9	11	5	12	16	12	10	16
YDL155W	CLB3	4	+	176773	178057	178186	129	19	18	9	3	6	5	8	7
YDL158C	YDL158C	4	-	173866	174175	173949	-83	13	16	7	3	6	6	11	6
YDL158C	YDL158C	4	-	173866	174175	174029	-163	20	12	7	3	9	5	9	4
YDL158C	YDL158C	4	-	173866	174175	174051	-185	61	51	37	34	36	42	51	60
YDL158C	YDL158C	4	-	173866	174175	174074	-208	34	35	34	27	28	30	38	52
YDL158C	YDL158C	4	-	173866	174175	174147	-281	19	15	7	11	9	6	9	6
YDL159W	STE7	4	+	172481	174029	174150	121	4	5	8	4	11	8	9	13
YDL160C	DHH1	4	-	170410	171931	169775	635	217	309	252	243	383	413	415	378
YDL160C	DHH1	4	-	170410	171931	169897	513	153	95	70	79	68	92	80	86
YDL160C	DHH1	4	-	170410	171931	169917	493	4	6	2	4	1	2	6	4
YDL160C-A	YDL160C-A	4	-	169366	169609	169110	256	12	5	4	1	1	1	3	3
YDL160C-A	YDL160C-A	4	-	169366	169609	169184	182	27	26	8	11	12	8	10	12
YDL161W	ENT1	4	+	167714	169079	169301	222	5	2	2	2	4	1	3	3
YDL161W	ENT1	4	+	167714	169079	169182	103	29	35	18	11	18	14	24	22
YDL164C	CDC9	4	-	164987	167255	164826	161	49	49	12	11	16	13	14	20
YDL165W	CDC36	4	+	164290	164866	164968	102	12	12	7	1	3	6	3	1
YDL165W	CDC36	4	+	164290	164866	164904	38	60	61	26	36	41	33	46	47
YDL166C	FAP7	4	-	163449	164043	163389	60	104	77	26	23	24	20	44	24
YDL167C	NRP1	4	-	160995	163155	160817	178	56	19	5	2	2	2	3	3
YDL167C	NRP1	4	-	160995	163155	160868	127	70	21	4	6	4	5	5	5
YDL168W	SFA1	4	+	159604	160765	160967	202	47	27	14	17	19	17	30	32
YDL168W	SFA1	4	+	159604	160765	160816	51	51	46	14	14	19	17	34	27
YDL169C	UGX2	4	-	158064	158736	157994	70	7	11	24	25	73	68	126	157
YDL170W	UGA3	4	+	156318	157905	158090	185	1	1	1	4	9	3	4	5
YDL170W	UGA3	4	+	156318	157905	158027	122	37	68	61	100	120	152	184	221
YDL171C	GLT1	4	-	149203	155641	149090	113	60	155	116	164	213	208	216	186
YDL172C	YDL172C	4	-	148607	149087	149084	-477	99	213	186	254	320	364	391	353
YDL173W	YDL173W	4	+	148191	149079	149205	126	9	8	9	6	11	6	9	8
YDL173W	YDL173W	4	+	148191	149079	149179	100	17	24	17	22	22	26	26	45
YDL174C	DLD1	4	-	145826	147590	145736	90	34	38	8	9	13	12	18	23
YDL175C	AIR2	4	-	144484	145519	144267	217	39	37	20	31	47	39	48	48
YDL176W	YDL176W	4	+	142097	144224	148040	3816	1	2	2	3	3	7	14	11
YDL176W	YDL176W	4	+	142097	144224	147743	3519	1	1	1	2	4	7	6	6
YDL176W	YDL176W	4	+	142097	144224	144334	110	64	89	48	53	67	54	82	95
YDL177C	YDL177C	4	-	141209	141722	134741	6468	12	20	17	13	25	36	46	58
YDL177C	YDL177C	4	-	141209	141722	141121	88	17	29	15	18	15	8	23	28
YDL178W	DLD2	4	+	139522	141115	141191	76	93	112	51	53	79	73	68	98
YDL179W	PCL9	4	+	138291	139206	139358	152	10	1	4	1	2	1	2	2
YDL179W	PCL9	4	+	138291	139206	139307	101	29	45	28	19	18	16	32	19
YDL180W	YDL180W	4	+	135896	137540	137602	62	1	9	5	8	5	7	9	11
YDL180W	YDL180W	4	+	135896	137540	137583	43	21	36	24	16	13	22	22	22
YDL180W	YDL180W	4	+	135896	137540	137566	26	8	9	12	9	17	18	13	21
YDL181W	INH1	4	+	135179	135437	135553	116	104	277	127	103	188	185	268	359
YDL181W	INH1	4	+	135179	135437	135486	49	111	67	42	41	47	55	63	57
YDL182W	LYS20	4	+	133437	134724	134815	91	287	259	133	128	146	144	211	184
YDL183C	YDL183C	4	-	130871	131834	130795	76	3	1	2	1	3	1	5	8
YDL184C	RPL41A	4	-	130407	130485	130199	208	8494	5631	2463	2138	2114	1968	2953	3289
YDL185W	TFP1	4	+	126787	130003	130148	145	10	3	1	6	1	4	4	3
YDL185W	TFP1	4	+	126787	130003	130107	104	454	545	406	412	512	605	591	695
YDL185W	TFP1	4	+	126787	130003	130059	56	90	109	135	124	115	113	119	133
YDL186W	YDL186W	4	+	125616	126450	126575	125	182	147	92	79	90	80	104	94
YDL187C	YDL187C	4	-	125509	125839	125590	-81	3	10	2	2	7	3	11	7
YDL187C	YDL187C	4	-	125509	125839	125771	-262	5	12	5	10	14	21	26	29
YDL188C	PPH22	4	-	123865	124999	123713	152	26	25	18	14	19	31	61	47
YDL188C	PPH22	4	-	123865	124999	123772	93	429	375	157	193	245	265	314	341
YDL189W	RBS1	4	+	122216	123590	123683	93	76	65	38	40	49	41	46	40
YDL190C	UFD2	4	-	118707	121593	118502	205	76	152	138	124	143	193	241	279
YDL191W	YDL191W	4	+	117664	118518	118650	132	29	11	2	4	2	2	3	3
YDL191W	YDL191W	4	+	117664	118518	118616	98	1664	1023	492	348	261	194	322	297
YDL191W	YDL191W	4	+	117664	118518	118575	57	159	108	51	43	39	19	33	22
YDL192W	ARF1	4	+	116321	116867	117449	582	14	44	64	77	107	95	139	139
YDL192W	ARF1	4	+	116321	116867	117421	554	1	1	1	5	5	3	8	4
YDL192W	ARF1	4	+	116321	116867	117140	273	15	10	7	10	7	6	9	14
YDL192W	ARF1	4	+	116321	116867	117117	250	23	15	6	9	13	10	9	13
YDL192W	ARF1	4	+	116321	116867	117084	217	15	10	7	6	4	9	4	10
YDL192W	ARF1	4	+	116321	116867	117033	166	26	11	9	3	3	6	7	4
YDL192W	ARF1	4	+	116321	116867	117016	149	139	53	28	24	20	18	23	28
YDL192W	ARF1	4	+	116321	116867	116980	113	21	12	9	4	5	5	2	3
YDL192W	ARF1	4	+	116321	116867	116923	56	240	174	122	127	116	81	146	169
YDL193W	YDL193W	4	+	114672	115800	115999	199	36	35	23	20	27	39	60	77
YDL195W	SEC31	4	+	107208	111030	111171	141	298	361	240	228	290	311	325	372
YDL198C	GGC1	4	-	103649	104552	103529	120	157	285	152	140	109	102	93	101
YDL199C	YDL199C	4	-	101290	103354	101207	83	5	9	13	11	31	35	45	56
YDL200C	MGT1	4	-	100501	101068	100432	69	28	40	23	22	18	15	42	45
YDL201W	TRM8	4	+	99561	100422	104702	4280	1	1	1	2	3	3	9	4
YDL201W	TRM8	4	+	99561	100422	100503	81	73	30	7	4	4	3	6	7
YDL201W	TRM8	4	+	99561	100422	100484	62	12	3	3	1	3	1	1	1
YDL202W	MRPL11	4	+	98475	99225	99370	145	6	12	5	6	4	5	5	6
YDL203C	YDL203C	4	-	96082	97954	95888	194	28	26	18	23	37	18	28	20
YDL203C	YDL203C	4	-	96082	97954	95905	177	26	25	10	9	13	6	17	16
YDL204W	RTN2	4	+	94605	95787	95974	187	30	25	30	37	96	163	298	509
YDL204W	RTN2	4	+	94605	95787	95911	124	10	12	13	18	33	53	83	143
YDL204W	RTN2	4	+	94605	95787	95822	35	19	8	4	5	4	9	2	6
YDL205C	HEM3	4	-	92762	93746	92470	292	47	26	8	11	12	12	19	23
YDL205C	HEM3	4	-	92762	93746	92494	268	118	105	38	40	36	43	73	65
YDL205C	HEM3	4	-	92762	93746	92676	86	209	154	89	81	75	110	109	111
YDL206W	YDL206W	4	+	90176	92465	94576	2111	8	11	6	12	13	13	38	52
YDL207W	GLE1	4	+	88248	89865	89938	73	34	22	11	7	20	13	14	26
YDL208W	NHP2	4	+	87512	87983	88109	126	754	253	115	105	103	105	147	145
YDL209C	CWC2	4	-	86207	87227	86014	193	15	13	4	2	2	3	5	10
YDL210W	UGA4	4	+	84270	85986	86080	94	13	55	71	70	73	67	72	71
YDL212W	SHR3	4	+	78426	79059	79205	146	410	445	308	280	313	344	345	374
YDL213C	NOP6	4	-	77289	77967	77218	71	13	5	1	1	1	1	1	1
YDL213C	NOP6	4	-	77289	77967	77256	33	15	4	2	1	1	1	1	1
YDL215C	GDH2	4	-	70640	73919	70488	152	28	141	87	94	130	124	156	183
YDL215C	GDH2	4	-	70640	73919	70571	69	4	15	6	11	5	7	6	11
YDL216C	RRI1	4	-	68997	70320	68867	130	7	7	6	6	18	11	8	39
YDL217C	TIM22	4	-	67983	68607	65975	2008	9	15	34	38	61	77	71	54
YDL217C	TIM22	4	-	67983	68607	67577	406	22	16	10	5	6	10	15	7
YDL217C	TIM22	4	-	67983	68607	67876	107	9	5	3	1	1	3	2	1
YDL218W	YDL218W	4	+	66493	67447	77312	9865	1	1	1	5	5	1	5	10
YDL218W	YDL218W	4	+	66493	67447	77294	9847	1	3	2	4	12	11	13	8
YDL218W	YDL218W	4	+	66493	67447	76606	9159	2	5	3	3	6	6	10	16
YDL218W	YDL218W	4	+	66493	67447	74402	6955	9	4	8	8	42	34	44	63
YDL218W	YDL218W	4	+	66493	67447	74372	6925	2	1	1	5	3	4	3	3
YDL219W	YDL219W	4	+	65242	65766	66042	276	26	35	19	13	27	13	15	3
YDL222C	YDL222C	4	-	60872	61802	60489	383	2	1	1	4	3	2	4	10
YDL223C	HBT1	4	-	57265	60406	56948	317	34	56	41	36	71	92	104	104
YDL224C	WHI4	4	-	54397	56347	54154	243	34	35	39	41	107	95	112	152
YDL224C	WHI4	4	-	54397	56347	54234	163	7	1	5	5	1	4	4	5
YDL224C	WHI4	4	-	54397	56347	54253	144	52	63	77	78	107	131	148	166
YDL225W	SHS1	4	+	52445	54101	57051	2950	25	17	11	13	16	23	32	26
YDL225W	SHS1	4	+	52445	54101	54185	84	30	36	19	44	28	20	31	26
YDL226C	GCS1	4	-	51115	52174	50865	250	5	9	5	8	8	6	3	8
YDL226C	GCS1	4	-	51115	52174	50905	210	63	58	35	36	38	27	35	29
YDL226C	GCS1	4	-	51115	52174	50992	123	8	4	4	2	2	2	2	3
YDL226C	GCS1	4	-	51115	52174	51015	100	1	5	6	6	8	2	4	3
YDL227C	HO	4	-	46271	48032	46213	58	31	41	15	13	12	10	13	4
YDL229W	SSB1	4	+	44065	45907	50928	5021	18	18	23	23	30	24	19	25
YDL229W	SSB1	4	+	44065	45907	46036	129	56	15	6	2	2	2	5	2
YDL229W	SSB1	4	+	44065	45907	46012	105	2503	822	337	184	87	138	150	81
YDL230W	PTP1	4	+	42700	43708	43887	179	5	2	3	1	3	2	5	1
YDL230W	PTP1	4	+	42700	43708	43766	58	3	8	3	3	8	4	12	15
YDL231C	BRE4	4	-	38867	42245	38780	87	18	22	17	7	21	18	23	29
YDL231C	BRE4	4	-	38867	42245	38810	57	64	51	39	37	50	62	74	71
YDL232W	OST4	4	+	38487	38598	38885	287	111	145	91	102	105	117	152	146
YDL232W	OST4	4	+	38487	38598	38855	257	218	258	165	190	251	224	261	287
YDL233W	YDL233W	4	+	36797	38174	38340	166	19	13	15	14	23	12	19	35
YDL234C	GYP7	4	-	34237	36478	34075	162	1	3	2	1	3	4	5	5
YDL234C	GYP7	4	-	34237	36478	34178	59	16	19	19	25	33	31	47	79
YDL234C	GYP7	4	-	34237	36478	34209	28	1	2	1	3	7	6	5	7
YDL235C	YPD1	4	-	33414	33918	33273	141	75	58	42	48	67	48	75	80
YDL235C	YPD1	4	-	33414	33918	33304	110	20	8	20	12	20	11	29	24
YDL236W	PHO13	4	+	32295	33234	36689	3455	2	2	1	4	4	2	5	3
YDL236W	PHO13	4	+	32295	33234	33416	182	104	102	51	63	37	35	42	31
YDL236W	PHO13	4	+	32295	33234	33369	135	243	316	272	288	222	224	266	192
YDL237W	YDL237W	4	+	30656	31829	32124	295	8	5	3	4	1	7	1	4
YDL237W	YDL237W	4	+	30656	31829	32011	182	155	297	168	123	131	134	173	185
YDL237W	YDL237W	4	+	30656	31829	31907	78	39	82	81	58	66	62	89	108
YDL238C	YDL238C	4	-	28984	30454	28895	89	11	41	67	59	68	68	99	101
YDL239C	ADY3	4	-	26402	28775	26360	42	13	32	52	98	118	110	113	92
YDL239C	ADY3	4	-	26402	28775	26386	16	31	24	16	14	10	13	22	14
YDL240W	LRG1	4	+	22822	25876	26152	276	8	4	6	4	5	6	8	3
YDL240W	LRG1	4	+	22822	25876	26115	239	39	62	46	37	47	44	50	51
YDL241W	YDL241W	4	+	20634	21006	21777	771	2	4	1	5	2	5	3	5
YDL241W	YDL241W	4	+	20634	21006	21254	248	23	12	2	1	1	1	1	2
YDL243C	AAD4	4	-	17576	18566	17468	108	1	5	3	7	6	3	5	6
YDL243C	AAD4	4	-	17576	18566	17488	88	10	13	7	19	31	25	23	19
YDL247W	MPH2	4	+	5984	7814	9800	1986	13	5	12	11	12	6	5	14
YDL248W	COS7	4	+	1801	2953	3569	616	27	37	17	17	18	11	29	48
YDR001C	NTH1	4	-	450217	452473	450146	71	127	278	411	584	690	627	779	970
YDR002W	YRB1	4	+	453042	453648	453827	179	1198	809	449	543	703	563	971	1004
YDR002W	YRB1	4	+	453042	453648	453753	105	19	43	31	48	61	52	141	90
YDR003W-A	YDR003W-A	4	+	454779	454902	455132	230	1	6	5	10	6	9	8	14
YDR003W-A	YDR003W-A	4	+	454779	454902	455110	208	3	1	2	5	2	1	7	9
YDR003W-A	YDR003W-A	4	+	454779	454902	455054	152	47	66	56	52	79	68	109	131
YDR005C	YDR005C	4	-	456833	458101	452899	3934	609	366	268	212	244	266	293	314
YDR005C	YDR005C	4	-	456833	458101	454998	1835	3	5	18	32	35	39	43	37
YDR005C	YDR005C	4	-	456833	458101	456598	235	1	1	2	2	5	3	5	6
YDR005C	YDR005C	4	-	456833	458101	456623	210	4	5	4	2	5	1	8	6
YDR005C	YDR005C	4	-	456833	458101	456668	165	5	5	3	6	6	3	4	8
YDR005C	YDR005C	4	-	456833	458101	456687	146	14	16	10	15	13	7	14	20
YDR006C	SOK1	4	-	458539	461245	458455	84	122	100	61	74	91	110	140	125
YDR007W	TRP1	4	+	461839	462514	462653	139	19	11	6	8	11	5	4	16
YDR007W	TRP1	4	+	461839	462514	462636	122	13	13	4	3	8	3	9	9
YDR007W	TRP1	4	+	461839	462514	462572	58	66	121	98	104	115	131	204	180
YDR008C	YDR008C	4	-	462249	462600	461555	694	18	25	27	29	33	38	61	65
YDR011W	SNQ2	4	+	465916	470422	470602	180	168	101	54	52	65	65	59	75
YDR011W	SNQ2	4	+	465916	470422	470573	151	14	9	8	5	10	11	8	7
YDR012W	RPL4B	4	+	471850	472939	473039	100	28	13	6	3	2	5	5	2
YDR012W	RPL4B	4	+	471850	472939	473015	76	1660	922	469	266	282	321	396	364
YDR012W	RPL4B	4	+	471850	472939	471861	-1078	6	6	6	10	6	7	7	12
YDR013W	PSF1	4	+	473154	473781	473869	88	14	28	19	22	25	27	30	24
YDR014W	RAD61	4	+	474043	475987	477241	1254	1	2	1	4	4	4	7	6
YDR014W-A	YDR014W-A	4	+	477794	478283	486358	8075	1	1	1	3	6	6	2	4
YDR014W-A	YDR014W-A	4	+	477794	478283	482321	4038	4	4	6	12	15	25	23	28
YDR015C	YDR015C	4	-	477957	478197	470528	7429	2	2	5	4	6	13	19	20
YDR015C	YDR015C	4	-	477957	478197	470549	7408	1	1	2	1	4	5	9	10
YDR016C	DAD1	4	-	478471	478756	478288	183	4	3	1	1	3	3	2	4
YDR016C	DAD1	4	-	478471	478756	478367	104	96	137	89	69	106	102	120	139
YDR017C	KCS1	4	-	479112	482265	478944	168	128	81	37	51	67	50	71	57
YDR019C	GCV1	4	-	484160	485363	483985	175	90	180	179	370	658	687	814	939
YDR019C	GCV1	4	-	484160	485363	485337	-1177	46	23	5	10	7	3	8	10
YDR019C	GCV1	4	-	484160	485363	485353	-1193	7	4	1	3	1	2	2	2
YDR021W	FAL1	4	+	486801	488001	488059	58	29	10	3	2	2	3	9	5
YDR022C	CIS1	4	-	488069	488660	487980	89	1	4	3	1	3	1	3	6
YDR022C	CIS1	4	-	488069	488660	488602	-533	2	3	3	4	4	7	16	22
YDR022C	CIS1	4	-	488069	488660	488634	-565	3	2	5	8	10	18	22	24
YDR024W	FYV1	4	+	491014	491500	491026	-474	603	296	155	136	151	93	127	145
YDR025W	YDR025W	4	+	491512	492322	492418	96	1571	901	412	243	174	189	221	190
YDR026C	YDR026C	4	-	492553	494266	492322	231	6	5	1	2	3	4	1	1
YDR026C	YDR026C	4	-	492553	494266	493241	-688	3	4	2	2	3	3	3	1
YDR027C	VPS54	4	-	494646	497316	494565	81	46	49	42	60	60	70	69	79
YDR027C	VPS54	4	-	494646	497316	495291	-645	3	3	2	1	3	3	8	8
YDR028C	REG1	4	-	497832	500877	497558	274	53	88	54	78	118	76	112	139
YDR028C	REG1	4	-	497832	500877	497606	226	23	47	43	63	80	42	90	90
YDR029W	YDR029W	4	+	501097	501412	503256	1844	3	3	5	7	17	23	29	27
YDR029W	YDR029W	4	+	501097	501412	503217	1805	1	1	1	5	7	3	6	6
YDR031W	YDR031W	4	+	503495	503861	507900	4039	1	2	2	3	5	4	8	10
YDR031W	YDR031W	4	+	503495	503861	507816	3955	2	3	6	7	16	9	15	20
YDR031W	YDR031W	4	+	503495	503861	504008	147	19	44	15	28	46	51	74	113
YDR032C	PST2	4	-	504096	504693	503901	195	4	12	8	5	10	20	18	27
YDR032C	PST2	4	-	504096	504693	503945	151	142	404	378	401	624	669	906	1039
YDR033W	MRH1	4	+	508144	509107	520338	11231	7	4	3	1	4	6	9	4
YDR033W	MRH1	4	+	508144	509107	519929	10822	236	167	112	97	100	131	114	143
YDR033W	MRH1	4	+	508144	509107	513627	4520	5	7	11	12	10	27	20	31
YDR033W	MRH1	4	+	508144	509107	513417	4310	15	25	41	57	58	79	109	130
YDR033W	MRH1	4	+	508144	509107	512978	3871	10	18	7	8	12	13	14	24
YDR033W	MRH1	4	+	508144	509107	512838	3731	7	6	7	10	14	17	28	32
YDR033W	MRH1	4	+	508144	509107	512738	3631	2	3	4	9	7	13	19	41
YDR033W	MRH1	4	+	508144	509107	512719	3612	2	2	5	10	13	8	14	23
YDR033W	MRH1	4	+	508144	509107	509554	447	2686	2955	1301	763	636	645	755	863
YDR033W	MRH1	4	+	508144	509107	509321	214	14	17	5	2	1	1	4	6
YDR033W	MRH1	4	+	508144	509107	509300	193	12	7	10	14	27	30	32	57
YDR034C	LYS14	4	-	509734	512107	509442	292	10	6	2	6	5	4	10	8
YDR034C	LYS14	4	-	509734	512107	509599	135	1	1	1	3	6	6	1	5
YDR034C	LYS14	4	-	509734	512107	509663	71	31	42	29	40	68	56	92	111
YDR034C	LYS14	4	-	509734	512107	510857	-1123	5	7	6	10	13	7	14	15
YDR034C-A	YDR034C-A	4	-	520513	520690	520216	297	41	39	54	59	84	82	114	97
YDR034C-A	YDR034C-A	4	-	520513	520690	520587	-74	21	16	13	9	10	16	8	11
YDR034C-D	YDR034C-D	4	-	514040	519354	513303	737	9	5	6	15	9	9	11	13
YDR034W-B	YDR034W-B	4	+	521311	521467	521596	129	1	1	2	2	5	5	6	5
YDR035W	ARO3	4	+	521813	522926	525383	2457	4	2	2	1	1	1	5	7
YDR035W	ARO3	4	+	521813	522926	525281	2355	147	99	72	75	68	81	67	83
YDR035W	ARO3	4	+	521813	522926	523145	219	134	106	62	79	70	82	80	86
YDR035W	ARO3	4	+	521813	522926	523063	137	21	17	11	6	14	13	15	16
YDR036C	EHD3	4	-	523208	524711	523062	146	42	54	34	25	42	47	54	41
YDR037W	KRS1	4	+	525437	527213	527278	65	1282	615	348	337	230	267	322	254
YDR038C	ENA5	4	-	527419	530695	525293	2126	2	2	3	3	13	13	13	26
YDR038C	ENA5	4	-	527419	530695	527213	206	13	6	2	3	5	3	9	6
YDR038C	ENA5	4	-	527419	530695	527239	180	13	9	3	1	2	3	2	3
YDR038C	ENA5	4	-	527419	530695	527274	145	5	1	1	1	1	6	5	2
YDR038C	ENA5	4	-	527419	530695	527310	109	8	5	1	1	3	4	2	1
YDR041W	RSM10	4	+	539800	540412	544823	4411	9	11	13	11	20	22	36	26
YDR041W	RSM10	4	+	539800	540412	544497	4085	1	1	3	3	4	8	4	9
YDR041W	RSM10	4	+	539800	540412	544174	3762	31	29	17	11	16	18	26	33
YDR041W	RSM10	4	+	539800	540412	540583	171	70	109	74	93	138	92	220	278
YDR042C	YDR042C	4	-	540598	541201	540491	107	2	1	1	7	4	6	1	2
YDR043C	NRG1	4	-	542672	543368	541307	1365	1	1	1	6	6	6	5	2
YDR043C	NRG1	4	-	542672	543368	541603	1069	1	1	1	3	9	1	13	10
YDR043C	NRG1	4	-	542672	543368	542552	120	5	6	12	22	29	20	36	40
YDR044W	HEM13	4	+	546640	547627	548564	937	43	52	22	19	22	21	35	28
YDR044W	HEM13	4	+	546640	547627	547775	148	135	182	81	109	224	323	453	569
YDR045C	RPC11	4	-	547976	548309	544941	3035	6	4	1	1	3	2	3	3
YDR045C	RPC11	4	-	547976	548309	547757	219	116	36	9	11	8	10	12	12
YDR045C	RPC11	4	-	547976	548309	547777	199	22	17	3	4	3	2	5	10
YDR046C	BAP3	4	-	548760	550575	548698	62	168	253	39	14	18	15	16	20
YDR047W	HEM12	4	+	551858	552947	553022	75	139	124	24	14	21	14	19	33
YDR048C	YDR048C	4	-	553082	553397	551807	1275	103	90	50	51	58	79	73	64
YDR049W	YDR049W	4	+	553252	555151	555260	109	13	9	1	1	1	1	1	3
YDR050C	TPI1	4	-	555724	556471	555649	75	5240	3651	1766	1254	1680	1750	2164	2625
YDR050C	TPI1	4	-	555724	556471	555686	38	158	87	69	91	101	99	143	154
YDR051C	YDR051C	4	-	557054	558059	556995	59	97	56	26	37	37	47	68	83
YDR052C	DBF4	4	-	558509	560624	558269	240	34	38	23	21	28	25	34	24
YDR054C	CDC34	4	-	561438	562326	560972	466	125	129	81	84	101	86	124	133
YDR054C	CDC34	4	-	561438	562326	560995	443	12	7	6	7	8	9	7	10
YDR055W	PST1	4	+	563525	564860	565747	887	1	1	9	8	26	10	11	4
YDR055W	PST1	4	+	563525	564860	565018	158	21	43	64	49	51	46	63	44
YDR055W	PST1	4	+	563525	564860	564992	132	63	116	137	136	97	102	111	102
YDR056C	YDR056C	4	-	565021	565639	564919	102	107	114	61	64	73	52	75	97
YDR056C	YDR056C	4	-	565021	565639	564967	54	36	56	41	27	24	23	20	34
YDR057W	YOS9	4	+	565925	567554	569174	1620	2	1	2	2	3	4	5	3
YDR057W	YOS9	4	+	565925	567554	567692	138	4	3	1	1	3	4	4	4
YDR057W	YOS9	4	+	565925	567554	567639	85	33	33	23	13	19	22	47	51
YDR058C	TGL2	4	-	567721	568702	567591	130	10	11	9	8	2	6	5	13
YDR059C	YDR059C	4	-	569232	569769	569124	108	58	132	101	112	219	288	395	529
YDR060W	MAK21	4	+	570646	573724	574131	407	13	3	1	2	1	1	2	1
YDR060W	MAK21	4	+	570646	573724	573811	87	27	5	1	1	2	1	1	1
YDR060W	MAK21	4	+	570646	573724	573794	70	19	4	1	1	1	1	1	1
YDR061W	YDR061W	4	+	574161	575781	575889	108	40	59	20	25	31	29	41	46
YDR062W	LCB2	4	+	576471	578157	578466	309	6	4	2	2	2	3	2	7
YDR062W	LCB2	4	+	576471	578157	578440	283	171	96	56	54	67	46	86	85
YDR063W	YDR063W	4	+	578661	579111	579210	99	17	15	9	7	9	8	15	21
YDR063W	YDR063W	4	+	578661	579111	579180	69	28	40	23	21	40	29	70	73
YDR063W	YDR063W	4	+	578661	579111	579148	37	20	29	28	37	33	23	38	70
YDR064W	YDR064W	4	+	579456	580451	580527	76	3614	1870	1113	623	398	447	486	396
YDR066C	YDR066C	4	-	581906	582497	574992	6914	4	5	1	2	6	1	1	1
YDR066C	YDR066C	4	-	581906	582497	575797	6109	3	2	8	10	5	9	5	4
YDR067C	YDR067C	4	-	582789	583464	582711	78	29	26	21	24	51	27	48	77
YDR067C	YDR067C	4	-	582789	583464	582759	30	8	10	7	7	13	9	18	23
YDR068W	DOS2	4	+	583711	584644	592137	7493	3	2	9	13	10	11	11	31
YDR068W	DOS2	4	+	583711	584644	587875	3231	434	339	185	155	227	201	248	249
YDR068W	DOS2	4	+	583711	584644	584816	172	8	13	5	7	14	9	17	25
YDR068W	DOS2	4	+	583711	584644	584736	92	6	15	3	9	13	7	20	21
YDR068W	DOS2	4	+	583711	584644	584715	71	20	18	11	17	30	12	23	35
YDR069C	DOA4	4	-	584937	587718	584634	303	15	19	18	28	38	27	38	45
YDR070C	YDR070C	4	-	588096	588378	587946	150	10	18	15	31	79	79	213	429
YDR071C	YDR071C	4	-	588825	589401	588715	110	58	32	9	9	13	10	14	12
YDR071C	YDR071C	4	-	588825	589401	588745	80	194	202	104	138	180	127	246	268
YDR072C	IPT1	4	-	589759	591343	589630	129	9	7	2	3	4	4	7	11
YDR072C	IPT1	4	-	589759	591343	589668	91	262	161	75	57	89	108	115	194
YDR073W	SNF11	4	+	592436	592946	593212	266	63	45	18	18	21	16	32	41
YDR073W	SNF11	4	+	592436	592946	592998	52	157	113	82	62	77	70	84	96
YDR073W	SNF11	4	+	592436	592946	592751	-195	4	4	1	4	1	1	3	4
YDR074W	TPS2	4	+	593890	596581	596857	276	15	28	20	15	49	36	73	95
YDR074W	TPS2	4	+	593890	596581	596819	238	63	140	115	133	224	221	325	433
YDR075W	PPH3	4	+	597153	598080	598242	162	36	19	9	13	12	6	18	16
YDR075W	PPH3	4	+	597153	598080	598212	132	34	15	11	5	7	11	10	19
YDR076W	RAD55	4	+	598465	599686	600786	1100	2	2	4	2	4	4	4	3
YDR077W	SED1	4	+	600790	601807	602189	382	3	6	7	10	10	12	19	28
YDR077W	SED1	4	+	600790	601807	602136	329	1624	4992	9698	13377	21870	23711	28721	37416
YDR077W	SED1	4	+	600790	601807	601859	52	2	8	10	11	11	5	5	11
YDR078C	SHU2	4	-	602195	602867	592629	9566	11	12	20	16	26	26	49	68
YDR078C	SHU2	4	-	602195	602867	592681	9514	7	17	25	30	35	29	48	48
YDR078C	SHU2	4	-	602195	602867	593117	9078	4	7	4	4	3	3	5	7
YDR078C	SHU2	4	-	602195	602867	598406	3789	4	5	6	13	39	35	46	39
YDR078C	SHU2	4	-	602195	602867	598424	3771	5	4	4	15	40	35	42	30
YDR078C	SHU2	4	-	602195	602867	602042	153	23	27	16	17	24	33	59	91
YDR078C	SHU2	4	-	602195	602867	602098	97	8	9	8	7	5	2	15	24
YDR078C	SHU2	4	-	602195	602867	602634	-439	1	6	2	3	6	3	7	9
YDR078C	SHU2	4	-	602195	602867	602653	-458	4	3	1	3	3	2	5	8
YDR079C-A	TFB5	4	-	603590	603809	603029	561	1	2	1	1	5	4	2	8
YDR079C-A	TFB5	4	-	603590	603809	603380	210	40	22	9	8	7	4	11	16
YDR079C-A	TFB5	4	-	603590	603809	603396	194	3	8	13	13	19	6	23	26
YDR079C-A	TFB5	4	-	603590	603809	603427	163	10	11	11	13	13	13	37	42
YDR079C-A	TFB5	4	-	603590	603809	603447	143	5	3	4	1	4	2	3	10
YDR079C-A	TFB5	4	-	603590	603809	603583	7	5	7	7	12	13	9	12	20
YDR079W	PET100	4	+	603061	603397	603675	278	1	2	1	2	5	3	4	8
YDR079W	PET100	4	+	603061	603397	603585	188	15	20	13	10	14	9	33	56
YDR079W	PET100	4	+	603061	603397	603516	119	15	18	15	9	21	15	27	38
YDR080W	VPS41	4	+	604005	606984	607039	55	13	19	7	11	25	16	33	34
YDR081C	PDC2	4	-	607301	610079	607038	263	111	90	55	43	41	59	49	54
YDR081C	PDC2	4	-	607301	610079	607232	69	23	23	34	23	26	31	40	39
YDR081C	PDC2	4	-	607301	610079	607274	27	22	24	19	26	21	20	31	44
YDR082W	STN1	4	+	610438	611923	612067	144	19	9	7	7	17	11	19	28
YDR083W	YDR083W	4	+	612070	613249	618423	5174	6	9	11	18	42	40	49	31
YDR083W	YDR083W	4	+	612070	613249	613362	113	21	3	1	1	1	1	1	1
YDR083W	YDR083W	4	+	612070	613249	613336	87	142	27	8	4	4	4	3	8
YDR083W	YDR083W	4	+	612070	613249	612077	-1172	6	6	4	9	10	14	15	16
YDR084C	YDR084C	4	-	613402	614002	612148	1254	29	33	16	14	13	11	19	14
YDR084C	YDR084C	4	-	613402	614002	613270	132	24	29	22	17	23	27	26	30
YDR085C	AFR1	4	-	614285	616148	614189	96	15	23	34	48	58	42	72	83
YDR086C	SSS1	4	-	616925	617168	616738	187	403	271	141	128	155	99	160	164
YDR086C	SSS1	4	-	616925	617168	616759	166	9	14	14	17	21	10	18	18
YDR086C	SSS1	4	-	616925	617168	616814	111	6	12	5	6	8	5	5	13
YDR087C	RRP1	4	-	617467	618304	617376	91	109	25	12	5	5	5	3	5
YDR089W	YDR089W	4	+	622109	624719	627011	2292	1	1	1	2	1	4	9	8
YDR089W	YDR089W	4	+	622109	624719	624897	178	3	1	3	3	6	2	8	8
YDR089W	YDR089W	4	+	622109	624719	624810	91	73	91	78	93	156	135	168	203
YDR090C	YDR090C	4	-	625063	625996	619846	5217	44	60	58	47	74	82	163	188
YDR090C	YDR090C	4	-	625063	625996	620946	4117	1	2	2	2	5	2	4	10
YDR090C	YDR090C	4	-	625063	625996	620965	4098	3	7	9	3	10	7	17	46
YDR090C	YDR090C	4	-	625063	625996	621875	3188	596	504	358	298	262	290	270	294
YDR090C	YDR090C	4	-	625063	625996	624699	364	1	6	1	4	4	3	2	3
YDR090C	YDR090C	4	-	625063	625996	624728	335	55	98	71	87	122	129	169	210
YDR091C	RLI1	4	-	626705	628532	626372	333	260	164	56	37	43	50	90	79
YDR092W	YDR092W	4	+	629873	630603	630697	94	39	45	12	11	25	19	22	27
YDR092W	YDR092W	4	+	629873	630603	630670	67	86	84	63	23	41	43	58	81
YDR094W	YDR094W	4	+	635837	636173	636201	28	4	6	2	4	2	1	1	1
YDR094W	YDR094W	4	+	635837	636173	636177	4	218	194	92	47	61	62	50	50
YDR096W	GIS1	4	+	637136	639821	653036	13215	1	3	2	4	1	3	3	6
YDR096W	GIS1	4	+	637136	639821	653012	13191	3	4	12	14	18	18	36	52
YDR096W	GIS1	4	+	637136	639821	652064	12243	2	2	2	6	13	17	14	21
YDR096W	GIS1	4	+	637136	639821	652015	12194	12	14	25	68	136	190	230	256
YDR096W	GIS1	4	+	637136	639821	651973	12152	3	3	3	9	16	17	24	28
YDR096W	GIS1	4	+	637136	639821	640053	232	1	1	4	2	1	6	4	3
YDR096W	GIS1	4	+	637136	639821	640034	213	7	10	13	13	16	17	26	31
YDR096W	GIS1	4	+	637136	639821	639977	156	6	5	4	2	4	1	3	2
YDR097C	MSH6	4	-	640106	643835	640047	59	39	42	38	23	26	28	38	36
YDR098C	GRX3	4	-	644175	645033	643938	237	9	12	8	14	19	15	21	28
YDR098C	GRX3	4	-	644175	645033	644073	102	18	27	9	7	10	16	24	21
YDR098C	GRX3	4	-	644175	645033	644095	80	10	5	2	2	3	5	2	3
YDR098C	GRX3	4	-	644175	645033	644128	47	87	125	77	51	76	63	101	119
YDR099W	BMH2	4	+	653604	654426	654768	342	51	33	18	30	32	50	57	80
YDR099W	BMH2	4	+	653604	654426	654656	230	387	636	571	726	1040	1047	1434	1807
YDR099W	BMH2	4	+	653604	654426	654618	192	4	5	4	4	7	3	10	11
YDR100W	YDR100W	4	+	655010	655442	655685	243	84	175	77	52	76	76	105	106
YDR100W	YDR100W	4	+	655010	655442	655568	126	41	141	79	43	67	78	93	87
YDR101C	ARX1	4	-	655683	657465	651905	3778	1	2	1	3	4	1	5	5
YDR101C	ARX1	4	-	655683	657465	652108	3575	1	1	1	3	2	4	6	7
YDR101C	ARX1	4	-	655683	657465	652584	3099	18	23	27	71	124	89	192	292
YDR101C	ARX1	4	-	655683	657465	654555	1128	2	2	1	2	4	4	9	12
YDR101C	ARX1	4	-	655683	657465	655566	117	200	45	5	4	5	8	5	7
YDR101C	ARX1	4	-	655683	657465	655588	95	59	15	3	3	3	2	2	3
YDR101C	ARX1	4	-	655683	657465	655612	71	48	12	2	4	2	2	2	2
YDR103W	STE5	4	+	658347	661101	661270	169	3	3	1	2	8	4	6	6
YDR103W	STE5	4	+	658347	661101	661146	45	37	38	10	14	21	21	22	22
YDR105C	TMS1	4	-	665346	666768	665226	120	8	7	1	2	6	6	3	4
YDR105C	TMS1	4	-	665346	666768	665262	84	54	99	61	71	86	61	94	91
YDR106W	ARP10	4	+	667001	667856	668808	952	4	2	1	1	1	2	6	8
YDR107C	YDR107C	4	-	669013	671032	668668	345	6	2	6	6	1	3	3	4
YDR107C	YDR107C	4	-	669013	671032	668827	186	16	25	5	2	4	2	3	2
YDR107C	YDR107C	4	-	669013	671032	668875	138	8	12	2	1	1	1	1	2
YDR107C	YDR107C	4	-	669013	671032	668945	68	82	59	60	46	48	65	49	57
YDR108W	GSG1	4	+	671266	673363	673449	86	33	46	11	14	21	13	32	30
YDR109C	YDR109C	4	-	673517	675665	673370	147	4	6	4	5	5	7	11	7
YDR110W	FOB1	4	+	676099	677800	678051	251	63	47	48	27	39	34	40	43
YDR110W	FOB1	4	+	676099	677800	678001	201	25	8	4	4	3	2	9	17
YDR112W	YDR112W	4	+	679541	679850	681774	1924	30	21	19	16	13	15	10	11
YDR113C	PDS1	4	-	680493	681615	680421	72	27	28	13	7	16	9	19	20
YDR115W	YDR115W	4	+	682172	682490	682697	207	9	21	9	5	12	4	5	12
YDR115W	YDR115W	4	+	682172	682490	682608	118	42	73	43	44	46	43	70	79
YDR115W	YDR115W	4	+	682172	682490	682575	85	7	18	8	7	8	7	11	22
YDR115W	YDR115W	4	+	682172	682490	682558	68	1	2	1	1	3	5	4	5
YDR116C	MRPL1	4	-	682721	683579	682604	117	45	46	16	11	20	24	18	29
YDR117C	YDR117C	4	-	683943	685641	683876	67	6	5	1	3	5	1	2	1
YDR117C	YDR117C	4	-	683943	685641	683899	44	20	18	5	10	5	2	7	6
YDR118W-A	YDR118W-A	4	+	687765	687882	688156	274	4	1	4	4	6	3	7	8
YDR118W-A	YDR118W-A	4	+	687765	687882	687956	74	8	8	6	12	12	7	14	9
YDR119W	YDR119W	4	+	688224	690531	690612	81	29	17	20	14	19	18	29	25
YDR119W	YDR119W	4	+	688224	690531	690588	57	18	6	7	5	3	5	8	6
YDR119W-A	YDR119W-A	4	+	691011	691212	691457	245	3	35	31	42	89	64	59	85
YDR120C	TRM1	4	-	691546	693259	687347	4199	2	3	11	4	16	6	15	11
YDR120C	TRM1	4	-	691546	693259	691339	207	120	39	6	7	5	6	12	13
YDR120C	TRM1	4	-	691546	693259	691365	181	13	1	1	1	1	1	5	1
YDR121W	DPB4	4	+	693582	694173	694280	107	63	41	17	13	18	10	15	23
YDR122W	KIN1	4	+	694697	697892	698121	229	2	2	3	9	17	11	21	17
YDR122W	KIN1	4	+	694697	697892	698100	208	1	2	1	2	7	6	4	2
YDR122W	KIN1	4	+	694697	697892	698042	150	17	43	50	55	99	93	102	145
YDR122W	KIN1	4	+	694697	697892	698001	109	2	15	14	20	25	17	33	42
YDR123C	INO2	4	-	698551	699466	697937	614	11	4	1	1	3	2	10	5
YDR125C	ECM18	4	-	701394	702756	700159	1235	14	12	9	15	15	12	18	33
YDR127W	ARO1	4	+	704481	709248	709393	145	73	69	62	92	88	83	90	76
YDR127W	ARO1	4	+	704481	709248	709338	90	30	59	59	75	104	71	79	80
YDR127W	ARO1	4	+	704481	709248	709300	52	149	199	205	156	178	154	164	135
YDR127W	ARO1	4	+	704481	709248	704492	-4756	22	17	17	20	32	29	26	36
YDR128W	YDR128W	4	+	709546	712993	719866	6873	3	1	2	4	3	4	6	6
YDR128W	YDR128W	4	+	709546	712993	713121	128	32	62	43	46	56	62	84	47
YDR129C	YDR129C	4	-	713337	715377	703384	9953	1	1	1	1	2	7	4	6
YDR129C	YDR129C	4	-	713337	715377	713192	145	331	357	245	279	321	311	398	421
YDR130C	FIN1	4	-	715744	716620	715664	80	1	5	2	3	4	1	5	10
YDR131C	YDR131C	4	-	716787	718458	716709	78	44	28	20	17	33	24	28	25
YDR132C	YDR132C	4	-	718813	720301	718700	113	6	10	5	4	4	2	3	1
YDR133C	YDR133C	4	-	720959	721295	720653	306	1	1	1	1	4	8	5	3
YDR133C	YDR133C	4	-	720959	721295	720765	194	1745	2169	2377	3157	4851	6056	7394	7504
YDR133C	YDR133C	4	-	720959	721295	720880	79	288	443	520	576	720	842	1213	1250
YDR133C	YDR133C	4	-	720959	721295	720955	4	1	1	2	2	4	5	5	6
YDR133C	YDR133C	4	-	720959	721295	720998	-39	6	13	18	30	44	43	68	77
YDR135C	YCF1	4	-	723001	727549	722223	778	681	475	340	278	339	413	421	473
YDR135C	YCF1	4	-	723001	727549	722906	95	182	163	109	88	140	142	124	152
YDR137W	RGP1	4	+	728256	730248	730384	136	55	59	27	24	37	30	42	38
YDR138W	HPR1	4	+	730575	732834	733570	736	4	3	4	6	10	9	6	11
YDR138W	HPR1	4	+	730575	732834	733464	630	6	14	6	12	9	5	15	9
YDR138W	HPR1	4	+	730575	732834	730925	-1909	5	6	12	19	18	21	31	35
YDR139C	YDR139C	4	-	733615	733922	733410	205	11	24	14	8	7	12	20	18
YDR139C	YDR139C	4	-	733615	733922	733447	168	102	109	58	69	59	46	108	101
YDR140W	YDR140W	4	+	734135	734801	744045	9244	1	1	1	1	2	5	4	9
YDR140W	YDR140W	4	+	734135	734801	734902	101	83	47	25	22	25	12	21	35
YDR141C	DOP1	4	-	734898	739995	734649	249	11	28	13	9	19	17	25	19
YDR141C	DOP1	4	-	734898	739995	734689	209	17	19	12	13	16	11	10	13
YDR141C	DOP1	4	-	734898	739995	734808	90	1	5	2	2	4	2	6	13
YDR141C	DOP1	4	-	734898	739995	734826	72	35	51	33	25	36	29	53	46
YDR141C	DOP1	4	-	734898	739995	734847	51	6	7	1	2	3	5	4	2
YDR142C	PEX7	4	-	740470	741598	740348	122	7	8	3	3	7	11	6	16
YDR142C	PEX7	4	-	740470	741598	740405	65	16	14	11	10	9	10	15	18
YDR143C	SAN1	4	-	742039	743872	741868	171	113	66	32	44	65	56	64	74
YDR143C	SAN1	4	-	742039	743872	741896	143	8	6	4	5	3	4	2	3
YDR144C	MKC7	4	-	744308	746099	744103	205	9	2	2	3	2	2	1	1
YDR144C	MKC7	4	-	744308	746099	744180	128	14	11	2	4	3	4	5	3
YDR144C	MKC7	4	-	744308	746099	744204	104	61	33	26	13	15	16	17	10
YDR144C	MKC7	4	-	744308	746099	744227	81	151	96	51	31	37	33	41	32
YDR145W	TAF12	4	+	746735	748355	748553	198	8	7	5	4	9	6	5	10
YDR145W	TAF12	4	+	746735	748355	748521	166	6	2	1	5	5	5	1	5
YDR145W	TAF12	4	+	746735	748355	748498	143	3	3	1	5	8	2	2	4
YDR145W	TAF12	4	+	746735	748355	748476	121	29	23	13	27	36	33	36	40
YDR146C	SWI5	4	-	748610	750740	748450	160	13	17	7	8	11	11	8	10
YDR146C	SWI5	4	-	748610	750740	748477	133	6	5	3	6	4	3	5	3
YDR147W	EKI1	4	+	751628	753233	753264	31	6	8	4	3	4	6	10	7
YDR148C	KGD2	4	-	753672	755064	753396	276	41	68	50	108	193	187	274	328
YDR148C	KGD2	4	-	753672	755064	753533	139	58	90	61	47	80	75	122	137
YDR149C	YDR149C	4	-	755552	756260	755103	449	1	3	2	5	4	5	9	11
YDR150W	NUM1	4	+	755625	763872	763926	54	50	45	31	24	43	40	70	66
YDR151C	CTH1	4	-	764175	765153	763859	316	4	3	3	8	13	17	37	28
YDR151C	CTH1	4	-	764175	765153	763904	271	5	3	3	9	8	4	12	16
YDR151C	CTH1	4	-	764175	765153	763979	196	28	32	32	41	58	52	92	111
YDR152W	GIR2	4	+	765703	766501	766611	110	25	11	4	1	6	5	3	5
YDR152W	GIR2	4	+	765703	766501	766588	87	12	6	3	7	5	2	1	1
YDR152W	GIR2	4	+	765703	766501	766569	68	72	36	17	16	24	16	21	33
YDR152W	GIR2	4	+	765703	766501	766543	42	27	16	7	4	8	3	14	19
YDR153C	ENT5	4	-	766733	767969	766590	143	2	7	4	4	4	3	3	3
YDR153C	ENT5	4	-	766733	767969	766613	120	56	35	24	25	34	24	53	47
YDR153C	ENT5	4	-	766733	767969	766637	96	38	27	13	22	17	13	25	25
YDR154C	YDR154C	4	-	768400	768751	768332	68	19	2	1	1	1	1	1	1
YDR154C	YDR154C	4	-	768400	768751	768403	-3	3154	3365	2089	2499	3870	4330	5396	6576
YDR157W	YDR157W	4	+	769928	770330	770027	-303	431	161	52	43	41	66	69	80
YDR158W	HOM2	4	+	770354	771452	771564	112	534	280	240	199	193	162	152	189
YDR159W	SAC3	4	+	771874	775780	775849	69	4	2	1	2	2	4	5	2
YDR159W	SAC3	4	+	771874	775780	775824	44	2	3	3	1	4	1	2	9
YDR161W	YDR161W	4	+	779040	780204	780284	80	183	43	15	8	9	9	21	26
YDR162C	NBP2	4	-	780387	781098	780199	188	47	64	36	31	59	30	54	48
YDR163W	CWC15	4	+	781420	781948	782052	104	9	12	6	5	5	9	6	5
YDR163W	CWC15	4	+	781420	781948	782031	83	2	5	2	2	2	3	4	4
YDR163W	CWC15	4	+	781420	781948	781994	46	12	10	4	5	6	5	11	9
YDR164C	SEC1	4	-	782038	784213	781930	108	43	60	40	39	53	46	53	74
YDR165W	TRM82	4	+	784868	786203	786290	87	287	88	24	18	10	8	14	18
YDR166C	SEC5	4	-	786303	789219	786177	126	4	1	2	6	3	3	7	6
YDR166C	SEC5	4	-	786303	789219	786208	95	35	37	19	31	31	37	39	49
YDR167W	TAF10	4	+	789446	790067	790185	118	20	11	5	5	7	3	14	13
YDR167W	TAF10	4	+	789446	790067	790167	100	51	40	22	14	27	13	36	39
YDR168W	CDC37	4	+	790325	791846	803169	11323	4	1	10	4	5	2	9	3
YDR168W	CDC37	4	+	790325	791846	796091	4245	1	1	1	1	4	4	8	3
YDR168W	CDC37	4	+	790325	791846	796057	4211	2	1	1	4	10	5	8	7
YDR168W	CDC37	4	+	790325	791846	792324	478	55	34	33	23	31	27	35	41
YDR168W	CDC37	4	+	790325	791846	792103	257	2	1	2	4	2	5	4	4
YDR168W	CDC37	4	+	790325	791846	791923	77	64	59	20	31	45	27	39	71
YDR169C	STB3	4	-	792345	793887	791913	432	19	20	8	4	5	8	11	9
YDR169C	STB3	4	-	792345	793887	791953	392	13	22	20	26	30	23	30	29
YDR169C	STB3	4	-	792345	793887	791975	370	1	3	1	3	2	2	3	6
YDR170C	SEC7	4	-	796190	802220	795994	196	199	202	126	103	93	65	102	116
YDR170W-A	YDR170W-A	4	+	803192	804515	806549	2034	1	1	4	4	5	3	1	4
YDR170W-A	YDR170W-A	4	+	803192	804515	805950	1435	7	26	63	80	65	66	83	87
YDR170W-A	YDR170W-A	4	+	803192	804515	805897	1382	19	44	56	49	36	43	49	33
YDR171W	HSP42	4	+	806618	807746	807830	84	9	24	21	44	107	119	178	288
YDR172W	SUP35	4	+	808321	810379	810554	175	298	192	100	99	111	92	114	112
YDR172W	SUP35	4	+	808321	810379	810522	143	141	94	62	62	79	66	101	94
YDR173C	ARG82	4	-	810562	811630	803072	7490	13	14	12	5	9	10	15	15
YDR173C	ARG82	4	-	810562	811630	810424	138	20	16	11	17	28	28	48	43
YDR174W	HMO1	4	+	812107	812848	813074	226	195	128	57	62	69	57	88	89
YDR174W	HMO1	4	+	812107	812848	813019	171	292	287	160	156	184	157	271	315
YDR174W	HMO1	4	+	812107	812848	813000	152	8	6	7	5	16	11	19	19
YDR175C	RSM24	4	-	813190	814150	813076	114	41	48	28	29	36	24	49	64
YDR177W	UBC1	4	+	816875	817523	817665	142	28	18	9	9	15	8	17	29
YDR177W	UBC1	4	+	816875	817523	817643	120	80	59	48	32	78	51	92	134
YDR177W	UBC1	4	+	816875	817523	817584	61	39	36	25	28	33	33	49	77
YDR177W	UBC1	4	+	816875	817523	817527	4	2	1	1	6	6	1	5	10
YDR177W	UBC1	4	+	816875	817523	816887	-636	1	2	1	2	2	1	8	4
YDR178W	SDH4	4	+	817947	818493	818695	202	158	344	336	430	766	948	1369	1621
YDR179C	CSN9	4	-	818705	819194	815972	2733	5	4	5	10	37	51	62	63
YDR179W-A	YDR179W-A	4	+	819430	820822	820910	88	4	4	3	2	5	5	3	3
[truncated: 8,884 more rows]
