# Supplementary material for: RNA polymerase II depletion promotes transcription of alternative mRNA species
Source: BMC Mol Biol. 2016 Aug 30;17(1):20. doi: 10.1186/s12867-016-0074-8 (PMC5004267; doi:10.1186/s12867-016-0074-8)
Supplement: Supplementary file 4 — 10.1186/s12867-016-0074-8 Gene expression data files. Text files of all absolute and normalized reads, as described in the text, are contained within the gene expression data files. [file 12867_2016_74_MOESM4_ESM.zip › supplemental data/clustered.absolute.reads.B.txt]

Systematic.Name	Standard.Name	chromosome	strand	cdsStart	cdsEnd	peak	lengths	B1.counts	B2.counts	B3.counts	B4.counts	B5.counts	B6.counts	B7.counts	B8.counts
Q0010	Q0010	17	+	3951	4338	4012	-326	3	2	5	6	1	2	1	2
Q0050	Q0050	17	+	13817	16322	23947	7625	20	92	122	135	17	29	17	136
Q0080	Q0080	17	+	27665	27812	27855	43	9	5	7	6	1	4	5	3
Q0092	Q0092	17	+	30873	31014	35269	4255	140	95	57	60	14	51	64	34
Q0092	Q0092	17	+	30873	31014	31195	181	35	90	181	117	80	37	18	140
Q0110	Q0110	17	+	36539	38579	41393	2814	1	1	1	3	3	5	8	6
Q0110	Q0110	17	+	36539	38579	38831	252	4	21	22	31	12	7	5	12
Q0110	Q0110	17	+	36539	38579	38504	-75	1	8	4	3	1	8	2	2
Q0130	Q0130	17	+	46722	46953	48718	1765	5	5	5	11	1	5	7	1
Q0144	Q0144	17	+	54108	54438	58011	3573	1	5	11	7	5	2	1	6
Q0144	Q0144	17	+	54108	54438	57491	3053	14	4	4	3	3	3	1	2
Q0160	Q0160	17	+	61021	61729	62432	703	17	9	3	3	5	16	8	3
Q0182	Q0182	17	+	65769	66174	72708	6534	10	10	57	432	42	559	569	772
Q0182	Q0182	17	+	65769	66174	69359	3185	1	1	1	8	1	7	3	4
Q0182	Q0182	17	+	65769	66174	67761	1587	1	1	1	8	8	1	2	2
Q0182	Q0182	17	+	65769	66174	66444	270	15	101	111	124	70	52	9	98
Q0255	Q0255	17	+	74494	75984	77503	1519	2	2	2	8	2	11	16	14
Q0255	Q0255	17	+	74494	75984	77409	1425	1	1	1	1	25	1	1	1
Q0275	Q0275	17	+	79212	80022	85108	5086	3	3	5	47	5	52	61	69
YAL001C	YAL001C	1	-	147595	151168	143127	4468	1	1	3	5	3	5	4	1
YAL001C	YAL001C	1	-	147595	151168	147517	78	313	294	147	126	39	108	123	81
YAL002W	VPS8	1	+	143708	147533	152141	4608	96	58	38	55	22	50	60	39
YAL002W	VPS8	1	+	143708	147533	147645	112	77	77	57	68	21	99	117	48
YAL002W	VPS8	1	+	143708	147533	147588	55	78	117	96	131	47	136	140	70
YAL002W	VPS8	1	+	143708	147533	147565	32	4	13	7	6	1	8	8	1
YAL002W	VPS8	1	+	143708	147533	145559	-1974	3	1	3	3	1	6	4	4
YAL002W	VPS8	1	+	143708	147533	144952	-2581	5	9	16	9	3	12	20	10
YAL003W	YAL003W	1	+	142175	143162	143369	207	14644	2684	884	811	211	911	898	397
YAL003W	YAL003W	1	+	142175	143162	143293	131	102	22	3	3	3	4	4	3
YAL003W	YAL003W	1	+	142175	143162	143221	59	2292	950	590	424	182	503	533	263
YAL003W	YAL003W	1	+	142175	143162	142530	-632	9	5	6	4	3	3	2	2
YAL003W	YAL003W	1	+	142175	143162	142470	-692	3	5	15	35	5	37	33	17
YAL003W	YAL003W	1	+	142175	143162	142365	-797	23	18	8	11	8	6	19	6
YAL003W	YAL003W	1	+	142175	143162	142316	-846	20	13	9	8	6	8	5	9
YAL005C	SSA1	1	-	139504	141433	138754	750	4	1	7	3	4	4	1	3
YAL005C	SSA1	1	-	139504	141433	139327	177	11	2	1	2	2	3	10	5
YAL005C	SSA1	1	-	139504	141433	139360	144	2274	936	284	910	369	1317	1861	1273
YAL007C	ERP2	1	-	137699	138347	137535	164	749	514	332	330	59	292	280	123
YAL007C	ERP2	1	-	137699	138347	137639	60	8	10	5	6	1	7	2	1
YAL008W	FUN14	1	+	136915	137512	139353	1841	14	3	16	25	3	18	18	9
YAL008W	FUN14	1	+	136915	137512	138800	1288	4	3	1	3	1	4	6	1
YAL008W	FUN14	1	+	136915	137512	137706	194	6	9	12	12	3	8	13	8
YAL008W	FUN14	1	+	136915	137512	137684	172	26	18	8	2	3	4	6	2
YAL008W	FUN14	1	+	136915	137512	137642	130	115	119	71	79	11	56	61	48
YAL008W	FUN14	1	+	136915	137512	137619	107	38	56	37	25	7	14	25	18
YAL009W	SPO7	1	+	135855	136635	136757	122	448	383	275	206	77	216	218	129
YAL009W	SPO7	1	+	135855	136635	136711	76	8	3	2	2	1	2	3	2
YAL010C	MDM10	1	-	134185	135667	129176	5009	3	5	8	3	2	1	2	3
YAL010C	MDM10	1	-	134185	135667	132027	2158	3	4	1	11	1	10	7	2
YAL010C	MDM10	1	-	134185	135667	133633	552	6	17	27	26	13	19	34	20
YAL010C	MDM10	1	-	134185	135667	134079	106	151	88	108	59	14	58	52	27
YAL011W	YAL011W	1	+	132201	134079	134174	95	59	35	27	27	11	26	24	15
YAL012W	CYS3	1	+	130801	131986	132084	98	3512	1294	1070	1055	622	995	1058	753
YAL013W	DEP1	1	+	129270	130533	130590	57	196	220	194	175	45	155	154	70
YAL014C	SYN8	1	-	128252	129020	128120	132	473	334	255	263	89	251	287	152
YAL014C	SYN8	1	-	128252	129020	128149	103	2	4	6	12	3	5	14	10
YAL014C	SYN8	1	-	128252	129020	128210	42	124	140	110	97	42	112	102	65
YAL015C	NTG1	1	-	126903	128103	126779	124	23	11	18	16	6	16	18	8
YAL015C	NTG1	1	-	126903	128103	126898	5	102	69	68	55	11	79	66	33
YAL015C	NTG1	1	-	126903	128103	128090	-1187	150	62	30	43	13	36	34	22
YAL016C-A	YAL016C-A	1	-	124755	125070	124495	260	5	4	10	24	6	29	33	19
YAL016C-A	YAL016C-A	1	-	124755	125070	124521	234	3	3	10	22	3	22	27	17
YAL016C-B	YAL016C-B	1	-	124307	124493	119632	4675	3	1	3	3	1	7	2	3
YAL016W	TPD3	1	+	124879	126787	126903	116	106	78	79	65	27	68	80	32
YAL016W	TPD3	1	+	124879	126787	126851	64	1349	1077	887	1039	268	1015	1196	530
YAL017W	PSK1	1	+	120225	124296	124478	182	401	764	766	1009	424	1073	1301	820
YAL019W	FUN30	1	+	114919	118315	120190	1875	15	12	10	6	9	11	7	7
YAL019W	FUN30	1	+	114919	118315	119681	1366	2	2	2	2	6	1	1	12
YAL019W	FUN30	1	+	114919	118315	118391	76	198	27	18	11	8	15	16	9
YAL020C	ATS1	1	-	113614	114616	113512	102	1	1	1	8	1	7	4	1
YAL020C	ATS1	1	-	113614	114616	113539	75	277	181	86	78	51	74	96	54
YAL021C	CCR4	1	-	110846	113360	110568	278	18	14	9	6	3	7	9	3
YAL021C	CCR4	1	-	110846	113360	110618	228	320	344	297	268	52	286	297	147
YAL022C	FUN26	1	-	108877	110431	108774	103	6	6	6	7	2	7	5	4
YAL022C	FUN26	1	-	108877	110431	108837	40	431	468	316	268	58	264	259	117
YAL022C	FUN26	1	-	108877	110431	108881	-4	5	10	17	8	4	6	10	4
YAL023C	PMT2	1	-	106272	108552	106145	127	1280	697	293	247	47	219	221	132
YAL023C	PMT2	1	-	106272	108552	106213	59	76	36	14	19	2	8	9	7
YAL024C	LTE1	1	-	101565	105873	101373	192	110	64	30	32	6	23	31	11
YAL024C	LTE1	1	-	101565	105873	101413	152	33	18	10	4	1	3	7	4
YAL024C	LTE1	1	-	101565	105873	101432	133	10	10	4	8	2	9	3	3
YAL025C	MAK16	1	-	100225	101146	99997	228	32	5	2	1	1	2	1	1
YAL025C	MAK16	1	-	100225	101146	100024	201	680	99	29	14	14	17	23	11
YAL025C	MAK16	1	-	100225	101146	100060	165	80	15	1	2	2	3	3	1
YAL026C-A	YAL026C-A	1	-	95386	95824	95484	-98	707	587	358	325	65	247	272	150
YAL027W	YAL027W	1	+	94687	95473	110664	15191	2	1	1	5	1	7	4	2
YAL027W	YAL027W	1	+	94687	95473	95612	139	6	7	1	2	3	5	1	3
YAL027W	YAL027W	1	+	94687	95473	95583	110	90	58	34	27	7	26	38	21
YAL028W	FRT2	1	+	92900	94487	94568	81	51	45	40	75	37	97	106	64
YAL028W	FRT2	1	+	92900	94487	94521	34	26	47	69	87	16	95	97	56
YAL029C	MYO4	1	-	87855	92271	87694	161	134	30	20	26	11	15	22	8
YAL029C	MYO4	1	-	87855	92271	87772	83	682	459	320	321	146	324	360	156
YAL029C	MYO4	1	-	87855	92271	88305	-450	5	8	1	4	1	3	1	1
YAL030W	YAL030W	1	+	87286	87753	92625	4872	20	10	9	8	5	8	4	5
YAL030W	YAL030W	1	+	87286	87753	92314	4561	129	77	37	35	76	60	50	23
YAL030W	YAL030W	1	+	87286	87753	87856	103	405	756	703	809	212	935	1049	584
YAL031C	FUN21	1	-	84749	87032	84589	160	159	178	179	239	73	225	272	135
YAL031C	FUN21	1	-	84749	87032	84673	76	7	6	12	6	2	8	8	3
YAL031C	FUN21	1	-	84749	87032	84714	35	6	7	10	10	2	6	4	1
YAL032C	PRP45	1	-	83335	84475	83212	123	195	143	121	120	35	112	132	58
YAL033W	POP5	1	+	82706	83228	83297	69	385	178	115	75	23	63	72	28
YAL034C	YAL034C	1	-	80710	81952	80571	139	125	108	101	160	72	186	223	167
YAL034C	YAL034C	1	-	80710	81952	80612	98	77	53	61	77	47	96	120	78
YAL034W-A	MTW1	1	+	79718	80588	80669	81	90	38	15	10	4	18	12	15
YAL035W	FUN12	1	+	76427	79436	79555	119	2422	1138	779	593	204	649	731	346
YAL036C	YAL036C	1	-	75043	76153	73620	1423	4	4	2	5	1	12	8	4
YAL036C	YAL036C	1	-	75043	76153	74852	191	664	169	57	29	33	48	49	21
YAL036C	YAL036C	1	-	75043	76153	74876	167	112	33	12	8	3	11	9	6
YAL036C	YAL036C	1	-	75043	76153	74967	76	14	4	3	2	1	2	3	2
YAL036C	YAL036C	1	-	75043	76153	75023	20	31	11	5	2	2	2	2	3
YAL037C-A	YAL037C-A	1	-	73426	73519	73373	53	4	3	2	5	2	3	1	2
YAL037C-B	YAL037C-B	1	-	72326	73301	70901	1425	311	129	87	142	51	129	111	61
YAL037C-B	YAL037C-B	1	-	72326	73301	71102	1224	32	19	14	18	23	24	15	11
YAL037W	YAL037W	1	+	74020	74824	75027	203	5	4	3	2	2	3	2	1
YAL037W	YAL037W	1	+	74020	74824	74987	163	6	6	1	5	1	1	4	1
YAL037W	YAL037W	1	+	74020	74824	74966	142	5	8	5	2	1	2	2	1
YAL037W	YAL037W	1	+	74020	74824	74916	92	43	28	32	23	8	37	33	16
YAL038W	CDC19	1	+	71786	73289	73452	163	56477	17648	10971	11134	2896	12265	12597	6372
YAL039C	CYC3	1	-	68716	69526	67915	801	5	3	1	8	2	11	5	5
YAL039C	CYC3	1	-	68716	69526	68651	65	338	269	244	233	70	249	261	131
YAL040C	CLN3	1	-	65778	67521	62568	3210	2	2	3	8	3	26	10	11
YAL040C	CLN3	1	-	65778	67521	62600	3178	11	16	19	20	42	8	6	20
YAL040C	CLN3	1	-	65778	67521	65384	394	100	94	141	312	101	427	404	189
YAL040C	CLN3	1	-	65778	67521	65568	210	14	14	8	5	6	11	5	4
YAL040C	CLN3	1	-	65778	67521	65604	174	87	49	37	54	17	40	45	33
YAL040C	CLN3	1	-	65778	67521	65631	147	305	159	173	175	61	206	181	133
YAL040C	CLN3	1	-	65778	67521	65688	90	6	12	9	10	4	14	7	6
YAL040C	CLN3	1	-	65778	67521	66929	-1151	2	8	9	12	9	8	8	4
YAL041W	CDC24	1	+	62840	65405	70906	5501	5	3	4	5	1	2	6	3
YAL041W	CDC24	1	+	62840	65405	69852	4447	166	109	94	121	59	116	109	65
YAL041W	CDC24	1	+	62840	65405	68152	2747	8	1	4	4	2	2	2	1
YAL041W	CDC24	1	+	62840	65405	65681	276	8	8	12	11	1	8	5	7
YAL041W	CDC24	1	+	62840	65405	65641	236	42	16	18	12	10	12	16	7
YAL041W	CDC24	1	+	62840	65405	65497	92	7	6	3	2	1	3	5	1
YAL041W	CDC24	1	+	62840	65405	65462	57	583	471	416	492	141	444	554	238
YAL042W	ERV46	1	+	61316	62564	62653	89	1835	1740	1118	1046	266	1089	1116	508
YAL043C	PTA1	1	-	58695	61053	58621	74	388	301	289	286	85	335	415	172
YAL044C	YAL044C	1	-	57950	58463	57866	84	1352	1665	1790	2190	427	2418	2549	1165
YAL044C	YAL044C	1	-	57950	58463	57897	53	5	3	10	7	3	10	15	10
YAL044W-A	YAL044W-A	1	+	57518	57851	57986	135	6	3	3	3	1	2	1	4
YAL044W-A	YAL044W-A	1	+	57518	57851	57961	110	544	783	684	589	210	647	740	368
YAL046C	YAL046C	1	-	57029	57386	56914	115	383	341	250	240	74	241	255	117
YAL047C	SPC72	1	-	54989	56858	54936	53	23	14	12	10	4	4	4	7
YAL049C	YAL049C	1	-	51855	52596	48263	3592	1	1	5	8	2	7	6	1
YAL049C	YAL049C	1	-	51855	52596	51721	134	647	678	503	487	122	505	534	307
YAL049C	YAL049C	1	-	51855	52596	52416	-561	2	5	2	5	1	3	3	1
YAL051W	OAF1	1	+	48564	51708	51856	148	178	159	107	100	31	100	110	77
YAL051W	OAF1	1	+	48564	51708	51837	129	20	13	7	7	1	6	9	3
YAL051W	OAF1	1	+	48564	51708	51788	80	46	30	8	15	2	17	18	4
YAL053W	YAL053W	1	+	45899	48251	48322	71	542	546	941	1103	188	1083	884	369
YAL054C	ACS1	1	-	42881	45023	42073	808	630	384	180	187	82	207	240	136
YAL054C	ACS1	1	-	42881	45023	42720	161	289	351	315	425	211	441	564	329
YAL054C	ACS1	1	-	42881	45023	42742	139	2	3	2	1	2	5	5	4
YAL055W	PEX22	1	+	42177	42720	45660	2940	20	10	7	6	9	14	11	7
YAL055W	PEX22	1	+	42177	42720	45139	2419	1	4	4	4	1	2	6	1
YAL055W	PEX22	1	+	42177	42720	45115	2395	13	9	5	12	12	14	14	12
YAL055W	PEX22	1	+	42177	42720	42791	71	66	48	34	34	17	44	36	19
YAL055W	PEX22	1	+	42177	42720	42774	54	14	5	6	4	3	7	4	3
YAL056W	GPB2	1	+	39259	41902	41999	97	448	400	425	468	155	481	565	258
YAL058W	CNE1	1	+	37464	38973	39163	190	23	3	1	2	1	2	3	1
YAL058W	CNE1	1	+	37464	38973	39104	131	40	26	16	12	4	18	19	6
YAL058W	CNE1	1	+	37464	38973	39055	82	8	2	2	2	3	4	3	1
YAL058W	CNE1	1	+	37464	38973	39031	58	195	142	100	103	26	105	109	56
YAL059C-A	YAL059C-A	1	-	36496	36919	31060	5436	15	8	6	11	5	11	14	10
YAL059C-A	YAL059C-A	1	-	36496	36919	31421	5075	80	67	40	33	12	51	61	33
YAL059C-A	YAL059C-A	1	-	36496	36919	32941	3555	210	79	59	105	42	120	136	97
YAL059C-A	YAL059C-A	1	-	36496	36919	33237	3259	17	26	32	43	31	54	91	41
YAL059C-A	YAL059C-A	1	-	36496	36919	35108	1388	71	51	42	37	52	59	52	31
YAL059W	ECM1	1	+	36509	37148	37371	223	86	2	2	2	2	3	2	2
YAL059W	ECM1	1	+	36509	37148	37342	194	1366	77	35	34	21	30	37	23
YAL059W	ECM1	1	+	36509	37148	37252	104	23	1	3	1	1	1	1	1
YAL060W	BDH1	1	+	35155	36304	36456	152	126	68	39	40	24	52	48	38
YAL060W	BDH1	1	+	35155	36304	36387	83	1099	1828	1392	1860	313	1786	1885	1013
YAL061W	YAL061W	1	+	33448	34702	34917	215	4	10	6	3	1	4	3	3
YAL061W	YAL061W	1	+	33448	34702	34868	166	3	7	3	7	1	3	2	2
YAL061W	YAL061W	1	+	33448	34702	34842	140	4	18	6	15	2	4	8	10
YAL062W	GDH3	1	+	31567	32941	33317	376	2	6	11	8	2	13	10	3
YAL062W	GDH3	1	+	31567	32941	33026	85	66	545	1460	1697	411	1711	2181	1022
YAL062W	GDH3	1	+	31567	32941	31576	-1365	21	7	4	2	1	1	1	1
YAL063C	FLO9	1	-	24000	27969	23701	299	114	104	123	247	220	289	372	195
YAL063C	FLO9	1	-	24000	27969	23920	80	6	6	6	5	2	15	13	10
YAL063C	FLO9	1	-	24000	27969	23936	64	2	5	2	5	7	7	7	4
YAL064W	YAL064W	1	+	21525	21852	31542	9690	54	45	34	12	6	16	14	9
YAL064W	YAL064W	1	+	21525	21852	31018	9166	2	3	2	3	1	4	5	3
YAL064W	YAL064W	1	+	21525	21852	30318	8466	1	2	4	5	1	2	8	1
YAL064W	YAL064W	1	+	21525	21852	28182	6330	11	12	7	6	2	4	9	4
YAL064W	YAL064W	1	+	21525	21852	28156	6304	7	7	2	4	1	1	2	4
YAL064W	YAL064W	1	+	21525	21852	28132	6280	37	22	25	21	5	14	19	11
YAL064W-B	YAL064W-B	1	+	12046	12427	17107	4680	4	3	2	3	1	3	4	6
YAL064W-B	YAL064W-B	1	+	12046	12427	16816	4389	10	9	10	7	2	7	13	2
YAL064W-B	YAL064W-B	1	+	12046	12427	15817	3390	6	5	2	1	1	3	4	2
YAL067C	SEO1	1	-	7235	9017	3513	3722	7	13	12	6	3	7	7	3
YAL067C	SEO1	1	-	7235	9017	6730	505	53	42	26	37	22	34	29	20
YAL067C	SEO1	1	-	7235	9017	7060	175	6	8	5	3	1	1	1	2
YAL067W-A	YAL067W-A	1	+	2479	2707	9914	7207	42	18	10	4	2	2	4	3
YAL067W-A	YAL067W-A	1	+	2479	2707	6971	4264	21	7	8	10	3	4	8	7
YAL067W-A	YAL067W-A	1	+	2479	2707	5093	2386	32	8	18	12	6	10	12	5
YAR002C-A	ERP1	1	-	154066	154726	153835	231	29	19	12	8	3	7	12	9
YAR002C-A	ERP1	1	-	154066	154726	153893	173	34	26	9	9	4	10	14	4
YAR002C-A	ERP1	1	-	154066	154726	153992	74	2480	1930	1341	1284	296	1202	1204	559
YAR002W	NUP60	1	+	152258	153878	154084	206	25	25	18	25	9	26	43	16
YAR002W	NUP60	1	+	152258	153878	154067	189	14	5	6	9	3	7	10	5
YAR002W	NUP60	1	+	152258	153878	154042	164	9	1	4	1	1	1	5	2
YAR002W	NUP60	1	+	152258	153878	153971	93	193	87	80	58	17	62	64	35
YAR002W	NUP60	1	+	152258	153878	153939	61	5	6	3	5	1	1	2	1
YAR003W	SWD1	1	+	155006	156287	156859	572	44	12	10	9	3	6	13	5
YAR003W	SWD1	1	+	155006	156287	156761	474	357	228	130	167	42	128	147	76
YAR003W	SWD1	1	+	155006	156287	156010	-277	95	65	46	34	6	28	24	15
YAR003W	SWD1	1	+	155006	156287	155635	-652	11	9	15	10	1	6	9	5
YAR003W	SWD1	1	+	155006	156287	155571	-716	8	18	32	33	11	34	37	12
YAR007C	RFA1	1	-	156755	158621	156684	71	414	609	422	433	103	493	516	261
YAR008W	SEN34	1	+	158966	159794	166650	6856	5	2	9	9	4	14	17	2
YAR008W	SEN34	1	+	158966	159794	166612	6818	1	3	3	7	2	9	8	1
YAR008W	SEN34	1	+	158966	159794	159895	101	171	105	46	38	14	51	64	26
YAR008W	SEN34	1	+	158966	159794	159859	65	17	22	12	17	3	8	9	5
YAR009C	YAR009C	1	-	160597	164188	159912	685	7	5	1	3	1	1	4	1
YAR014C	BUD14	1	-	166742	168866	166566	176	788	481	545	848	194	846	938	430
YAR015W	ADE1	1	+	169369	170290	172216	1926	109	76	71	52	6	57	61	14
YAR015W	ADE1	1	+	169369	170290	170642	352	13	6	8	3	2	3	3	1
YAR015W	ADE1	1	+	169369	170290	170482	192	65	18	13	25	6	22	23	16
YAR015W	ADE1	1	+	169369	170290	170464	174	44	13	11	7	5	14	12	3
YAR015W	ADE1	1	+	169369	170290	170384	94	2123	761	848	1185	344	1381	1488	639
YAR018C	KIN3	1	-	170390	171698	170178	212	4	5	5	2	1	3	2	1
YAR018C	KIN3	1	-	170390	171698	170259	131	54	35	23	17	5	19	23	8
YAR018C	KIN3	1	-	170390	171698	170324	66	65	54	68	57	9	59	58	19
YAR019C	CDC15	1	-	172208	175133	172006	202	31	22	20	25	10	21	21	15
YAR019C	CDC15	1	-	172208	175133	172102	106	4	10	9	9	4	7	6	5
YAR019C	CDC15	1	-	172208	175133	172119	89	105	111	86	112	23	84	93	63
YAR019W-A	YAR019W-A	1	+	174995	175340	183422	8082	86	53	53	74	6	66	99	39
YAR019W-A	YAR019W-A	1	+	174995	175340	181350	6010	1	3	2	5	4	4	8	3
YAR019W-A	YAR019W-A	1	+	174995	175340	181328	5988	6	5	4	10	4	6	4	8
YAR019W-A	YAR019W-A	1	+	174995	175340	181307	5967	8	7	15	7	5	11	19	11
YAR019W-A	YAR019W-A	1	+	174995	175340	180381	5041	2	3	6	11	4	7	5	5
YAR019W-A	YAR019W-A	1	+	174995	175340	180295	4955	27	20	14	14	6	16	7	6
YAR019W-A	YAR019W-A	1	+	174995	175340	176254	914	43	48	28	19	9	19	30	16
YAR019W-A	YAR019W-A	1	+	174995	175340	176193	853	55	56	24	39	10	32	38	14
YAR019W-A	YAR019W-A	1	+	174995	175340	176086	746	2	10	4	3	1	1	1	3
YAR020C	PAU7	1	-	176853	177021	176591	262	34	37	29	28	8	34	28	24
YAR020C	PAU7	1	-	176853	177021	176608	245	8	6	5	4	2	17	16	3
YAR023C	YAR023C	1	-	179278	179818	179231	47	5	6	6	1	4	3	3	1
YAR023C	YAR023C	1	-	179278	179818	179251	27	8	8	5	4	1	1	2	1
YAR027W	UIP3	1	+	183763	184471	184676	205	1	1	6	4	1	5	2	3
YAR027W	UIP3	1	+	183763	184471	184652	181	713	728	726	1049	184	1136	1107	575
YAR027W	UIP3	1	+	183763	184471	184553	82	116	144	221	217	47	196	189	131
YAR028W	YAR028W	1	+	184885	185590	185787	197	491	332	380	322	72	304	299	148
YAR029W	YAR029W	1	+	186314	186539	186742	203	104	69	85	117	15	105	96	41
YAR030C	YAR030C	1	-	186505	186847	182934	3571	3	3	4	6	1	5	2	1
YAR030C	YAR030C	1	-	186505	186847	183007	3498	50	44	42	58	17	30	28	14
YAR030C	YAR030C	1	-	186505	186847	183516	2989	10	4	21	34	7	16	30	10
YAR030C	YAR030C	1	-	186505	186847	185271	1234	154	31	13	14	7	12	14	8
YAR031W	PRM9	1	+	186829	187726	187882	156	6	4	3	2	1	3	4	1
YAR031W	PRM9	1	+	186829	187726	187863	137	22	17	6	13	3	12	9	4
YAR033W	MST28	1	+	188100	188805	189705	900	11	8	6	11	2	4	8	4
YAR033W	MST28	1	+	188100	188805	188905	100	42	25	17	13	2	12	9	9
YAR035C-A	YAR035C-A	1	-	192330	192411	188792	3538	9	12	5	4	1	2	1	2
YAR035C-A	YAR035C-A	1	-	192330	192411	189564	2766	14	9	4	9	5	7	4	3
YAR035C-A	YAR035C-A	1	-	192330	192411	189581	2749	17	9	8	8	1	8	8	1
YAR035W	YAT1	1	+	190186	192250	192358	108	37	80	106	184	80	197	254	133
YAR042W	SWH1	1	+	192612	196179	203298	7119	1	6	5	5	2	6	7	7
YAR042W	SWH1	1	+	192612	196179	201600	5421	3	12	10	9	2	7	9	5
YAR042W	SWH1	1	+	192612	196179	201573	5394	5	20	25	29	7	29	33	18
YAR042W	SWH1	1	+	192612	196179	201466	5287	1	1	10	8	2	4	5	1
YAR042W	SWH1	1	+	192612	196179	201167	4988	1	4	10	26	11	11	18	7
YAR042W	SWH1	1	+	192612	196179	200995	4816	8	18	33	19	12	22	25	16
YAR042W	SWH1	1	+	192612	196179	200013	3834	9	3	1	10	1	6	8	6
YAR042W	SWH1	1	+	192612	196179	199977	3798	47	21	12	22	3	28	22	13
YAR042W	SWH1	1	+	192612	196179	199933	3754	146	84	69	76	63	81	97	64
YAR042W	SWH1	1	+	192612	196179	199893	3714	12	9	5	1	1	2	2	2
YAR042W	SWH1	1	+	192612	196179	199859	3680	20	13	15	11	4	12	14	4
YAR042W	SWH1	1	+	192612	196179	199835	3656	5	3	4	3	1	3	3	4
YAR042W	SWH1	1	+	192612	196179	196430	251	19	7	2	3	1	2	5	2
YAR042W	SWH1	1	+	192612	196179	196337	158	170	105	96	78	34	69	80	36
YAR042W	SWH1	1	+	192612	196179	196303	124	53	38	29	35	12	33	33	21
YAR047C	YAR047C	1	-	201459	201780	192458	9001	11	15	8	6	1	5	4	5
YAR047C	YAR047C	1	-	201459	201780	192537	8922	56	37	40	38	28	53	48	18
YAR047C	YAR047C	1	-	201459	201780	199955	1504	6	4	1	3	1	5	7	4
YAR047C	YAR047C	1	-	201459	201780	200360	1099	6	6	1	2	1	4	2	3
YAR050W	FLO1	1	+	203393	208007	208072	65	40	56	111	193	46	186	251	108
YAR068W	YAR068W	1	+	222396	222882	223171	289	5	1	4	2	3	1	3	3
YAR069C	YAR069C	1	-	224001	224295	220782	3219	19	4	1	1	1	1	1	1
YAR069C	YAR069C	1	-	224001	224295	223155	846	2	2	2	2	5	14	55	10
YAR071W	PHO11	1	+	225450	226854	226932	78	60	29	23	28	13	30	25	11
YAR071W	PHO11	1	+	225450	226854	226903	49	514	108	239	311	41	356	284	81
YBL001C	ECM15	2	-	237154	237469	235811	1343	11	11	7	18	3	22	23	13
YBL001C	ECM15	2	-	237154	237469	235843	1311	2	1	3	3	1	5	7	3
YBL001C	ECM15	2	-	237154	237469	235936	1218	1	3	1	4	2	5	3	4
YBL001C	ECM15	2	-	237154	237469	236916	238	46	25	12	16	4	10	21	9
YBL001C	ECM15	2	-	237154	237469	236935	219	18	6	7	4	1	6	7	3
YBL001C	ECM15	2	-	237154	237469	236975	179	11	20	23	11	2	17	9	13
YBL001C	ECM15	2	-	237154	237469	236993	161	30	24	19	16	6	25	22	14
YBL001C	ECM15	2	-	237154	237469	237081	73	686	792	525	430	128	461	481	309
YBL002W	HTB2	2	+	236494	236890	237195	305	77	6	3	2	3	2	2	2
YBL002W	HTB2	2	+	236494	236890	237080	190	5493	2617	1329	1071	192	966	949	451
YBL002W	HTB2	2	+	236494	236890	236972	82	47	77	75	65	16	61	54	29
YBL003C	HTA2	2	-	235396	235795	217300	18096	4	2	3	2	1	5	5	1
YBL003C	HTA2	2	-	235396	235795	218197	17199	3	5	3	5	5	5	3	4
YBL003C	HTA2	2	-	235396	235795	218216	17180	9	1	3	5	2	7	7	1
YBL003C	HTA2	2	-	235396	235795	218254	17142	73	112	121	165	28	156	204	64
YBL003C	HTA2	2	-	235396	235795	218455	16941	5	3	5	5	1	3	3	1
YBL003C	HTA2	2	-	235396	235795	218647	16749	8	7	2	8	1	8	5	1
YBL003C	HTA2	2	-	235396	235795	219922	15474	13	3	8	1	1	3	7	4
YBL003C	HTA2	2	-	235396	235795	219984	15412	335	354	281	202	47	205	214	102
YBL003C	HTA2	2	-	235396	235795	220245	15151	6	5	4	3	1	6	3	1
YBL003C	HTA2	2	-	235396	235795	220981	14415	5	8	5	5	1	4	4	1
YBL003C	HTA2	2	-	235396	235795	234771	625	3	5	3	13	3	12	25	7
YBL003C	HTA2	2	-	235396	235795	235108	288	282	110	36	36	17	50	38	24
YBL003C	HTA2	2	-	235396	235795	235225	171	8275	4284	2712	2028	592	2586	2416	1201
YBL003C	HTA2	2	-	235396	235795	235785	-389	24	18	17	12	5	8	17	11
YBL004W	UTP20	2	+	227638	235120	236440	1320	414	195	152	175	54	143	153	113
YBL004W	UTP20	2	+	227638	235120	236388	1268	104	49	41	44	14	64	46	23
YBL004W	UTP20	2	+	227638	235120	235208	88	72	2	2	2	2	3	2	2
YBL004W	UTP20	2	+	227638	235120	235177	57	754	31	26	16	13	33	36	14
YBL004W	UTP20	2	+	227638	235120	235153	33	24	1	1	1	1	1	1	1
YBL005W	PDR3	2	+	217472	220403	221327	924	264	185	206	233	64	244	271	117
YBL005W	PDR3	2	+	217472	220403	221025	622	58	74	113	171	31	162	153	65
YBL005W	PDR3	2	+	217472	220403	220859	456	7	7	14	12	2	6	12	5
YBL005W	PDR3	2	+	217472	220403	220687	284	85	117	115	88	27	103	105	46
YBL005W-A	YBL005W-A	2	+	221332	222655	227233	4578	18	6	16	19	10	13	19	9
YBL005W-A	YBL005W-A	2	+	221332	222655	221335	-1320	57	29	30	29	2	37	60	17
YBL006C	LDB7	2	-	216589	217132	216418	171	737	440	246	197	64	210	221	108
YBL006C	LDB7	2	-	216589	217132	216534	55	13	7	3	1	1	3	1	1
YBL006W-A	YBL006W-A	2	+	216713	216863	217418	555	2	8	7	12	6	11	11	5
YBL006W-A	YBL006W-A	2	+	216713	216863	217376	513	3	4	5	16	3	9	22	12
YBL007C	SLA1	2	-	212634	216369	212471	163	66	115	142	237	35	205	196	88
YBL007C	SLA1	2	-	212634	216369	212552	82	744	796	636	636	141	523	485	298
YBL007C	SLA1	2	-	212634	216369	216368	-3734	71	37	13	5	3	7	10	8
YBL008W	HIR1	2	+	209655	212178	212281	103	169	129	77	59	23	48	58	25
YBL009W	YBL009W	2	+	207196	209227	209351	124	387	189	53	39	20	61	90	40
YBL010C	YBL010C	2	-	206109	206952	205807	302	9	4	2	3	1	2	1	2
YBL010C	YBL010C	2	-	206109	206952	205903	206	17	10	8	6	2	13	13	8
YBL010C	YBL010C	2	-	206109	206952	205934	175	26	12	17	11	3	13	9	9
YBL011W	SCT1	2	+	203540	205820	207048	1228	18	10	6	4	6	5	7	3
YBL011W	SCT1	2	+	203540	205820	206071	251	23	14	3	1	1	5	1	1
YBL011W	SCT1	2	+	203540	205820	206021	201	478	344	157	152	38	110	140	80
YBL011W	SCT1	2	+	203540	205820	205999	179	23	17	14	5	3	9	6	12
YBL011W	SCT1	2	+	203540	205820	205934	114	130	82	74	47	18	47	52	43
YBL011W	SCT1	2	+	203540	205820	205909	89	6	8	5	2	1	1	1	1
YBL012C	YBL012C	2	-	203408	203810	202097	1311	16	3	1	1	1	1	1	1
YBL014C	RRN6	2	-	199066	201751	192327	6739	1	1	2	5	1	7	6	2
YBL014C	RRN6	2	-	199066	201751	193511	5555	5	9	12	27	27	41	62	54
YBL014C	RRN6	2	-	199066	201751	193538	5528	4	6	6	25	12	31	29	35
YBL014C	RRN6	2	-	199066	201751	197585	1481	15	26	54	87	33	76	112	69
YBL014C	RRN6	2	-	199066	201751	197608	1458	1	1	3	6	1	8	3	2
YBL014C	RRN6	2	-	199066	201751	198926	140	154	42	26	30	14	20	28	15
YBL014C	RRN6	2	-	199066	201751	198958	108	133	60	40	28	26	33	50	16
YBL014C	RRN6	2	-	199066	201751	199008	58	12	6	4	1	1	1	2	1
YBL015W	ACH1	2	+	194124	195705	197610	1905	13	43	67	113	35	134	174	86
YBL015W	ACH1	2	+	194124	195705	196691	986	4	1	1	9	1	11	9	5
YBL015W	ACH1	2	+	194124	195705	195976	271	114	177	141	211	63	263	370	197
YBL015W	ACH1	2	+	194124	195705	195936	231	42	46	59	78	34	76	106	74
YBL016W	FUS3	2	+	192453	193515	193649	134	684	272	191	281	118	472	591	275
YBL016W	FUS3	2	+	192453	193515	193594	79	4	4	2	1	1	7	8	3
YBL017C	PEP1	2	-	186846	191586	186780	66	930	770	445	511	157	597	579	271
YBL018C	YBL018C	2	-	186000	186477	184197	1803	26	18	28	32	16	33	36	17
YBL018C	YBL018C	2	-	186000	186477	185257	743	5	10	24	37	18	45	30	19
YBL018C	YBL018C	2	-	186000	186477	185520	480	9	3	7	6	8	14	10	3
YBL018C	YBL018C	2	-	186000	186477	185876	124	11	9	2	1	1	2	1	1
YBL018C	YBL018C	2	-	186000	186477	185945	55	261	140	79	52	16	77	76	27
YBL018C	YBL018C	2	-	186000	186477	185967	33	98	71	63	37	16	35	53	24
YBL019W	APN2	2	+	184355	185918	192393	6475	1	4	6	5	1	13	5	2
YBL019W	APN2	2	+	184355	185918	192263	6345	162	81	50	71	62	72	59	28
YBL019W	APN2	2	+	184355	185918	186029	111	184	175	140	128	46	105	124	65
YBL019W	APN2	2	+	184355	185918	186011	93	10	3	4	4	1	1	2	2
YBL020W	RFT1	2	+	182403	184128	184207	79	20	11	23	9	6	6	20	13
YBL021C	HAP3	2	-	181662	182097	181494	168	445	210	89	98	63	118	142	69
YBL022C	PIM1	2	-	177876	181278	177796	80	603	541	365	364	120	398	497	218
YBL023C	MCM2	2	-	174922	177529	169362	5560	271	480	482	493	123	536	536	268
YBL023C	MCM2	2	-	174922	177529	170168	4754	16	7	4	2	1	2	7	2
YBL023C	MCM2	2	-	174922	177529	171089	3833	8	1	7	6	3	9	8	2
YBL023C	MCM2	2	-	174922	177529	174769	153	214	186	174	109	26	100	112	67
YBL024W	NCL1	2	+	172536	174591	174869	278	61	19	10	8	3	9	9	3
YBL024W	NCL1	2	+	172536	174591	174841	250	501	147	93	70	18	65	68	19
YBL024W	NCL1	2	+	172536	174591	174803	212	117	50	15	15	7	12	18	8
YBL024W	NCL1	2	+	172536	174591	174741	150	18	7	9	10	8	14	7	9
YBL024W	NCL1	2	+	172536	174591	174715	124	347	92	38	28	9	18	17	10
YBL024W	NCL1	2	+	172536	174591	174676	85	65	38	16	15	4	12	6	3
YBL024W	NCL1	2	+	172536	174591	174502	-89	16	6	5	3	1	1	2	1
YBL025W	RRN10	2	+	171483	171921	172505	584	15	5	1	7	1	3	1	1
YBL025W	RRN10	2	+	171483	171921	172488	567	10	3	1	2	2	4	2	1
YBL025W	RRN10	2	+	171483	171921	172386	465	294	203	142	121	39	133	137	63
YBL026W	YBL026W	2	+	170625	171041	171289	248	8	5	1	1	1	3	6	2
YBL026W	YBL026W	2	+	170625	171041	171166	125	832	481	302	195	42	221	233	100
YBL027W	YBL027W	2	+	168425	169379	169547	168	259	30	17	10	4	11	4	6
YBL027W	YBL027W	2	+	168425	169379	169519	140	25	7	1	1	1	1	1	1
YBL027W	YBL027W	2	+	168425	169379	169461	82	11987	4022	2535	1317	397	1299	1185	471
YBL028C	YBL028C	2	-	167520	167841	165949	1571	5	3	5	2	1	4	5	1
YBL028C	YBL028C	2	-	167520	167841	166085	1435	38	30	20	23	6	37	34	16
YBL028C	YBL028C	2	-	167520	167841	166296	1224	7	5	1	2	3	6	8	4
YBL028C	YBL028C	2	-	167520	167841	166342	1178	50	38	35	33	17	38	27	28
YBL028C	YBL028C	2	-	167520	167841	167254	266	1847	193	74	78	61	133	161	83
YBL028C	YBL028C	2	-	167520	167841	167305	215	149	16	4	5	5	5	4	4
YBL028C	YBL028C	2	-	167520	167841	167433	87	213	43	29	15	10	18	17	7
YBL029C-A	YBL029C-A	2	-	164490	164775	164343	147	16	3	1	1	1	3	2	2
YBL029C-A	YBL029C-A	2	-	164490	164775	164364	126	40	21	4	13	8	15	18	9
YBL029C-A	YBL029C-A	2	-	164490	164775	164384	106	151	79	32	39	21	52	64	38
YBL029C-A	YBL029C-A	2	-	164490	164775	164417	73	169	116	83	95	46	115	189	113
YBL029W	YBL029W	2	+	166136	167267	167491	224	6	2	1	3	1	7	2	2
YBL029W	YBL029W	2	+	166136	167267	167373	106	141	47	72	65	47	103	130	84
YBL030C	PET9	2	-	163043	164000	161407	1636	17	2	1	1	1	2	1	2
YBL030C	PET9	2	-	163043	164000	161605	1438	85	79	106	160	44	176	149	102
YBL030C	PET9	2	-	163043	164000	162747	296	3261	3094	1895	3027	1345	3690	4198	2383
YBL030C	PET9	2	-	163043	164000	162844	199	314	225	155	219	80	272	347	217
YBL030C	PET9	2	-	163043	164000	162887	156	5	4	1	6	2	5	4	2
YBL030C	PET9	2	-	163043	164000	162945	98	2	4	3	1	5	5	5	1
YBL030C	PET9	2	-	163043	164000	162999	44	23	19	29	21	13	31	35	10
YBL030C	PET9	2	-	163043	164000	163345	-302	12	31	47	67	44	81	89	72
YBL031W	SHE1	2	+	161701	162718	165935	3217	1605	737	528	544	185	597	568	268
YBL031W	SHE1	2	+	161701	162718	165902	3184	2	12	2	8	12	12	4	5
YBL031W	SHE1	2	+	161701	162718	164491	1773	9	1	1	2	1	6	4	2
YBL031W	SHE1	2	+	161701	162718	162876	158	41	19	9	8	2	5	7	5
YBL031W	SHE1	2	+	161701	162718	162857	139	40	19	18	9	13	11	15	12
YBL032W	HEK2	2	+	160186	161332	161511	179	788	308	63	50	18	43	44	25
YBL033C	RIB1	2	-	158658	159696	158493	165	6	2	3	2	1	3	4	7
YBL033C	RIB1	2	-	158658	159696	158593	65	344	217	120	160	41	185	169	95
YBL033C	RIB1	2	-	158658	159696	158615	43	14	17	11	13	9	11	11	9
YBL034C	STU1	2	-	153850	158392	153677	173	206	215	123	127	38	120	159	56
YBL035C	POL12	2	-	151495	153613	151429	66	226	173	104	98	40	121	148	62
YBL036C	YBL036C	2	-	150449	151223	145888	4561	27	18	15	10	3	8	11	4
YBL036C	YBL036C	2	-	150449	151223	150282	167	38	19	10	14	4	21	23	11
YBL036C	YBL036C	2	-	150449	151223	150305	144	1397	799	553	525	189	673	770	300
YBL037W	APL3	2	+	147211	150289	153747	3458	8	7	22	81	11	97	88	48
YBL037W	APL3	2	+	147211	150289	152911	2622	1	1	4	6	1	5	3	3
YBL037W	APL3	2	+	147211	150289	152251	1962	1	7	7	11	3	10	9	8
YBL037W	APL3	2	+	147211	150289	151299	1010	6	3	3	2	2	5	3	1
YBL037W	APL3	2	+	147211	150289	150424	135	105	101	74	57	13	47	57	29
YBL037W	APL3	2	+	147211	150289	150404	115	109	137	90	69	13	73	89	37
YBL038W	MRPL16	2	+	146189	146888	146997	109	1	4	2	4	1	4	3	3
YBL038W	MRPL16	2	+	146189	146888	146979	91	368	351	262	253	86	289	369	188
YBL039C	URA7	2	-	143991	145731	143811	180	1060	48	14	15	15	17	21	10
YBL039C	URA7	2	-	143991	145731	143890	101	1464	111	32	23	37	41	39	24
YBL039W-B	YBL039W-B	2	+	143395	143575	145902	2327	3	3	3	3	8	24	48	5
YBL039W-B	YBL039W-B	2	+	143395	143575	143709	134	279	245	204	278	94	364	404	237
YBL040C	YBL040C	2	-	142114	142871	141959	155	297	162	121	228	73	269	264	139
YBL040C	YBL040C	2	-	142114	142871	142016	98	567	381	287	331	83	316	341	183
YBL040C	YBL040C	2	-	142114	142871	142049	65	796	721	645	698	219	765	792	378
YBL041W	PRE7	2	+	141249	141975	142087	112	478	465	307	336	142	457	548	270
YBL041W	PRE7	2	+	141249	141975	142030	55	520	397	302	293	113	364	387	198
YBL042C	FUI1	2	-	138343	140263	138154	189	359	28	17	18	22	37	45	15
YBL042C	FUI1	2	-	138343	140263	138184	159	653	107	57	82	65	162	181	94
YBL042C	FUI1	2	-	138343	140263	138294	49	86	10	4	10	5	16	18	4
YBL043W	ECM13	2	+	136690	137464	138302	838	11	14	11	12	8	15	8	6
YBL043W	ECM13	2	+	136690	137464	137647	183	54	22	23	5	3	11	5	3
YBL044W	YBL044W	2	+	136000	136369	136511	142	58	42	11	7	3	5	4	4
YBL045C	COR1	2	-	134145	135519	133844	301	194	223	148	244	134	405	519	317
YBL045C	COR1	2	-	134145	135519	133938	207	33	36	16	24	23	35	30	33
YBL045C	COR1	2	-	134145	135519	133971	174	201	213	144	174	72	296	349	195
YBL045C	COR1	2	-	134145	135519	134006	139	36	50	29	41	20	62	61	67
YBL046W	YBL046W	2	+	132426	133752	133977	225	199	91	79	97	58	94	81	62
YBL046W	YBL046W	2	+	132426	133752	133936	184	221	137	80	106	38	148	182	81
YBL046W	YBL046W	2	+	132426	133752	133835	83	20	14	3	9	2	8	6	2
YBL047C	EDE1	2	-	127897	132043	126097	1800	197	146	108	145	38	147	146	84
YBL047C	EDE1	2	-	127897	132043	127630	267	4	3	3	4	2	9	2	1
YBL047C	EDE1	2	-	127897	132043	127686	211	790	1158	1023	1355	289	1281	1333	732
YBL047C	EDE1	2	-	127897	132043	127758	139	337	485	417	360	79	307	297	167
YBL047C	EDE1	2	-	127897	132043	131181	-3284	4	11	6	6	1	3	2	4
YBL048W	YBL048W	2	+	127301	127613	129754	2141	1	1	1	4	2	10	10	1
YBL048W	YBL048W	2	+	127301	127613	129732	2119	1	1	1	1	2	6	8	4
YBL048W	YBL048W	2	+	127301	127613	127796	183	15	13	21	70	37	106	116	67
YBL048W	YBL048W	2	+	127301	127613	127664	51	75	25	19	26	23	33	37	13
YBL048W	YBL048W	2	+	127301	127613	127505	-108	21	39	104	242	174	348	407	270
YBL050W	YBL050W	2	+	125127	126122	126183	61	1234	1468	1248	1436	449	1630	1724	925
YBL051C	PIN4	2	-	122755	124762	122310	445	504	748	715	1146	533	1359	1652	924
YBL051C	PIN4	2	-	122755	124762	122333	422	3	4	3	2	1	3	4	3
YBL051C	PIN4	2	-	122755	124762	122574	181	10	3	2	3	1	2	1	1
YBL051C	PIN4	2	-	122755	124762	122618	137	58	41	46	37	6	30	43	33
YBL052C	SAS3	2	-	119381	121877	119285	96	16	10	3	5	1	2	3	4
YBL052C	SAS3	2	-	119381	121877	119310	71	157	109	56	72	20	58	66	41
YBL052C	SAS3	2	-	119381	121877	119427	-46	6	6	3	1	1	3	3	2
YBL053W	YBL053W	2	+	119337	119712	122618	2906	144	75	52	77	20	70	74	40
YBL053W	YBL053W	2	+	119337	119712	122383	2671	3	7	15	20	3	33	39	13
YBL053W	YBL053W	2	+	119337	119712	122036	2324	1	1	4	12	4	10	12	16
YBL053W	YBL053W	2	+	119337	119712	121692	1980	1	3	4	2	1	6	5	1
YBL053W	YBL053W	2	+	119337	119712	119382	-330	79	3	3	3	1	1	3	1
YBL053W	YBL053W	2	+	119337	119712	119355	-357	181	9	7	6	4	6	7	4
YBL054W	YBL054W	2	+	117591	119169	119329	160	375	29	22	19	17	23	25	19
YBL055C	YBL055C	2	-	115575	116832	115321	254	34	6	4	2	2	3	7	2
YBL055C	YBL055C	2	-	115575	116832	115429	146	424	251	199	193	91	233	241	148
YBL055C	YBL055C	2	-	115575	116832	115463	112	56	12	2	4	3	3	7	2
YBL055C	YBL055C	2	-	115575	116832	115484	91	166	52	23	12	6	15	21	7
YBL055C	YBL055C	2	-	115575	116832	115504	71	27	6	1	1	1	7	6	1
YBL056W	PTC3	2	+	113764	115171	117456	2285	181	65	128	253	52	305	358	144
YBL056W	PTC3	2	+	113764	115171	115563	392	413	376	284	330	83	302	357	191
YBL056W	PTC3	2	+	113764	115171	115537	366	67	34	41	27	5	17	27	14
YBL056W	PTC3	2	+	113764	115171	115385	214	691	571	375	263	98	248	280	173
YBL057C	PTH2	2	-	112802	113447	111361	1441	1	1	2	11	1	5	18	9
YBL057C	PTH2	2	-	112802	113447	112731	71	948	620	424	413	114	417	416	187
YBL058W	SHP1	2	+	111438	112710	112826	116	846	874	599	632	180	779	882	443
YBL058W	SHP1	2	+	111438	112710	112338	-372	15	28	40	36	14	37	42	31
YBL059C-A	YBL059C-A	2	-	110126	110541	109885	241	90	56	13	12	4	13	22	9
YBL059C-A	YBL059C-A	2	-	110126	110541	109955	171	307	393	252	177	65	213	228	100
YBL059W	YBL059W	2	+	110595	111246	111297	51	114	107	66	49	25	57	64	32
YBL059W	YBL059W	2	+	110595	111246	111239	-7	4	6	12	6	2	11	11	5
YBL060W	YBL060W	2	+	107933	109997	110032	35	273	180	116	131	48	171	180	79
YBL060W	YBL060W	2	+	107933	109997	108870	-1127	6	6	4	6	1	4	4	3
YBL061C	SKT5	2	-	105317	107408	105216	101	537	397	585	655	154	734	687	289
YBL061C	SKT5	2	-	105317	107408	105290	27	9	2	3	5	1	2	4	3
YBL061C	SKT5	2	-	105317	107408	105349	-32	23	19	24	44	7	39	43	12
YBL062W	YBL062W	2	+	105309	105690	105357	-333	7	2	3	2	1	4	4	1
YBL064C	PRX1	2	-	100372	101158	100302	70	371	905	932	1353	465	1628	1762	1357
YBL064C	PRX1	2	-	100372	101158	100346	26	5	17	26	32	15	36	41	42
YBL064C	PRX1	2	-	100372	101158	100368	4	3	1	2	4	4	3	8	5
YBL066C	SEF1	2	-	96670	100117	96333	337	129	129	109	151	85	175	235	114
YBL066C	SEF1	2	-	96670	100117	96381	289	8	12	18	22	8	17	23	9
YBL067C	UBP13	2	-	93640	95884	93525	115	127	45	31	26	12	50	47	21
YBL068W	YBL068W	2	+	92411	93395	93630	235	22	3	2	2	1	1	1	1
YBL068W	YBL068W	2	+	92411	93395	93579	184	103	12	7	4	2	10	4	2
YBL068W	YBL068W	2	+	92411	93395	93522	127	22	4	1	1	1	1	1	1
YBL068W	YBL068W	2	+	92411	93395	93480	85	671	293	177	120	64	171	164	80
YBL068W-A	YBL068W-A	2	+	91791	92028	92188	160	192	112	56	43	11	35	26	15
YBL068W-A	YBL068W-A	2	+	91791	92028	92108	80	138	63	33	22	9	13	10	12
YBL069W	AST1	2	+	90738	92028	91763	-265	6	5	3	1	1	1	5	1
YBL071C	YBL071C	2	-	90220	90529	90258	-38	3	6	3	3	4	3	1	4
YBL071W-A	KTI11	2	+	89975	90224	90665	441	229	46	23	16	17	26	31	15
YBL071W-A	KTI11	2	+	89975	90224	90469	245	442	170	120	85	77	126	168	72
YBL072C	RPS8A	2	-	88520	89123	88414	106	16505	5830	3205	1931	620	2016	2006	849
YBL073W	YBL073W	2	+	87643	87955	88512	557	2	9	5	3	2	12	6	2
YBL073W	YBL073W	2	+	87643	87955	88469	514	56	58	28	15	4	15	12	5
YBL073W	YBL073W	2	+	87643	87955	88348	393	3	6	1	4	1	2	6	2
YBL073W	YBL073W	2	+	87643	87955	88147	192	15	13	10	13	8	11	11	3
YBL074C	AAR2	2	-	86719	87787	87231	-512	2	7	5	3	2	4	2	1
YBL075C	SSA3	2	-	84496	86446	84417	79	267	198	194	283	138	315	458	233
YBL076C	ILS1	2	-	81040	84259	80946	94	6028	2646	1788	1690	655	2018	2123	976
YBL076C	ILS1	2	-	81040	84259	81002	38	17	6	10	8	4	12	5	1
YBL076C	ILS1	2	-	81040	84259	83429	-2389	6	8	12	5	4	4	8	3
YBL078C	ATG8	2	-	80374	80728	74767	5607	1	1	2	3	3	12	6	5
YBL078C	ATG8	2	-	80374	80728	79891	483	134	293	601	791	235	852	960	548
YBL078C	ATG8	2	-	80374	80728	80215	159	7	12	17	16	8	17	15	16
YBL078C	ATG8	2	-	80374	80728	80271	103	3	5	6	5	3	7	8	8
YBL079W	NUP170	2	+	75255	79764	79987	223	2	5	5	5	1	6	3	4
YBL079W	NUP170	2	+	75255	79764	79897	133	52	15	6	2	1	4	3	3
YBL079W	NUP170	2	+	75255	79764	79841	77	707	384	286	297	68	297	325	137
YBL080C	PET112	2	-	73066	74692	72963	103	23	30	16	13	2	10	16	6
YBL080C	PET112	2	-	73066	74692	73003	63	41	41	22	16	6	13	22	12
YBL081W	YBL081W	2	+	71862	72969	73093	124	343	139	51	28	15	36	25	19
YBL081W	YBL081W	2	+	71862	72969	73026	57	191	81	52	30	14	27	19	13
YBL083C	YBL083C	2	-	69709	70135	69656	53	84	51	59	57	21	29	24	41
YBL083C	YBL083C	2	-	69709	70135	69713	-4	196	112	65	49	11	42	42	17
YBL084C	CDC27	2	-	67165	69442	66842	323	3	2	7	17	4	19	18	10
YBL084C	CDC27	2	-	67165	69442	67036	129	229	325	345	467	134	453	467	264
YBL085W	BOI1	2	+	63872	66815	71846	5031	11	8	3	7	8	3	4	2
YBL085W	BOI1	2	+	63872	66815	66925	110	342	201	128	121	29	115	117	55
YBL086C	YBL086C	2	-	61198	62599	61153	45	214	160	134	193	75	161	182	145
YBL087C	YBL087C	2	-	59817	60735	59682	135	75	24	9	6	2	6	3	2
YBL087C	YBL087C	2	-	59817	60735	59727	90	7495	2277	1099	532	178	609	575	245
YBL088C	TEL1	2	-	51015	59379	50933	82	182	171	145	157	40	147	153	67
YBL088C	TEL1	2	-	51015	59379	52226	-1211	8	1	5	1	2	2	1	1
YBL089W	YBL089W	2	+	49570	50950	60820	9870	1	2	8	3	2	5	10	3
YBL089W	YBL089W	2	+	49570	50950	59801	8851	9	15	13	18	8	25	34	16
YBL089W	YBL089W	2	+	49570	50950	51036	86	32	34	27	30	9	27	28	21
YBL089W	YBL089W	2	+	49570	50950	51012	62	189	195	173	190	38	177	171	89
YBL089W	YBL089W	2	+	49570	50950	50978	28	21	22	18	20	5	29	13	9
YBL089W	YBL089W	2	+	49570	50950	50042	-908	10	28	32	22	9	29	23	17
YBL090W	MRP21	2	+	48821	49355	49473	118	342	353	244	179	77	196	239	172
YBL091C	MAP2	2	-	47359	48625	47184	175	19	9	6	4	1	2	6	1
YBL091C	MAP2	2	-	47359	48625	47210	149	14	10	5	4	2	4	5	3
YBL091C	MAP2	2	-	47359	48625	47271	88	887	807	500	478	68	470	427	203
YBL091C-A	YBL091C-A	2	-	46561	47177	46353	208	2	9	15	19	8	16	14	16
YBL091C-A	YBL091C-A	2	-	46561	47177	46384	177	6	16	12	15	9	30	17	17
YBL091C-A	YBL091C-A	2	-	46561	47177	46431	130	114	194	180	168	63	175	205	130
YBL092W	RPL32	2	+	45974	46367	47326	959	10	13	13	6	5	7	7	3
YBL092W	RPL32	2	+	45974	46367	46513	146	11635	2322	1037	565	190	630	536	216
YBL092W	RPL32	2	+	45974	46367	46447	80	3575	1667	938	433	239	475	420	185
YBL092W	RPL32	2	+	45974	46367	45982	-385	15	11	19	18	17	17	16	4
YBL093C	ROX3	2	-	44252	44915	44104	148	571	337	321	330	143	423	506	250
YBL094C	YBL094C	2	-	43761	44094	44057	-296	16	9	1	5	1	5	3	4
YBL094C	YBL094C	2	-	43761	44094	44084	-323	21	5	8	7	10	15	16	10
YBL095W	YBL095W	2	+	43273	44086	44203	117	191	192	93	91	24	78	108	42
YBL095W	YBL095W	2	+	43273	44086	44156	70	71	43	40	26	12	27	31	15
YBL095W	YBL095W	2	+	43273	44086	43299	-787	19	2	1	1	1	1	1	1
YBL096C	YBL096C	2	-	43170	43479	42762	408	2	2	3	10	4	19	22	10
YBL096C	YBL096C	2	-	43170	43479	43195	-25	1	3	3	6	1	4	7	2
YBL097W	BRN1	2	+	40827	43092	43136	44	1148	558	391	483	116	513	542	280
YBL098W	BNA4	2	+	39141	40524	40640	116	174	95	48	68	12	85	81	39
YBL099W	ATP1	2	+	37049	38687	38952	265	192	164	53	90	22	99	127	58
YBL099W	ATP1	2	+	37049	38687	38916	229	992	1271	969	1471	500	1858	2362	1248
YBL099W	ATP1	2	+	37049	38687	38849	162	4	4	3	5	2	1	4	1
YBL099W	ATP1	2	+	37049	38687	38753	66	59	22	15	33	11	19	38	14
YBL100C	YBL100C	2	-	36985	37300	30445	6540	1	1	1	4	2	2	7	3
YBL100W-A	YBL100W-A	2	+	29931	31248	35488	4240	143	151	175	197	35	249	269	89
YBL101C	ECM21	2	-	24945	28299	24782	163	46	53	38	56	21	48	68	40
YBL101C	ECM21	2	-	24945	28299	24809	136	269	301	226	294	68	287	258	166
YBL101C	ECM21	2	-	24945	28299	24833	112	6	4	5	9	1	4	3	1
YBL102W	SFT2	2	+	24097	24745	24960	215	36	21	10	13	4	13	10	8
YBL102W	SFT2	2	+	24097	24745	24919	174	82	59	29	60	7	35	43	31
YBL102W	SFT2	2	+	24097	24745	24874	129	227	242	246	245	54	228	330	180
YBL102W	SFT2	2	+	24097	24745	24836	91	48	43	32	36	7	38	40	32
YBL103C	RTG3	2	-	22074	23535	21602	472	64	26	13	16	5	24	18	8
YBL103C	RTG3	2	-	22074	23535	21685	389	3	9	1	7	2	7	5	2
YBL103C	RTG3	2	-	22074	23535	21740	334	94	166	176	225	64	234	250	110
YBL103C	RTG3	2	-	22074	23535	21780	294	2	3	5	6	1	7	1	1
YBL103C	RTG3	2	-	22074	23535	21813	261	19	15	10	6	2	12	9	4
YBL104C	YBL104C	2	-	18176	21293	18096	80	186	156	92	83	26	100	107	45
YBL104C	YBL104C	2	-	18176	21293	18147	29	91	65	65	67	17	48	52	29
YBL105C	PKC1	2	-	14240	17696	14105	135	296	240	180	186	47	153	170	86
YBL105C	PKC1	2	-	14240	17696	15132	-892	8	5	13	4	2	5	9	3
YBL106C	SRO77	2	-	10846	13879	10596	250	19	13	27	35	6	27	34	15
YBL106C	SRO77	2	-	10846	13879	10614	232	5	3	3	4	1	4	10	4
YBL106C	SRO77	2	-	10846	13879	10741	105	35	54	58	68	19	61	89	31
YBL106C	SRO77	2	-	10846	13879	10799	47	82	84	148	179	33	192	208	74
YBL106C	SRO77	2	-	10846	13879	13836	-2990	12	21	13	15	4	5	18	15
YBL107C	YBL107C	2	-	9960	10551	9017	943	223	149	113	110	60	110	100	62
YBL107C	YBL107C	2	-	9960	10551	9836	124	539	379	188	128	29	134	114	45
YBL107C	YBL107C	2	-	9960	10551	10545	-585	7	5	6	3	1	2	5	1
YBL107W-A	YBL107W-A	2	+	9267	9372	18164	8792	1	1	2	4	2	1	3	7
YBL107W-A	YBL107W-A	2	+	9267	9372	13979	4607	12	8	5	3	1	8	2	1
YBL107W-A	YBL107W-A	2	+	9267	9372	13956	4584	6	6	6	3	1	5	4	4
YBL113C	YBL113C	2	-	279	2658	204	75	127	118	42	53	6	35	42	22
YBR001C	NTH2	2	-	238942	241285	238768	174	65	23	18	26	7	33	31	24
YBR001C	NTH2	2	-	238942	241285	238807	135	5	3	5	9	4	16	12	4
YBR001C	NTH2	2	-	238942	241285	238869	73	312	330	214	382	118	411	411	217
YBR002C	RER2	2	-	241709	242570	241467	242	12	4	1	1	1	2	3	1
YBR002C	RER2	2	-	241709	242570	241511	198	11	4	3	1	1	1	1	4
YBR002C	RER2	2	-	241709	242570	241547	162	96	31	21	17	5	17	20	12
YBR002C	RER2	2	-	241709	242570	241603	106	346	98	59	37	18	43	33	20
YBR003W	COQ1	2	+	242810	244232	245331	1099	5	1	4	4	1	4	3	1
YBR003W	COQ1	2	+	242810	244232	244361	129	464	454	343	355	87	437	480	258
YBR003W	COQ1	2	+	242810	244232	243790	-442	2	3	7	2	1	2	2	3
YBR004C	YBR004C	2	-	244367	245669	244276	91	721	317	351	510	117	611	558	233
YBR005W	YBR005W	2	+	245907	246549	246699	150	611	273	318	477	111	544	522	243
YBR005W	YBR005W	2	+	245907	246549	246653	104	11	12	13	13	4	13	11	8
YBR006W	UGA2	2	+	247011	248505	255004	6499	13	4	8	1	1	5	4	2
YBR006W	UGA2	2	+	247011	248505	254983	6478	10	5	6	4	1	3	6	1
YBR006W	UGA2	2	+	247011	248505	252276	3771	23	40	21	18	3	18	12	11
YBR006W	UGA2	2	+	247011	248505	251619	3114	33	34	28	24	11	28	13	15
YBR006W	UGA2	2	+	247011	248505	248645	140	210	344	332	385	140	531	567	399
YBR006W	UGA2	2	+	247011	248505	248598	93	1	1	10	9	7	12	17	5
YBR007C	YBR007C	2	-	248806	251017	246920	1886	4	2	3	5	2	6	2	2
YBR007C	YBR007C	2	-	248806	251017	248531	275	13	9	14	14	4	11	25	3
YBR007C	YBR007C	2	-	248806	251017	248625	181	15	13	14	12	3	11	22	6
YBR007C	YBR007C	2	-	248806	251017	248667	139	195	202	235	213	64	201	234	89
YBR008C	FLR1	2	-	252563	254210	252421	142	358	223	148	185	69	221	240	113
YBR008C	FLR1	2	-	252563	254210	252503	60	8	10	12	9	2	8	10	11
YBR008C	FLR1	2	-	252563	254210	252544	19	108	127	106	138	38	105	122	77
YBR008C	FLR1	2	-	252563	254210	252566	-3	3	5	4	4	1	5	8	2
YBR008C	FLR1	2	-	252563	254210	252596	-33	7	8	9	15	3	10	10	5
YBR008C	FLR1	2	-	252563	254210	253176	-613	1	3	6	3	1	2	6	2
YBR009C	HHF1	2	-	255370	255682	254904	466	24	8	6	8	1	10	4	4
YBR009C	HHF1	2	-	255370	255682	255019	351	20	3	2	3	1	3	1	2
YBR009C	HHF1	2	-	255370	255682	255208	162	8279	4364	3102	2235	512	2394	2603	1314
YBR010W	HHT1	2	+	256328	256739	259037	2298	3	1	1	6	2	5	5	5
YBR010W	HHT1	2	+	256328	256739	258818	2079	21	13	18	14	9	14	22	15
YBR010W	HHT1	2	+	256328	256739	257089	350	9	6	4	9	1	6	10	5
YBR010W	HHT1	2	+	256328	256739	256899	160	10370	4856	3685	3084	1120	3895	4001	2227
YBR011C	IPP1	2	-	257109	257973	256999	110	4828	5014	4533	4428	1098	4079	4216	2079
YBR012C	YBR012C	2	-	259144	259564	258684	460	10	4	8	3	1	3	8	1
YBR012C	YBR012C	2	-	259144	259564	258949	195	284	250	528	471	99	573	591	279
YBR012C	YBR012C	2	-	259144	259564	259385	-241	9	4	10	12	3	13	17	9
YBR012C	YBR012C	2	-	259144	259564	259404	-260	7	3	1	1	1	2	4	2
YBR012W-A	YBR012W-A	2	+	259866	261189	269684	8495	5	3	2	3	3	2	7	2
YBR012W-A	YBR012W-A	2	+	259866	261189	266541	5352	82	47	57	54	14	48	53	25
YBR012W-A	YBR012W-A	2	+	259866	261189	265516	4327	8	7	7	9	2	7	8	6
YBR013C	YBR013C	2	-	265489	265879	259747	5742	12	14	4	4	2	4	6	2
YBR014C	YBR014C	2	-	266724	267336	266474	250	8	9	8	9	2	10	8	2
YBR014C	YBR014C	2	-	266724	267336	266522	202	46	18	6	4	3	9	9	3
YBR014C	YBR014C	2	-	266724	267336	266615	109	221	143	63	33	13	31	26	19
YBR014C	YBR014C	2	-	266724	267336	266635	89	46	29	10	10	2	8	7	8
YBR015C	MNN2	2	-	267709	269503	267572	137	900	454	199	201	52	208	230	123
YBR016W	YBR016W	2	+	270246	270633	274248	3615	23	21	20	14	7	27	22	10
YBR016W	YBR016W	2	+	270246	270633	270955	322	25	12	5	6	1	4	5	2
YBR016W	YBR016W	2	+	270246	270633	270935	302	8	3	3	1	2	4	3	2
YBR016W	YBR016W	2	+	270246	270633	270916	283	45	27	21	27	9	38	35	15
YBR016W	YBR016W	2	+	270246	270633	270835	202	1274	1024	704	760	134	732	679	363
YBR016W	YBR016W	2	+	270246	270633	270660	27	10	9	12	4	2	9	6	2
YBR017C	KAP104	2	-	270946	273703	270653	293	5	4	2	4	1	1	4	3
YBR017C	KAP104	2	-	270946	273703	270761	185	334	127	103	107	33	130	126	60
YBR017C	KAP104	2	-	270946	273703	270798	148	8	4	5	1	2	2	3	1
YBR017C	KAP104	2	-	270946	273703	270846	100	236	159	85	64	22	73	89	36
YBR017C	KAP104	2	-	270946	273703	270871	75	343	225	164	156	40	113	158	74
YBR018C	GAL7	2	-	274426	275527	274259	167	2	9	1	2	1	4	3	2
YBR018C	GAL7	2	-	274426	275527	274291	135	22	35	20	28	6	33	31	23
YBR019C	GAL10	2	-	276252	278352	276144	108	17	38	52	48	11	47	44	25
YBR020W	GAL1	2	+	279020	280607	280762	155	63	66	57	54	18	71	64	51
YBR020W	GAL1	2	+	279020	280607	280659	52	7	8	7	9	3	4	4	1
YBR021W	FUR4	2	+	281442	283344	283515	171	33	2	3	4	2	5	10	3
YBR021W	FUR4	2	+	281442	283344	283472	128	32	2	2	5	2	4	8	5
YBR021W	FUR4	2	+	281442	283344	283429	85	15	1	1	3	1	3	2	1
YBR022W	YBR022W	2	+	283737	284271	288827	4556	6	5	2	4	1	4	1	4
YBR022W	YBR022W	2	+	283737	284271	284428	157	193	176	112	92	21	100	108	57
YBR022W	YBR022W	2	+	283737	284271	284395	124	51	66	61	34	12	41	38	28
YBR022W	YBR022W	2	+	283737	284271	284358	87	17	16	13	5	3	12	12	3
YBR023C	CHS3	2	-	284427	287925	280693	3734	4	6	8	8	5	4	10	4
YBR023C	CHS3	2	-	284427	287925	281194	3233	2	4	5	3	2	2	4	1
YBR023C	CHS3	2	-	284427	287925	283392	1035	51	50	61	47	22	59	63	40
YBR023C	CHS3	2	-	284427	287925	284227	200	94	36	27	39	4	36	49	20
YBR023C	CHS3	2	-	284427	287925	284278	149	117	114	112	130	21	124	119	54
YBR023C	CHS3	2	-	284427	287925	284301	126	520	295	286	292	60	251	263	108
YBR024W	SCO2	2	+	289444	290350	296881	6531	7	4	3	3	1	2	5	1
YBR024W	SCO2	2	+	289444	290350	296312	5962	15	8	4	5	2	4	8	2
YBR024W	SCO2	2	+	289444	290350	296239	5889	3	2	4	5	1	6	1	1
YBR024W	SCO2	2	+	289444	290350	296156	5806	248	138	100	118	44	110	100	69
YBR024W	SCO2	2	+	289444	290350	294305	3955	4	5	2	5	7	9	6	8
YBR024W	SCO2	2	+	289444	290350	292469	2119	3	4	7	14	7	23	18	11
YBR024W	SCO2	2	+	289444	290350	291316	966	1	4	4	7	2	4	11	2
YBR024W	SCO2	2	+	289444	290350	290565	215	38	33	16	17	6	18	23	19
YBR024W	SCO2	2	+	289444	290350	290426	76	20	6	5	4	1	4	5	6
YBR025C	YBR025C	2	-	290680	291865	288343	2337	14	5	2	3	1	2	5	3
YBR025C	YBR025C	2	-	290680	291865	290380	300	82	15	5	11	8	17	8	5
YBR025C	YBR025C	2	-	290680	291865	290478	202	1942	386	181	132	64	176	174	60
YBR025C	YBR025C	2	-	290680	291865	290597	83	520	182	119	64	33	64	68	26
YBR026C	ETR1	2	-	292876	294019	291932	944	57	27	17	15	7	7	11	10
YBR026C	ETR1	2	-	292876	294019	292762	114	591	680	458	516	128	454	532	381
YBR027C	YBR027C	2	-	294023	294356	294251	-228	505	237	102	67	16	70	65	31
YBR027C	YBR027C	2	-	294023	294356	294351	-328	11	5	4	8	9	9	3	4
YBR029C	CDS1	2	-	296368	297742	296219	149	27	12	2	3	1	4	2	3
YBR029C	CDS1	2	-	296368	297742	296242	126	707	280	96	106	66	152	209	136
YBR029C	CDS1	2	-	296368	297742	296299	69	26	22	8	17	10	16	17	14
YBR030W	YBR030W	2	+	298291	299950	300032	82	52	8	1	1	3	1	4	2
YBR030W	YBR030W	2	+	298291	299950	299979	29	156	41	18	6	8	12	14	9
YBR031W	RPL4A	2	+	300165	301254	301410	156	36	4	2	2	2	3	2	2
YBR031W	RPL4A	2	+	300165	301254	301346	92	29491	5256	2899	2617	1091	2991	3258	1522
YBR033W	YBR033W	2	+	301943	304703	308843	4140	2237	1564	334	147	37	153	133	57
YBR033W	YBR033W	2	+	301943	304703	308806	4103	279	162	41	32	15	35	39	19
YBR033W	YBR033W	2	+	301943	304703	308371	3668	3	3	4	2	3	3	4	3
YBR033W	YBR033W	2	+	301943	304703	307682	2979	16	6	4	6	1	3	2	1
YBR033W	YBR033W	2	+	301943	304703	307411	2708	1	2	3	7	1	10	14	3
YBR033W	YBR033W	2	+	301943	304703	307390	2687	4	3	3	7	3	7	8	2
YBR033W	YBR033W	2	+	301943	304703	307021	2318	13	18	31	50	15	71	77	26
YBR033W	YBR033W	2	+	301943	304703	305320	617	1	5	3	2	1	2	8	3
YBR033W	YBR033W	2	+	301943	304703	304890	187	2	21	11	8	3	10	21	9
YBR034C	HMT1	2	-	304929	305976	300028	4901	33	16	23	23	10	29	14	12
YBR034C	HMT1	2	-	304929	305976	301243	3686	2	3	1	3	2	7	5	2
YBR034C	HMT1	2	-	304929	305976	301263	3666	8	5	6	4	2	15	15	5
YBR034C	HMT1	2	-	304929	305976	301343	3586	11	3	3	5	1	1	7	3
YBR034C	HMT1	2	-	304929	305976	301831	3098	9	2	1	3	1	3	2	1
YBR034C	HMT1	2	-	304929	305976	304338	591	5	10	20	27	6	30	20	12
YBR034C	HMT1	2	-	304929	305976	304609	320	8	1	3	3	3	3	6	2
YBR034C	HMT1	2	-	304929	305976	304741	188	2956	833	591	358	195	380	409	219
YBR034C	HMT1	2	-	304929	305976	304770	159	44	11	5	3	2	5	7	4
YBR034C	HMT1	2	-	304929	305976	304799	130	14	3	2	1	2	3	2	1
YBR035C	PDX3	2	-	306268	306955	306109	159	10	5	5	3	1	3	3	3
YBR035C	PDX3	2	-	306268	306955	306171	97	939	1422	1221	1286	361	1337	1410	759
YBR035C	PDX3	2	-	306268	306955	306207	61	16	30	50	55	10	54	47	27
YBR036C	CSG2	2	-	309080	310313	307339	1741	6	3	1	5	1	4	3	1
YBR036C	CSG2	2	-	309080	310313	308854	226	8	27	15	21	6	20	21	9
YBR036C	CSG2	2	-	309080	310313	308889	191	943	661	628	827	151	969	1087	530
YBR036C	CSG2	2	-	309080	310313	308980	100	43	40	44	44	10	41	28	26
YBR037C	SCO1	2	-	310563	311451	310495	68	195	254	100	92	23	93	99	66
YBR038W	CHS2	2	+	311896	314788	314973	185	896	711	522	400	98	397	415	203
YBR039W	ATP3	2	+	315574	316510	316687	177	212	153	122	146	35	192	284	152
YBR039W	ATP3	2	+	315574	316510	316662	152	2	3	3	2	3	7	10	1
YBR041W	FAT1	2	+	318265	320275	327353	7078	42	19	18	21	6	20	21	11
YBR041W	FAT1	2	+	318265	320275	324429	4154	4	4	4	3	6	13	22	9
YBR041W	FAT1	2	+	318265	320275	324402	4127	3	5	7	14	9	25	36	13
YBR041W	FAT1	2	+	318265	320275	321838	1563	2	1	1	4	1	10	5	1
YBR041W	FAT1	2	+	318265	320275	320447	172	62	47	32	44	9	35	58	19
YBR041W	FAT1	2	+	318265	320275	320410	135	213	158	104	133	13	117	117	63
YBR041W	FAT1	2	+	318265	320275	320370	95	4	5	3	1	1	2	4	1
YBR041W	FAT1	2	+	318265	320275	320352	77	10	11	8	8	2	10	5	3
YBR041W	FAT1	2	+	318265	320275	319362	-913	76	101	126	140	43	115	135	71
YBR042C	YBR042C	2	-	320415	321609	316939	3476	1690	783	508	631	337	617	557	328
YBR042C	YBR042C	2	-	320415	321609	317907	2508	1	1	3	7	4	5	11	4
YBR042C	YBR042C	2	-	320415	321609	320347	68	984	729	367	343	95	362	314	211
YBR043C	YBR043C	2	-	321875	323945	321770	105	467	354	170	151	41	179	144	103
YBR044C	TCM62	2	-	324336	326058	324269	67	27	50	17	24	4	35	40	11
YBR044C	TCM62	2	-	324336	326058	324298	38	85	85	60	53	16	43	51	30
YBR045C	GIP1	2	-	328368	330090	327236	1132	37	44	35	20	5	29	19	25
YBR045C	GIP1	2	-	328368	330090	327414	954	9	18	25	49	8	56	70	27
YBR045C	GIP1	2	-	328368	330090	328007	361	10	10	14	35	7	25	32	17
YBR045C	GIP1	2	-	328368	330090	328043	325	48	86	100	152	19	178	210	80
YBR046C	ZTA1	2	-	330504	331509	330118	386	4	4	3	6	1	2	3	4
YBR046C	ZTA1	2	-	330504	331509	330178	326	54	65	49	45	7	39	54	24
YBR046C	ZTA1	2	-	330504	331509	330235	269	150	223	192	158	25	138	172	100
YBR046C	ZTA1	2	-	330504	331509	330329	175	2	5	3	6	4	5	7	2
YBR046C	ZTA1	2	-	330504	331509	330414	90	28	71	69	73	16	64	59	31
YBR046C	ZTA1	2	-	330504	331509	330463	41	44	70	108	93	24	113	108	70
YBR047W	YBR047W	2	+	331830	332358	332458	100	250	279	359	435	116	424	476	214
YBR048W	YBR048W	2	+	332828	333810	337950	4140	2	7	7	15	6	18	22	16
YBR048W	YBR048W	2	+	332828	333810	337002	3192	2	1	5	4	1	3	5	2
YBR048W	YBR048W	2	+	332828	333810	336903	3093	1	3	4	6	1	10	6	4
YBR048W	YBR048W	2	+	332828	333810	334017	207	14583	5086	2688	1337	388	1120	1044	421
YBR049C	REB1	2	-	334383	336816	333943	440	9	3	6	3	1	4	4	2
YBR049C	REB1	2	-	334383	336816	334141	242	723	627	255	199	62	220	241	106
YBR050C	REG2	2	-	337180	338197	337144	36	23	22	14	21	10	37	38	20
YBR051W	YBR051W	2	+	337985	338336	343058	4722	36	7	18	17	4	12	12	8
YBR051W	YBR051W	2	+	337985	338336	342163	3827	60	43	21	40	15	68	66	34
YBR051W	YBR051W	2	+	337985	338336	342097	3761	6	1	3	6	3	8	10	4
YBR051W	YBR051W	2	+	337985	338336	338739	403	4	2	10	12	2	7	11	7
YBR052C	YBR052C	2	-	338717	339350	338662	55	970	1613	829	718	162	718	712	393
YBR053C	YBR053C	2	-	339672	340749	339471	201	5	3	3	4	1	4	1	5
YBR053C	YBR053C	2	-	339672	340749	339534	138	8	4	8	4	4	8	7	4
YBR053C	YBR053C	2	-	339672	340749	339608	64	269	666	721	808	206	873	969	602
YBR054W	YRO2	2	+	343098	344133	347820	3687	13	11	7	30	8	29	46	20
YBR054W	YRO2	2	+	343098	344133	344607	474	25	19	17	18	4	14	15	9
YBR054W	YRO2	2	+	343098	344133	344573	440	15	7	5	7	3	7	8	5
YBR054W	YRO2	2	+	343098	344133	344493	360	92	42	51	49	19	37	46	30
YBR055C	PRP6	2	-	344599	347299	344508	91	634	260	151	97	22	81	87	39
YBR056C-B	YBR056C-B	2	-	351290	351449	349362	1928	11	3	5	5	1	4	2	2
YBR056W	YBR056W	2	+	347876	349382	351080	1698	1	4	1	5	3	6	3	2
YBR056W	YBR056W	2	+	347876	349382	350902	1520	4	3	3	15	2	11	18	6
YBR056W	YBR056W	2	+	347876	349382	350857	1475	4	1	2	4	1	1	4	7
YBR056W	YBR056W	2	+	347876	349382	350717	1335	1	3	4	5	1	4	3	2
YBR056W	YBR056W	2	+	347876	349382	350565	1183	6	4	4	9	1	5	3	2
YBR056W	YBR056W	2	+	347876	349382	350546	1164	83	58	62	74	12	62	73	39
YBR056W	YBR056W	2	+	347876	349382	349476	94	4	12	2	1	1	2	5	5
YBR056W	YBR056W	2	+	347876	349382	349425	43	298	499	443	581	198	665	815	546
YBR056W-A	YBR056W-A	2	+	351252	351453	366623	15170	27	16	15	34	21	39	37	25
YBR056W-A	YBR056W-A	2	+	351252	351453	366207	14754	39	18	40	36	16	45	58	25
YBR056W-A	YBR056W-A	2	+	351252	351453	364695	13242	358	134	92	81	28	109	108	38
YBR056W-A	YBR056W-A	2	+	351252	351453	364679	13226	25	17	3	5	1	6	8	2
YBR056W-A	YBR056W-A	2	+	351252	351453	364644	13191	14	4	5	2	1	5	2	1
YBR056W-A	YBR056W-A	2	+	351252	351453	356872	5419	19	13	13	19	4	23	9	15
YBR056W-A	YBR056W-A	2	+	351252	351453	353655	2202	4	15	21	16	11	18	12	17
YBR056W-A	YBR056W-A	2	+	351252	351453	351926	473	391	135	70	191	32	288	176	57
YBR057C	MUM2	2	-	352190	353291	351902	288	7	4	1	4	1	2	5	1
YBR057C	MUM2	2	-	352190	353291	352088	102	666	378	252	282	116	265	301	184
YBR058C	YBR058C	2	-	353669	356015	353475	194	105	61	36	42	29	54	47	23
YBR058C	YBR058C	2	-	353669	356015	353515	154	325	186	135	109	31	112	144	63
YBR058C	YBR058C	2	-	353669	356015	353573	96	239	236	176	119	54	155	186	83
YBR058C	YBR058C	2	-	353669	356015	353786	-117	7	3	1	4	4	2	5	1
YBR058C-A	TSC3	2	-	356321	356564	356152	169	2239	1335	898	758	307	794	820	456
YBR059C	AKL1	2	-	356858	360185	356781	77	262	375	291	315	104	282	318	158
YBR060C	ORC2	2	-	360649	362512	360608	41	401	215	87	79	31	81	94	43
YBR061C	TRM7	2	-	364784	365717	364633	151	267	92	26	27	9	31	26	18
YBR061C	TRM7	2	-	364784	365717	364652	132	20	7	2	2	1	3	2	1
YBR061C	TRM7	2	-	364784	365717	364705	79	29	7	4	3	2	3	3	2
YBR061C	TRM7	2	-	364784	365717	364725	59	9	6	3	1	1	1	2	1
YBR062C	YBR062C	2	-	365973	366598	365846	127	38	20	10	2	2	6	10	4
YBR062C	YBR062C	2	-	365973	366598	365871	102	428	441	256	224	107	242	303	188
YBR062C	YBR062C	2	-	365973	366598	365926	47	4	6	6	7	2	7	10	5
YBR062C	YBR062C	2	-	365973	366598	366545	-572	4	6	8	10	3	12	11	2
YBR063C	YBR063C	2	-	366967	368182	366867	100	57	40	34	32	14	35	58	25
YBR063C	YBR063C	2	-	366967	368182	366918	49	300	143	101	106	36	123	128	52
YBR064W	YBR064W	2	+	367760	368189	375890	7701	2	2	3	16	10	16	21	16
YBR064W	YBR064W	2	+	367760	368189	375867	7678	4	6	19	34	19	55	64	44
YBR064W	YBR064W	2	+	367760	368189	375844	7655	1	1	2	4	2	6	4	5
YBR064W	YBR064W	2	+	367760	368189	373721	5532	16	4	3	7	3	3	6	5
YBR064W	YBR064W	2	+	367760	368189	372787	4598	31	10	9	17	5	25	17	10
YBR064W	YBR064W	2	+	367760	368189	370851	2662	17	6	8	8	2	9	6	3
YBR064W	YBR064W	2	+	367760	368189	369809	1620	80	50	52	53	39	46	32	20
YBR065C	ECM2	2	-	368581	369676	368223	358	11	5	2	2	1	1	2	1
YBR066C	NRG2	2	-	370034	370697	369940	94	130	110	146	276	66	357	450	211
YBR066C	NRG2	2	-	370034	370697	369967	67	3	2	2	6	1	10	4	3
YBR067C	TIP1	2	-	372099	372732	370711	1388	4	1	1	5	2	5	5	1
YBR067C	TIP1	2	-	372099	372732	370782	1317	15	10	16	43	12	75	66	35
YBR067C	TIP1	2	-	372099	372732	370809	1290	1	1	4	6	3	4	8	5
YBR067C	TIP1	2	-	372099	372732	371982	117	2813	1926	4188	6294	2260	6442	7253	4526
YBR068C	BAP2	2	-	373857	375687	373640	217	2492	1123	315	353	124	604	467	280
YBR068C	BAP2	2	-	373857	375687	374942	-1085	327	225	131	85	53	122	125	86
YBR068C	BAP2	2	-	373857	375687	375006	-1149	6	9	1	2	2	2	5	1
YBR068C	BAP2	2	-	373857	375687	375047	-1190	9	4	6	2	3	5	5	5
YBR069C	TAT1	2	-	376570	378430	375692	878	42	26	9	10	5	12	9	3
YBR069C	TAT1	2	-	376570	378430	375731	839	22	17	9	8	3	6	6	4
YBR069C	TAT1	2	-	376570	378430	375755	815	46	35	10	12	4	15	9	4
YBR069C	TAT1	2	-	376570	378430	375903	667	68	65	10	7	5	7	7	8
YBR069C	TAT1	2	-	376570	378430	376427	143	3253	830	126	83	44	77	76	52
YBR070C	YBR070C	2	-	379217	379931	379176	41	401	207	119	101	16	102	112	47
YBR070C	YBR070C	2	-	379217	379931	379293	-76	11	11	3	10	1	5	4	2
YBR071W	YBR071W	2	+	380407	381043	381312	269	354	506	737	992	139	1155	1107	426
YBR071W	YBR071W	2	+	380407	381043	381283	240	3	1	2	7	1	6	6	3
YBR071W	YBR071W	2	+	380407	381043	381164	121	6	5	3	3	4	6	4	7
YBR072C-A	YBR072C-A	2	-	382854	383016	380301	2553	1	5	4	10	1	5	6	6
YBR072C-A	YBR072C-A	2	-	382854	383016	380335	2519	1	1	2	7	1	5	6	5
YBR072C-A	YBR072C-A	2	-	382854	383016	380356	2498	1	3	5	9	4	4	11	6
YBR072W	HSP26	2	+	382026	382671	382833	162	76	177	238	654	1313	1317	2308	2389
YBR073W	YBR073W	2	+	383208	385983	386044	61	473	289	233	268	34	228	260	121
YBR074W	YBR074W	2	+	386280	389211	389324	113	77	21	8	16	3	19	8	6
YBR074W	YBR074W	2	+	386280	389211	389246	35	241	145	84	109	24	101	144	53
YBR076C-A	YBR076C-A	2	-	391344	391611	383041	8303	5	6	2	3	1	3	4	5
YBR076C-A	YBR076C-A	2	-	391344	391611	385922	5422	3	2	7	20	6	22	19	12
YBR076C-A	YBR076C-A	2	-	391344	391611	386197	5147	39	12	12	11	10	11	11	6
YBR076C-A	YBR076C-A	2	-	391344	391611	389578	1766	1	1	1	7	1	9	5	2
YBR076C-A	YBR076C-A	2	-	391344	391611	390084	1260	1	1	4	10	1	6	11	2
YBR076C-A	YBR076C-A	2	-	391344	391611	390120	1224	4	5	12	35	5	34	27	11
YBR076C-A	YBR076C-A	2	-	391344	391611	390155	1189	5	5	11	31	2	22	31	7
YBR076C-A	YBR076C-A	2	-	391344	391611	391122	222	3	5	15	32	4	25	26	5
YBR076C-A	YBR076C-A	2	-	391344	391611	391162	182	207	265	705	1290	279	1363	1220	595
YBR076C-A	YBR076C-A	2	-	391344	391611	391233	111	2	4	4	9	4	15	11	5
YBR076C-A	YBR076C-A	2	-	391344	391611	391271	73	123	141	123	153	40	154	164	83
YBR076C-A	YBR076C-A	2	-	391344	391611	391323	21	22	16	14	19	2	16	17	6
YBR076C-A	YBR076C-A	2	-	391344	391611	391583	-239	241	256	234	209	58	225	230	132
YBR076W	ECM8	2	+	390368	391388	393008	1620	1	1	1	4	1	7	9	1
YBR076W	ECM8	2	+	390368	391388	392418	1030	12	23	73	89	29	102	80	50
YBR076W	ECM8	2	+	390368	391388	392353	965	9	6	7	5	5	7	10	2
YBR078W	YBR078W	2	+	393117	394854	408063	13209	2	4	8	8	4	3	5	2
YBR078W	YBR078W	2	+	393117	394854	407754	12900	36	24	20	16	22	14	20	12
YBR078W	YBR078W	2	+	393117	394854	407495	12641	1	4	8	7	6	2	2	1
YBR078W	YBR078W	2	+	393117	394854	406570	11716	7	9	10	12	2	6	14	7
YBR078W	YBR078W	2	+	393117	394854	406423	11569	1	2	5	6	1	7	5	1
YBR078W	YBR078W	2	+	393117	394854	395377	523	135	103	135	350	55	476	407	137
YBR078W	YBR078W	2	+	393117	394854	395315	461	9	11	8	11	2	10	5	3
YBR078W	YBR078W	2	+	393117	394854	395241	387	1348	860	658	934	153	890	836	359
YBR078W	YBR078W	2	+	393117	394854	395190	336	31	6	4	3	2	4	2	2
YBR078W	YBR078W	2	+	393117	394854	395148	294	17	11	9	11	1	8	5	2
YBR078W	YBR078W	2	+	393117	394854	395111	257	42	21	12	14	3	9	11	5
YBR078W	YBR078W	2	+	393117	394854	395090	236	1429	551	316	380	44	306	264	145
YBR078W	YBR078W	2	+	393117	394854	395031	177	1628	780	539	563	78	544	439	186
YBR078W	YBR078W	2	+	393117	394854	394970	116	68	42	29	15	5	20	22	9
YBR078W	YBR078W	2	+	393117	394854	394887	33	3510	3251	4791	6102	980	5333	4625	2145
YBR078W	YBR078W	2	+	393117	394854	394795	-59	150	37	36	31	8	28	23	12
YBR079C	RPG1	2	-	395376	398271	395028	348	36	33	21	18	34	33	36	19
YBR079C	RPG1	2	-	395376	398271	395226	150	27	4	1	1	1	1	1	1
YBR079C	RPG1	2	-	395376	398271	395294	82	1737	733	560	447	97	459	436	171
YBR079C	RPG1	2	-	395376	398271	395900	-524	9	3	4	7	3	6	4	2
YBR080C	SEC18	2	-	398607	400884	398463	144	453	562	517	545	81	472	572	230
YBR080C	SEC18	2	-	398607	400884	399848	-1241	1	4	5	3	1	2	7	2
YBR081C	SPT7	2	-	401246	405245	401100	146	20	18	8	6	4	8	8	3
YBR081C	SPT7	2	-	401246	405245	401179	67	202	180	162	121	29	132	156	60
YBR081C	SPT7	2	-	401246	405245	401196	50	10	10	9	13	1	13	2	2
YBR082C	YBR082C	2	-	406621	407163	406096	525	1	11	6	8	2	8	10	4
YBR082C	YBR082C	2	-	406621	407163	406456	165	3872	2160	1186	1265	578	1450	1651	952
YBR082C	YBR082C	2	-	406621	407163	406500	121	121	59	47	46	10	52	52	26
YBR082C	YBR082C	2	-	406621	407163	407153	-532	12	5	1	4	1	4	1	4
YBR083W	TEC1	2	+	409162	410623	410744	121	114	69	38	53	30	85	99	41
YBR083W	TEC1	2	+	409162	410623	410697	74	273	179	197	291	106	391	479	207
YBR084C-A	YBR084C-A	2	-	414179	415255	410605	3574	16	5	15	49	7	32	29	16
YBR084C-A	YBR084C-A	2	-	414179	415255	414066	113	7782	2730	1655	908	256	892	864	381
YBR084C-A	YBR084C-A	2	-	414179	415255	414782	-603	7	6	4	1	4	2	3	1
YBR084C-A	YBR084C-A	2	-	414179	415255	414821	-642	14	19	30	10	6	14	9	5
YBR084W	MIS1	2	+	411047	413975	415783	1808	675	358	241	279	188	286	293	171
YBR084W	MIS1	2	+	411047	413975	414194	219	21	3	1	1	1	4	5	1
YBR084W	MIS1	2	+	411047	413975	414169	194	19	2	1	1	1	1	1	1
YBR084W	MIS1	2	+	411047	413975	414135	160	1050	168	49	49	18	52	52	28
YBR084W	MIS1	2	+	411047	413975	414065	90	628	35	13	7	6	7	9	6
YBR085C-A	YBR085C-A	2	-	418900	419158	416966	1934	1	1	4	5	5	7	8	4
YBR085C-A	YBR085C-A	2	-	418900	419158	417000	1900	29	42	117	132	63	153	186	109
YBR085C-A	YBR085C-A	2	-	418900	419158	417033	1867	1	2	3	8	1	3	5	2
YBR085C-A	YBR085C-A	2	-	418900	419158	418530	370	1033	2141	3133	4980	3067	5873	7219	7644
YBR085C-A	YBR085C-A	2	-	418900	419158	418640	260	1	6	6	9	2	5	11	13
YBR085C-A	YBR085C-A	2	-	418900	419158	418680	220	6	14	21	28	14	26	34	28
YBR085W	AAC3	2	+	415976	416900	419189	2289	1	1	3	5	1	6	6	1
YBR085W	AAC3	2	+	415976	416900	417145	245	16	3	1	1	1	1	1	1
YBR085W	AAC3	2	+	415976	416900	417061	161	300	40	28	21	12	27	31	14
YBR086C	IST2	2	-	420194	423035	420073	121	985	510	353	404	86	404	402	253
YBR087W	RFC5	2	+	423758	424823	424963	140	10	9	6	10	7	17	5	8
YBR087W	RFC5	2	+	423758	424823	424935	112	15	3	6	5	1	4	4	2
YBR087W	RFC5	2	+	423758	424823	424882	59	347	193	71	56	19	86	86	42
YBR088C	POL30	2	-	424983	425760	423370	1613	73	38	26	34	23	37	31	24
YBR088C	POL30	2	-	424983	425760	423543	1440	1	1	5	4	2	4	3	2
YBR088C	POL30	2	-	424983	425760	424875	108	105	45	23	26	9	31	34	15
YBR088C	POL30	2	-	424983	425760	424918	65	370	173	128	131	32	167	178	81
YBR088C	POL30	2	-	424983	425760	424956	27	134	60	55	49	13	56	67	26
YBR089C-A	NHP6B	2	-	426183	426483	425861	322	17	7	13	29	7	30	19	11
YBR089C-A	NHP6B	2	-	426183	426483	425935	248	1	5	3	4	2	2	3	1
YBR089C-A	NHP6B	2	-	426183	426483	426010	173	1611	1533	1038	943	182	813	817	451
YBR089C-A	NHP6B	2	-	426183	426483	426451	-268	18	14	12	13	5	11	14	8
YBR089W	YBR089W	2	+	425176	425776	431764	5988	17	6	4	6	1	8	13	4
YBR089W	YBR089W	2	+	425176	425776	431681	5905	34	32	19	26	5	42	48	21
YBR089W	YBR089W	2	+	425176	425776	431638	5862	18	19	19	11	16	27	30	21
YBR089W	YBR089W	2	+	425176	425776	431080	5304	2	5	4	3	1	3	3	1
YBR089W	YBR089W	2	+	425176	425776	429566	3790	19	40	23	43	13	45	41	14
YBR089W	YBR089W	2	+	425176	425776	427716	1940	4	7	5	18	6	19	21	18
YBR090C	YBR090C	2	-	426326	427052	426976	-650	10	7	9	11	4	13	11	8
YBR090C	YBR090C	2	-	426326	427052	427028	-702	17	5	2	1	1	1	1	1
YBR090C	YBR090C	2	-	426326	427052	427049	-723	155	71	32	42	20	49	55	27
YBR091C	MRS5	2	-	427148	427478	427056	92	306	163	86	87	36	122	140	65
YBR092C	PHO3	2	-	427691	429095	427571	120	39	1	1	1	1	1	1	1
YBR092C	PHO3	2	-	427691	429095	427601	90	73	12	4	2	2	2	2	2
YBR092C	PHO3	2	-	427691	429095	427642	49	2343	345	128	59	29	54	51	43
YBR093C	PHO5	2	-	429541	430945	429487	54	806	160	231	344	30	367	266	87
YBR094W	YBR094W	2	+	432029	434291	434395	104	247	169	63	58	14	61	68	28
YBR094W	YBR094W	2	+	432029	434291	434378	87	42	20	10	8	4	7	7	3
YBR094W	YBR094W	2	+	432029	434291	434290	-1	22	7	9	6	2	11	7	2
YBR095C	YBR095C	2	-	434399	435692	434289	110	15	14	9	5	13	13	16	7
YBR095C	YBR095C	2	-	434399	435692	434309	90	361	199	139	126	49	137	158	74
YBR096W	YBR096W	2	+	436014	436707	436774	67	1686	1992	1931	2656	641	2491	2706	1384
YBR097W	VPS15	2	+	436944	441309	441505	196	19	19	13	27	5	31	31	18
YBR097W	VPS15	2	+	436944	441309	441474	165	57	62	46	80	17	92	77	33
YBR097W	VPS15	2	+	436944	441309	441443	134	16	14	4	7	1	8	8	3
YBR097W	VPS15	2	+	436944	441309	441423	114	3	2	5	4	2	11	7	2
YBR097W	VPS15	2	+	436944	441309	441384	75	78	152	158	153	47	158	147	73
YBR098W	MMS4	2	+	441508	443584	444811	1227	1	1	1	5	1	8	6	5
YBR098W	MMS4	2	+	441508	443584	444723	1139	8	4	7	10	4	11	6	3
YBR098W	MMS4	2	+	441508	443584	443884	300	6	11	4	6	1	1	9	7
YBR098W	MMS4	2	+	441508	443584	443739	155	8	8	2	1	1	3	1	1
YBR099C	YBR099C	2	-	442917	443301	435882	7035	1	6	5	4	1	4	4	2
YBR099C	YBR099C	2	-	442917	443301	439736	3181	2	1	2	3	1	5	3	7
YBR099C	YBR099C	2	-	442917	443301	442939	-22	5	2	7	10	4	15	16	13
YBR099C	YBR099C	2	-	442917	443301	442992	-75	103	58	68	157	39	232	259	96
YBR101C	FES1	2	-	443814	444687	443741	73	61	22	15	6	3	4	9	8
YBR101C	FES1	2	-	443814	444687	443775	39	354	176	145	114	34	123	148	78
YBR102C	EXO84	2	-	445055	447317	444859	196	4	13	2	2	1	2	6	3
YBR102C	EXO84	2	-	445055	447317	444882	173	43	18	17	14	5	9	22	5
YBR102C	EXO84	2	-	445055	447317	444952	103	145	176	159	132	31	146	156	64
YBR103W	SIF2	2	+	447702	449310	449357	47	277	267	180	140	48	164	178	103
YBR104W	YMC2	2	+	449660	450650	452590	1940	1	1	3	8	1	6	5	4
YBR104W	YMC2	2	+	449660	450650	452461	1811	72	44	29	38	27	47	38	27
YBR104W	YMC2	2	+	449660	450650	450782	132	40	26	14	18	8	15	19	14
YBR104W	YMC2	2	+	449660	450650	450733	83	646	756	654	577	243	693	826	370
YBR104W	YMC2	2	+	449660	450650	450528	-122	32	34	16	10	12	26	31	10
YBR105C	VID24	2	-	450874	451963	450659	215	161	107	102	170	88	203	231	113
YBR105C	VID24	2	-	450874	451963	450716	158	566	436	514	692	273	927	943	522
YBR105C	VID24	2	-	450874	451963	450808	66	1	4	4	3	2	3	4	3
YBR106W	PHO88	2	+	452651	453218	454807	1589	3	3	3	1	2	2	5	2
YBR106W	PHO88	2	+	452651	453218	454758	1540	106	126	151	131	21	125	131	45
YBR106W	PHO88	2	+	452651	453218	453574	356	406	138	78	96	14	108	99	46
YBR106W	PHO88	2	+	452651	453218	453357	139	7656	4691	2767	2109	633	2217	2309	1054
YBR107C	IML3	2	-	453786	454524	453226	560	21	14	8	7	5	10	15	5
YBR107C	IML3	2	-	453786	454524	453444	342	11	8	2	1	2	1	2	1
YBR108W	YBR108W	2	+	454815	457659	457845	186	60	99	78	113	17	112	127	55
YBR108W	YBR108W	2	+	454815	457659	457804	145	15	12	12	15	6	9	10	4
YBR109C	CMD1	2	-	457912	458356	457580	332	27	10	4	4	3	5	10	2
YBR109C	CMD1	2	-	457912	458356	457637	275	2	5	2	4	1	4	3	2
YBR109C	CMD1	2	-	457912	458356	457719	193	2392	2469	2617	2898	629	3080	3262	1481
YBR109C	CMD1	2	-	457912	458356	457818	94	2	8	13	11	3	8	6	6
YBR110W	ALG1	2	+	458865	460215	460311	96	471	418	425	468	124	464	552	195
YBR111C	YSA1	2	-	461171	461867	460243	928	1	2	2	6	1	5	5	1
YBR111C	YSA1	2	-	461171	461867	460561	610	3	4	3	7	1	3	2	1
YBR111C	YSA1	2	-	461171	461867	461079	92	6	7	3	5	1	4	3	1
YBR111C	YSA1	2	-	461171	461867	461102	69	764	854	530	505	146	467	472	299
YBR111W-A	YBR111W-A	2	+	462132	462573	462735	162	569	335	217	192	65	199	197	97
YBR111W-A	YBR111W-A	2	+	462132	462573	462692	119	17	10	12	14	4	7	5	4
YBR112C	CYC8	2	-	462863	465764	462610	253	120	35	11	16	3	8	7	5
YBR112C	CYC8	2	-	462863	465764	462637	226	686	523	314	303	55	230	236	139
YBR112C	CYC8	2	-	462863	465764	462732	131	61	34	20	10	4	16	11	10
YBR114W	RAD16	2	+	467241	469614	477065	7451	7	3	2	2	1	4	6	5
YBR114W	RAD16	2	+	467241	469614	476955	7341	15	3	4	4	1	7	10	3
YBR114W	RAD16	2	+	467241	469614	469803	189	8	2	1	4	1	3	8	1
YBR114W	RAD16	2	+	467241	469614	469782	168	5	1	3	6	1	6	9	4
YBR114W	RAD16	2	+	467241	469614	469690	76	88	54	43	26	17	36	40	24
YBR114W	RAD16	2	+	467241	469614	469667	53	51	66	41	31	21	77	67	30
YBR115C	LYS2	2	-	469741	473920	465997	3744	9	5	6	2	4	3	3	2
YBR115C	LYS2	2	-	469741	473920	469549	192	2	4	3	6	1	11	8	5
YBR115C	LYS2	2	-	469741	473920	469606	135	684	401	351	422	97	487	477	219
YBR115C	LYS2	2	-	469741	473920	469670	71	201	181	211	186	55	218	224	82
YBR116C	YBR116C	2	-	474192	474720	474230	-38	6	5	4	8	8	11	14	30
YBR118W	TEF2	2	+	477664	479041	479127	86	53006	24674	17775	16060	3440	15312	15153	6935
YBR119W	YBR119W	2	+	479331	480317	480460	143	209	155	79	48	18	53	60	30
YBR119W	YBR119W	2	+	479331	480317	480436	119	53	18	12	7	2	9	4	3
YBR120C	CBP6	2	-	480428	480917	479258	1170	12	5	2	4	4	3	4	1
YBR120C	CBP6	2	-	480428	480917	480364	64	241	194	108	99	19	96	112	65
YBR121C	GRS1	2	-	481357	483361	481256	101	3403	1475	948	757	191	721	749	352
YBR122C	YBR122C	2	-	483963	484497	483800	163	433	550	397	490	123	539	607	292
YBR122C	YBR122C	2	-	483963	484497	483833	130	1	1	4	3	1	6	7	3
YBR123C	TFC1	2	-	484735	486685	484666	69	154	129	66	59	27	67	71	34
YBR124W	YBR124W	2	+	486500	486860	488850	1990	11	1	2	3	1	6	2	2
YBR125C	PTC4	2	-	487192	488374	486836	356	18	13	11	9	7	5	21	6
YBR125C	PTC4	2	-	487192	488374	486911	281	7	6	1	5	1	4	2	1
YBR125C	PTC4	2	-	487192	488374	486930	262	202	120	77	82	42	79	118	56
YBR125C	PTC4	2	-	487192	488374	486984	208	31	30	21	15	4	23	17	12
YBR125C	PTC4	2	-	487192	488374	487058	134	139	72	52	40	21	49	44	21
YBR125C	PTC4	2	-	487192	488374	487093	99	9	4	4	5	1	2	4	3
YBR126C	TPS1	2	-	488898	490386	488769	129	314	788	795	1039	190	934	920	616
YBR126W-B	YBR126W-B	2	+	490920	491064	493468	2404	27	15	11	18	6	14	14	7
YBR126W-B	YBR126W-B	2	+	490920	491064	493366	2302	2	1	2	4	4	3	4	4
YBR126W-B	YBR126W-B	2	+	490920	491064	491192	128	2356	2128	948	999	303	944	1021	695
YBR127C	VMA2	2	-	491262	492816	491071	191	52	21	6	2	2	5	4	2
YBR127C	VMA2	2	-	491262	492816	491098	164	3253	2867	2555	2585	595	2311	2421	1218
YBR127C	VMA2	2	-	491262	492816	491141	121	171	129	135	79	21	81	95	67
YBR127C	VMA2	2	-	491262	492816	491214	48	98	42	21	13	14	17	17	12
YBR128C	ATG14	2	-	493074	494109	492943	131	174	189	126	108	47	134	137	83
YBR128C	ATG14	2	-	493074	494109	492989	85	4	1	1	8	1	5	6	2
YBR128C	ATG14	2	-	493074	494109	493005	69	2	5	2	4	3	3	2	5
YBR128C	ATG14	2	-	493074	494109	493314	-240	13	47	52	61	33	53	82	61
YBR129C	OPY1	2	-	494346	495333	494207	139	128	84	50	51	20	54	65	35
YBR129C	OPY1	2	-	494346	495333	494263	83	355	223	125	147	46	166	190	99
YBR130C	SHE3	2	-	495585	496863	495474	111	415	238	163	160	46	222	250	97
YBR131W	CCZ1	2	+	497156	499271	501863	2592	1	1	3	8	2	7	9	1
YBR131W	CCZ1	2	+	497156	499271	499345	74	7	3	2	3	2	3	1	2
YBR131W	CCZ1	2	+	497156	499271	499319	48	64	26	29	26	6	32	26	18
YBR132C	AGP2	2	-	499645	501436	499293	352	3	18	6	12	13	11	23	29
YBR132C	AGP2	2	-	499645	501436	499344	301	161	458	326	582	189	603	714	446
YBR132C	AGP2	2	-	499645	501436	499525	120	327	186	142	181	111	189	168	96
YBR133C	HSL7	2	-	501797	504281	501493	304	5	7	4	1	1	1	5	1
YBR133C	HSL7	2	-	501797	504281	501513	284	40	26	10	9	2	11	9	5
YBR133C	HSL7	2	-	501797	504281	501576	221	30	31	23	22	7	22	16	14
YBR133C	HSL7	2	-	501797	504281	501658	139	68	67	42	41	11	46	37	19
YBR133C	HSL7	2	-	501797	504281	501681	116	4	4	4	2	1	4	3	2
YBR133C	HSL7	2	-	501797	504281	501745	52	93	146	119	79	17	75	73	46
YBR133C	HSL7	2	-	501797	504281	502460	-663	6	7	4	1	1	3	1	2
YBR133C	HSL7	2	-	501797	504281	502476	-679	11	5	3	4	2	1	3	1
YBR135W	CKS1	2	+	504847	505300	505509	209	183	126	66	63	20	81	66	33
YBR135W	CKS1	2	+	504847	505300	505401	101	59	21	16	14	3	15	21	6
YBR136W	MEC1	2	+	505661	512768	512963	195	101	54	42	50	18	41	49	33
YBR137W	YBR137W	2	+	513037	513577	513794	217	42	27	13	13	4	12	11	9
YBR137W	YBR137W	2	+	513037	513577	513735	158	78	151	89	78	15	84	66	41
YBR137W	YBR137W	2	+	513037	513577	513672	95	198	298	203	167	44	162	164	88
YBR138C	YBR138C	2	-	513755	515330	505395	8360	295	139	104	115	85	117	124	71
YBR138C	YBR138C	2	-	513755	515330	513608	147	82	109	104	83	14	69	76	42
YBR139W	YBR139W	2	+	515657	517184	521229	4045	1	1	1	4	4	10	13	6
YBR139W	YBR139W	2	+	515657	517184	520479	3295	1	1	1	6	1	4	7	4
YBR139W	YBR139W	2	+	515657	517184	520445	3261	1	2	1	7	1	12	11	7
YBR139W	YBR139W	2	+	515657	517184	517353	169	226	806	647	721	135	678	674	407
YBR140C	IRA1	2	-	517343	526622	517234	109	346	255	256	285	119	317	403	184
YBR140C	IRA1	2	-	517343	526622	517275	68	146	129	180	223	46	217	231	114
YBR141C	YBR141C	2	-	527018	528032	526862	156	104	11	6	3	5	3	3	3
YBR141C	YBR141C	2	-	527018	528032	526918	100	29	6	3	2	2	3	2	2
YBR141C	YBR141C	2	-	527018	528032	526934	84	29	2	2	1	2	1	2	1
YBR141W-A	YBR141W-A	2	+	527160	527256	527735	479	71	121	112	111	41	122	147	57
YBR141W-A	YBR141W-A	2	+	527160	527256	527700	444	10	16	24	27	8	20	27	16
YBR142W	MAK5	2	+	528310	530632	533111	2479	15	7	1	1	1	9	8	2
YBR142W	MAK5	2	+	528310	530632	533067	2435	8	11	9	13	9	16	18	8
YBR142W	MAK5	2	+	528310	530632	533039	2407	7	6	13	21	5	30	27	13
YBR142W	MAK5	2	+	528310	530632	532308	1676	3	3	8	25	10	43	47	20
YBR142W	MAK5	2	+	528310	530632	532282	1650	1	1	4	2	1	11	16	1
YBR142W	MAK5	2	+	528310	530632	532238	1606	1	1	3	6	1	9	7	3
YBR142W	MAK5	2	+	528310	530632	530799	167	300	46	11	11	14	9	15	8
YBR142W	MAK5	2	+	528310	530632	530751	119	80	4	3	2	2	2	2	2
YBR142W	MAK5	2	+	528310	530632	530715	83	18	1	3	1	1	1	1	1
YBR143C	SUP45	2	-	530862	532176	530647	215	825	322	155	154	37	148	157	67
YBR143C	SUP45	2	-	530862	532176	530725	137	2832	1046	753	587	182	642	710	325
YBR145W	ADH5	2	+	533755	534811	534954	143	41	30	17	17	3	23	16	6
YBR145W	ADH5	2	+	533755	534811	534918	107	286	298	305	460	70	501	500	231
YBR145W	ADH5	2	+	533755	534811	533764	-1047	1	1	3	5	1	3	6	7
YBR146W	MRPS9	2	+	535253	536090	536268	178	542	488	343	354	108	357	397	213
YBR147W	YBR147W	2	+	536568	537459	537487	28	6	11	6	22	8	20	14	20
YBR148W	YSW1	2	+	537869	539699	539780	81	16	27	15	15	9	22	25	20
YBR148W	YSW1	2	+	537869	539699	537879	-1820	2	5	6	29	6	24	31	19
YBR149W	ARA1	2	+	539980	541015	541173	158	304	569	462	630	134	694	723	430
YBR149W	ARA1	2	+	539980	541015	541138	123	16	37	83	63	20	62	81	45
YBR149W	ARA1	2	+	539980	541015	541116	101	308	947	775	953	227	824	800	460
YBR150C	TBS1	2	-	541202	544487	533663	7539	4	1	5	4	1	1	6	2
YBR150C	TBS1	2	-	541202	544487	533682	7520	3	8	9	11	8	22	26	11
YBR150C	TBS1	2	-	541202	544487	534821	6381	31	16	15	14	2	15	8	6
YBR150C	TBS1	2	-	541202	544487	538967	2235	2	3	3	8	6	9	8	8
YBR150C	TBS1	2	-	541202	544487	539691	1511	129	36	14	18	9	29	31	21
YBR150C	TBS1	2	-	541202	544487	541111	91	15	22	8	18	4	14	18	7
YBR150C	TBS1	2	-	541202	544487	541132	70	134	159	106	134	44	150	178	71
YBR150C	TBS1	2	-	541202	544487	541160	42	13	12	19	17	8	22	29	10
YBR150C	TBS1	2	-	541202	544487	543574	-2372	11	6	10	10	2	7	11	4
YBR151W	APD1	2	+	545021	545972	546101	129	657	558	396	386	80	407	418	213
YBR153W	RIB7	2	+	547453	548188	548404	216	133	109	72	74	19	56	96	32
YBR153W	RIB7	2	+	547453	548188	548356	168	177	77	64	63	15	40	66	26
YBR154C	RPB5	2	-	548355	549003	546001	2354	51	22	26	40	10	55	51	23
YBR154C	RPB5	2	-	548355	549003	546677	1678	4	4	6	9	7	12	8	9
YBR154C	RPB5	2	-	548355	549003	548261	94	2389	708	440	248	85	255	230	122
YBR155W	CNS1	2	+	549764	550922	556414	5492	34	17	15	28	6	27	28	23
YBR155W	CNS1	2	+	549764	550922	556363	5441	52	30	35	41	16	53	65	28
YBR155W	CNS1	2	+	549764	550922	556339	5417	8	9	4	12	7	11	19	10
YBR155W	CNS1	2	+	549764	550922	556317	5395	8	5	2	5	1	7	7	1
YBR155W	CNS1	2	+	549764	550922	556265	5343	74	113	126	211	75	280	318	159
YBR155W	CNS1	2	+	549764	550922	554414	3492	12	9	7	16	3	11	12	9
YBR155W	CNS1	2	+	549764	550922	551069	147	38	5	3	2	6	2	4	3
YBR155W	CNS1	2	+	549764	550922	550984	62	381	68	21	23	15	25	23	22
YBR156C	SLI15	2	-	551097	553194	550922	175	110	91	109	245	64	332	396	130
YBR157C	ICS2	2	-	553536	554304	553427	109	238	615	998	1378	840	1857	2437	1359
YBR157C	ICS2	2	-	553536	554304	553496	40	5	6	5	2	3	2	3	1
YBR158W	AMN1	2	+	556542	558192	558395	203	22	8	6	7	3	8	12	3
YBR158W	AMN1	2	+	556542	558192	558374	182	29	16	16	14	3	11	30	13
YBR158W	AMN1	2	+	556542	558192	558341	149	3118	1344	1287	1421	283	1416	1464	586
YBR158W	AMN1	2	+	556542	558192	558297	105	42	23	34	27	10	25	30	10
YBR159W	YBR159W	2	+	558678	559722	559886	164	109	56	28	28	6	23	25	11
YBR159W	YBR159W	2	+	558678	559722	559862	140	19	9	4	2	2	7	10	4
YBR159W	YBR159W	2	+	558678	559722	559844	122	47	30	12	19	4	19	23	7
YBR159W	YBR159W	2	+	558678	559722	559803	81	1656	1363	1118	1127	167	1015	949	380
YBR160W	CDC28	2	+	560071	560968	561112	144	17	3	1	3	1	2	5	1
YBR160W	CDC28	2	+	560071	560968	561086	118	17	4	2	4	1	1	1	1
YBR160W	CDC28	2	+	560071	560968	561061	93	389	278	180	139	8	116	116	55
YBR160W	CDC28	2	+	560071	560968	561018	50	6	3	5	2	1	3	3	1
YBR161W	CSH1	2	+	561628	562759	563061	302	662	363	266	286	91	308	291	171
YBR161W	CSH1	2	+	561628	562759	563004	245	23	8	9	13	5	22	20	11
YBR161W	CSH1	2	+	561628	562759	562884	125	117	50	38	33	14	41	52	32
YBR162C	YBR162C	2	-	563197	564565	554570	8627	20	5	5	6	2	4	6	4
YBR162C	YBR162C	2	-	563197	564565	559782	3415	3	3	3	18	4	25	34	29
YBR162C	YBR162C	2	-	563197	564565	561206	1991	172	104	64	78	15	93	87	36
YBR162C	YBR162C	2	-	563197	564565	562860	337	3727	1765	1233	1592	285	1669	1504	730
YBR162C	YBR162C	2	-	563197	564565	563049	148	900	474	488	537	57	517	497	191
YBR162W-A	YSY6	2	+	565225	565423	565489	66	1588	764	440	330	107	370	354	162
YBR163W	DEM1	2	+	565717	567475	567841	366	8	4	7	10	2	15	9	2
YBR163W	DEM1	2	+	565717	567475	567690	215	4	4	1	3	1	1	1	6
YBR163W	DEM1	2	+	565717	567475	567672	197	11	8	7	6	2	3	2	1
YBR163W	DEM1	2	+	565717	567475	567527	52	239	192	117	107	37	93	116	55
YBR163W	DEM1	2	+	565717	567475	567505	30	13	9	12	6	3	1	4	2
YBR164C	ARL1	2	-	567869	568421	565379	2490	1	2	2	3	1	7	11	2
YBR164C	ARL1	2	-	567869	568421	565418	2451	4	5	15	30	4	47	44	12
YBR164C	ARL1	2	-	567869	568421	567434	435	6	5	9	6	2	9	6	3
YBR164C	ARL1	2	-	567869	568421	567613	256	81	35	14	11	6	13	12	4
YBR164C	ARL1	2	-	567869	568421	567631	238	21	6	1	2	1	2	2	2
YBR164C	ARL1	2	-	567869	568421	567675	194	19	17	6	4	2	5	4	6
YBR164C	ARL1	2	-	567869	568421	567744	125	1030	637	391	290	95	258	278	129
YBR165W	UBS1	2	+	568846	569680	569828	148	350	236	173	170	39	168	205	97
YBR165W	UBS1	2	+	568846	569680	569724	44	3	7	4	2	1	1	5	2
YBR166C	TYR1	2	-	569836	571195	569726	110	400	356	283	251	62	280	257	111
YBR166C	TYR1	2	-	569836	571195	569794	42	59	47	37	42	13	18	30	19
YBR166C	TYR1	2	-	569836	571195	569816	20	50	26	16	7	2	8	16	6
YBR166C	TYR1	2	-	569836	571195	570334	-498	10	3	6	5	1	1	3	2
YBR167C	POP7	2	-	571462	571885	571319	143	22	11	9	7	10	5	15	3
YBR167C	POP7	2	-	571462	571885	571392	70	447	258	180	161	35	167	149	60
YBR168W	PEX32	2	+	572365	573607	573822	215	80	54	11	27	8	26	18	15
YBR168W	PEX32	2	+	572365	573607	573764	157	58	65	32	35	15	27	30	16
YBR168W	PEX32	2	+	572365	573607	573739	132	9	10	7	5	1	4	2	1
YBR169C	SSE2	2	-	573909	575991	572970	939	22	4	7	2	1	3	1	1
YBR169C	SSE2	2	-	573909	575991	573746	163	100	114	136	233	94	272	357	221
YBR169C	SSE2	2	-	573909	575991	573778	131	4	12	14	28	5	24	35	15
YBR169C	SSE2	2	-	573909	575991	573801	108	3	1	4	4	2	3	8	5
YBR170C	NPL4	2	-	576338	578081	576019	319	20	11	16	19	19	39	39	12
YBR170C	NPL4	2	-	576338	578081	576052	286	35	62	37	49	9	54	61	39
YBR170C	NPL4	2	-	576338	578081	576190	148	64	99	48	45	25	38	64	37
YBR170C	NPL4	2	-	576338	578081	576210	128	164	152	77	89	28	79	117	57
YBR170C	NPL4	2	-	576338	578081	576285	53	2	5	3	9	1	1	5	2
YBR170C	NPL4	2	-	576338	578081	577254	-916	6	8	13	12	7	10	10	8
YBR171W	SEC66	2	+	578358	578979	582266	3287	5	2	4	9	3	13	11	5
YBR171W	SEC66	2	+	578358	578979	581684	2705	1	1	3	4	3	5	6	2
YBR171W	SEC66	2	+	578358	578979	581576	2597	11	3	3	1	4	5	5	1
YBR171W	SEC66	2	+	578358	578979	579141	162	14	7	5	1	1	1	6	4
YBR171W	SEC66	2	+	578358	578979	579115	136	751	470	294	305	92	274	307	125
YBR171W	SEC66	2	+	578358	578979	579059	80	423	309	218	162	43	164	147	71
YBR172C	YBR172C	2	-	579144	581367	579008	136	170	80	48	36	21	51	59	26
YBR172C	YBR172C	2	-	579144	581367	579028	116	348	165	136	106	40	130	145	60
YBR173C	UMP1	2	-	581720	582167	581539	181	167	108	35	60	14	66	76	33
YBR173C	UMP1	2	-	581720	582167	581568	152	265	382	242	244	78	265	315	158
YBR173C	UMP1	2	-	581720	582167	581657	63	9	20	35	26	14	29	27	10
YBR175W	SWD3	2	+	582402	583350	583507	157	32	14	18	10	15	13	17	12
YBR175W	SWD3	2	+	582402	583350	583452	102	257	141	69	76	15	75	93	56
YBR176W	ECM31	2	+	583714	584653	584797	144	116	44	25	21	9	27	36	12
YBR176W	ECM31	2	+	583714	584653	584709	56	5	9	3	1	1	3	4	1
YBR176W	ECM31	2	+	583714	584653	584681	28	10	4	2	2	1	1	1	3
YBR177C	EHT1	2	-	584801	586157	584607	194	12	25	22	26	6	28	24	11
YBR177C	EHT1	2	-	584801	586157	584643	158	10	10	9	9	2	7	14	7
YBR177C	EHT1	2	-	584801	586157	584676	125	275	498	372	433	81	309	329	207
YBR177C	EHT1	2	-	584801	586157	584711	90	3	3	14	2	2	3	3	1
YBR179C	FZO1	2	-	586541	589109	586405	136	7	6	2	4	2	7	5	5
YBR179C	FZO1	2	-	586541	589109	586494	47	107	101	79	73	28	92	86	36
YBR179C	FZO1	2	-	586541	589109	586514	27	24	23	13	15	11	14	20	7
YBR180W	DTR1	2	+	589735	591454	596092	4638	64	46	43	28	10	19	18	15
YBR180W	DTR1	2	+	589735	591454	596067	4613	46	40	22	20	7	16	18	6
YBR180W	DTR1	2	+	589735	591454	591537	83	2	4	8	22	4	25	22	4
YBR180W	DTR1	2	+	589735	591454	591489	35	10	8	61	173	10	124	115	34
YBR181C	YBR181C	2	-	591706	592769	589612	2094	5	9	4	2	1	2	1	3
YBR181C	YBR181C	2	-	591706	592769	591627	79	9020	3455	2063	981	201	979	838	303
YBR182C	SMP1	2	-	593500	594859	593166	334	16	10	16	25	7	32	26	9
YBR183W	YPC1	2	+	596109	597060	597131	71	94	74	44	71	33	70	77	46
YBR183W	YPC1	2	+	596109	597060	596113	-947	101	62	46	29	9	14	16	15
YBR184W	YBR184W	2	+	597357	598929	599019	90	20	23	4	5	2	5	3	5
YBR184W	YBR184W	2	+	597357	598929	598134	-795	78	98	51	48	22	46	66	30
YBR185C	MBA1	2	-	599117	599954	597047	2070	10	4	1	3	1	2	2	1
YBR185C	MBA1	2	-	599117	599954	598114	1003	2	7	5	1	1	4	5	3
YBR185C	MBA1	2	-	599117	599954	598929	188	99	86	26	28	9	34	34	20
YBR185C	MBA1	2	-	599117	599954	598957	160	11	5	5	1	2	1	2	1
YBR185C	MBA1	2	-	599117	599954	599000	117	113	105	41	38	10	42	52	21
YBR187W	YBR187W	2	+	602628	603471	603658	187	24	4	2	1	1	1	1	1
YBR187W	YBR187W	2	+	602628	603471	603608	137	2400	1306	569	471	119	412	412	177
YBR187W	YBR187W	2	+	602628	603471	603497	26	11	8	4	2	1	2	3	2
YBR188C	NTC20	2	-	603679	604102	601353	2326	112	60	28	11	6	10	8	7
YBR188C	NTC20	2	-	603679	604102	601656	2023	1	2	4	5	2	6	2	2
YBR188C	NTC20	2	-	603679	604102	602537	1142	5	3	2	4	1	8	4	4
YBR188C	NTC20	2	-	603679	604102	603407	272	38	11	4	4	4	6	9	2
YBR188C	NTC20	2	-	603679	604102	603518	161	220	145	97	87	59	102	175	98
YBR189W	YBR189W	2	+	604502	605503	605567	64	6012	2062	1263	551	84	461	382	121
YBR191W-A	YBR191W-A	2	+	607143	607218	607322	104	120	47	17	9	5	6	8	4
YBR191W-A	YBR191W-A	2	+	607143	607218	607236	18	11982	3815	2075	996	368	986	824	381
YBR191W-A	YBR191W-A	2	+	607143	607218	607216	-2	15	3	3	1	1	1	1	1
YBR192W	RIM2	2	+	607646	608780	609033	253	228	168	89	74	21	72	76	41
YBR192W	RIM2	2	+	607646	608780	609009	229	7	10	1	1	1	3	5	3
YBR192W	RIM2	2	+	607646	608780	608928	148	27	28	25	9	3	19	7	3
YBR193C	MED8	2	-	609076	609748	607173	1903	1	3	8	6	1	10	5	3
YBR193C	MED8	2	-	609076	609748	608093	983	3	9	14	27	6	34	27	16
YBR193C	MED8	2	-	609076	609748	608433	643	2	4	5	2	2	1	7	2
YBR193C	MED8	2	-	609076	609748	608595	481	10	15	14	22	7	10	9	8
YBR193C	MED8	2	-	609076	609748	608624	452	97	59	39	31	12	31	20	14
YBR193C	MED8	2	-	609076	609748	608814	262	33	18	9	3	4	5	2	4
YBR193C	MED8	2	-	609076	609748	608832	244	32	47	23	19	8	16	19	12
YBR194W	YBR194W	2	+	610032	610404	617445	7041	6	7	17	48	14	60	86	50
YBR194W	YBR194W	2	+	610032	610404	616304	5900	2	4	9	21	9	25	20	6
YBR194W	YBR194W	2	+	610032	610404	616166	5762	41	64	59	79	42	87	118	71
YBR194W	YBR194W	2	+	610032	610404	616130	5726	15	58	84	133	72	178	199	136
YBR194W	YBR194W	2	+	610032	610404	614872	4468	26	3	1	1	1	1	1	1
YBR194W	YBR194W	2	+	610032	610404	610612	208	19	25	11	13	3	14	12	6
YBR194W	YBR194W	2	+	610032	610404	610559	155	209	155	146	125	42	169	149	67
YBR195C	MSI1	2	-	610608	611877	610490	118	278	200	141	128	48	172	172	82
YBR196C	PGI1	2	-	612230	613895	612068	162	8113	3723	3514	4604	948	5194	5051	2603
YBR196C	PGI1	2	-	612230	613895	612170	60	7	2	8	9	3	8	9	4
YBR196C-A	YBR196C-A	2	-	614018	614168	613931	87	11	2	2	2	1	1	1	3
YBR196C-B	YBR196C-B	2	-	614520	614625	614591	-71	15	4	2	1	1	3	2	1
YBR197C	YBR197C	2	-	615197	615851	614742	455	44	27	11	11	9	23	13	5
YBR197C	YBR197C	2	-	615197	615851	614764	433	70	49	29	24	12	36	39	18
YBR197C	YBR197C	2	-	615197	615851	614811	386	6	6	7	9	3	9	3	5
YBR198C	TAF5	2	-	616121	618518	616032	89	496	424	321	274	57	273	255	113
YBR199W	KTR4	2	+	618903	620298	620555	257	41	21	24	23	9	27	34	16
YBR199W	KTR4	2	+	618903	620298	620425	127	1003	1316	1308	1732	589	1987	2117	1184
YBR200W	BEM1	2	+	620866	622522	622743	221	399	343	338	320	72	320	387	146
YBR201C-A	YBR201C-A	2	-	624488	624692	624242	246	182	101	135	401	231	642	923	446
YBR201W	DER1	2	+	623571	624207	624898	691	3	3	3	4	1	4	4	3
YBR201W	DER1	2	+	623571	624207	624330	123	249	130	77	76	25	78	91	40
YBR201W	DER1	2	+	623571	624207	624164	-43	1	4	11	8	3	4	6	7
YBR201W	DER1	2	+	623571	624207	624132	-75	5	6	4	1	3	1	4	2
YBR202W	CDC47	2	+	625766	628304	628959	655	22	16	22	41	8	34	50	25
YBR202W	CDC47	2	+	625766	628304	628933	629	6	26	39	50	25	16	6	61
YBR202W	CDC47	2	+	625766	628304	628480	176	257	225	142	138	43	107	147	69
YBR203W	COS111	2	+	629162	631937	632166	229	124	90	89	190	70	305	338	204
YBR203W	COS111	2	+	629162	631937	632070	133	7	10	10	20	8	21	18	16
YBR203W	COS111	2	+	629162	631937	631576	-361	2	1	7	10	1	5	4	1
YBR204C	YBR204C	2	-	632248	633376	628814	3434	5	8	1	4	1	4	10	5
YBR204C	YBR204C	2	-	632248	633376	628841	3407	13	11	7	22	5	32	19	11
YBR204C	YBR204C	2	-	632248	633376	628873	3375	51	55	54	113	22	139	148	66
YBR204C	YBR204C	2	-	632248	633376	628911	3337	1	8	16	10	1	1	2	5
YBR204C	YBR204C	2	-	632248	633376	628976	3272	1	3	3	5	2	4	4	3
YBR204C	YBR204C	2	-	632248	633376	629039	3209	3	4	7	14	4	32	20	8
YBR204C	YBR204C	2	-	632248	633376	629064	3184	1	5	7	7	1	11	3	3
YBR204C	YBR204C	2	-	632248	633376	632029	219	52	57	34	34	13	29	36	31
YBR204C	YBR204C	2	-	632248	633376	632081	167	82	94	63	67	12	91	72	34
YBR205W	KTR3	2	+	633616	634831	634343	-488	6	10	6	12	6	9	7	7
YBR206W	YBR206W	2	+	634595	634919	635008	89	239	113	40	27	7	30	26	13
YBR206W	YBR206W	2	+	634595	634919	634983	64	133	71	21	18	5	11	23	11
YBR206W	YBR206W	2	+	634595	634919	634933	14	259	289	180	184	35	217	193	91
YBR207W	FTH1	2	+	635140	636538	636646	108	786	559	413	510	131	592	667	320
YBR207W	FTH1	2	+	635140	636538	636580	42	6	8	9	8	1	8	3	3
YBR208C	DUR1,2	2	-	636697	642205	636568	129	470	12286	5694	4009	732	3515	3640	1386
YBR209W	YBR209W	2	+	642577	642895	643952	1057	24	32	34	45	23	44	22	23
YBR209W	YBR209W	2	+	642577	642895	643896	1001	3	3	7	5	3	2	3	1
YBR210W	ERV15	2	+	645544	645973	647847	1874	2	2	7	12	3	7	12	12
YBR210W	ERV15	2	+	645544	645973	646217	244	36	16	21	12	5	9	6	5
YBR210W	ERV15	2	+	645544	645973	646187	214	494	383	378	355	88	334	346	180
YBR211C	AME1	2	-	646152	647127	642212	3940	264	84	64	52	17	50	71	34
YBR211C	AME1	2	-	646152	647127	642232	3920	27	2	6	5	4	7	8	3
YBR211C	AME1	2	-	646152	647127	643472	2680	20	16	15	10	4	10	25	8
YBR211C	AME1	2	-	646152	647127	643495	2657	3	4	1	9	1	6	7	1
YBR211C	AME1	2	-	646152	647127	644389	1763	7	25	8	10	12	18	12	22
YBR211C	AME1	2	-	646152	647127	646029	123	414	314	247	276	70	245	311	159
YBR212W	NGR1	2	+	647880	649899	650146	247	6	15	7	13	3	17	19	14
YBR212W	NGR1	2	+	647880	649899	650104	205	227	385	484	675	180	636	769	372
YBR213W	MET8	2	+	650362	651187	651401	214	14	6	1	2	1	1	2	1
YBR213W	MET8	2	+	650362	651187	651380	193	43	17	4	2	2	3	3	2
YBR214W	SDS24	2	+	651409	652993	653185	192	291	705	789	1344	319	1413	1602	1175
YBR215W	HPC2	2	+	653350	655312	655776	464	27	17	17	19	7	10	27	16
YBR215W	HPC2	2	+	653350	655312	655419	107	150	88	62	41	12	42	55	19
YBR216C	YBP1	2	-	655570	657595	650100	5470	1	1	2	2	3	3	8	2
YBR216C	YBP1	2	-	655570	657595	653053	2517	24	2	6	4	5	13	6	6
YBR216C	YBP1	2	-	655570	657595	653093	2477	9	1	3	8	3	5	7	3
YBR216C	YBP1	2	-	655570	657595	655302	268	88	66	34	51	8	59	63	30
YBR216C	YBP1	2	-	655570	657595	655360	210	54	52	53	66	15	48	57	24
YBR216C	YBP1	2	-	655570	657595	655415	155	10	13	17	12	1	7	5	3
YBR216C	YBP1	2	-	655570	657595	656495	-925	7	6	4	3	1	3	1	2
YBR217W	ATG12	2	+	657826	658387	665007	6620	3	1	1	3	8	5	5	4
YBR217W	ATG12	2	+	657826	658387	658695	308	344	205	125	113	44	115	96	80
YBR218C	PYC2	2	-	658701	662244	658573	128	933	715	533	548	148	514	541	303
YBR218C	PYC2	2	-	658701	662244	658670	31	11	5	2	2	1	1	1	4
YBR219C	YBR219C	2	-	662493	663298	662768	-275	326	188	57	45	14	38	37	16
YBR219C	YBR219C	2	-	662493	663298	662867	-374	197	119	34	25	13	19	18	9
YBR221C	PDB1	2	-	665147	666248	664911	236	3196	4253	2960	3517	1051	3800	3777	2028
YBR221C	PDB1	2	-	665147	666248	665004	143	113	123	120	92	34	74	81	43
YBR222C	PCS60	2	-	666714	668346	666602	112	375	460	531	761	192	831	811	423
YBR222C	PCS60	2	-	666714	668346	666628	86	24	13	6	11	3	6	5	2
YBR223C	TDP1	2	-	668657	670292	668422	235	146	181	124	140	34	140	145	65
YBR225W	YBR225W	2	+	670621	673324	673663	339	3	5	10	9	4	19	28	9
YBR225W	YBR225W	2	+	670621	673324	673586	262	55	82	93	187	67	235	270	172
YBR226C	YBR226C	2	-	673149	673560	673439	-290	51	14	10	8	4	15	17	8
YBR226C	YBR226C	2	-	673149	673560	673473	-324	27	11	7	9	3	11	10	8
YBR226C	YBR226C	2	-	673149	673560	673496	-347	198	141	140	152	42	130	161	68
YBR228W	SLX1	2	+	675307	676222	676325	103	184	160	179	193	55	173	205	103
YBR229C	ROT2	2	-	676351	679216	676222	129	187	202	130	139	36	149	143	88
YBR229C	ROT2	2	-	676351	679216	676255	96	92	159	115	147	37	146	150	67
YBR230C	YBR230C	2	-	679543	680045	679384	159	376	574	230	358	131	397	447	339
YBR230C	YBR230C	2	-	679543	680045	679429	114	3	21	17	28	5	24	49	26
YBR230C	YBR230C	2	-	679543	680045	679457	86	124	301	242	345	103	367	397	318
YBR230C	YBR230C	2	-	679543	680045	679510	33	24	35	9	22	12	24	20	15
YBR230W-A	YBR230W-A	2	+	680356	680557	680694	137	10	24	4	8	2	6	5	2
YBR230W-A	YBR230W-A	2	+	680356	680557	680660	103	10	34	14	12	2	22	14	9
YBR231C	SWC5	2	-	682173	683085	680327	1846	37	26	18	21	24	42	36	20
YBR231C	SWC5	2	-	682173	683085	680557	1616	235	176	133	134	108	150	157	96
YBR231C	SWC5	2	-	682173	683085	681512	661	11	4	7	5	4	7	5	3
YBR231C	SWC5	2	-	682173	683085	681988	185	53	34	25	31	9	22	22	15
YBR231C	SWC5	2	-	682173	683085	682136	37	258	257	147	109	39	139	142	70
YBR233W	PBP2	2	+	683422	684664	684859	195	46	36	20	15	7	17	10	10
YBR233W	PBP2	2	+	683422	684664	684811	147	102	107	65	66	11	82	76	34
YBR233W	PBP2	2	+	683422	684664	684721	57	3	6	4	4	1	1	6	1
YBR233W-A	DAD3	2	+	684971	685256	685464	208	267	144	48	33	13	30	36	14
YBR233W-A	DAD3	2	+	684971	685256	685352	96	14	2	4	1	2	1	1	1
YBR234C	ARC40	2	-	685432	686587	684727	705	1	2	1	3	5	5	1	4
YBR234C	ARC40	2	-	685432	686587	685327	105	9	5	2	4	1	3	1	1
YBR234C	ARC40	2	-	685432	686587	685368	64	1014	1718	2017	2338	465	2208	2314	1112
YBR235W	YBR235W	2	+	686895	690258	690354	96	463	638	559	540	111	532	556	268
YBR236C	ABD1	2	-	690377	691688	689071	1306	3	1	4	7	1	12	3	6
YBR236C	ABD1	2	-	690377	691688	689138	1239	2	5	11	19	5	19	24	12
YBR236C	ABD1	2	-	690377	691688	689303	1074	4	4	1	7	1	6	2	1
YBR236C	ABD1	2	-	690377	691688	690192	185	9	5	5	3	1	3	1	2
YBR236C	ABD1	2	-	690377	691688	690263	114	542	373	346	291	68	305	320	143
YBR237W	PRP5	2	+	691963	694513	701878	7365	5	39	26	23	9	10	9	26
YBR237W	PRP5	2	+	691963	694513	700381	5868	180	28	10	18	7	20	16	11
YBR237W	PRP5	2	+	691963	694513	700188	5675	50	19	20	25	18	25	22	15
YBR237W	PRP5	2	+	691963	694513	700147	5634	1	5	5	1	1	3	3	3
YBR237W	PRP5	2	+	691963	694513	698736	4223	32	13	6	5	2	4	8	3
YBR237W	PRP5	2	+	691963	694513	698328	3815	25	10	14	4	5	4	6	1
YBR237W	PRP5	2	+	691963	694513	694631	118	1	2	5	4	1	4	6	1
YBR237W	PRP5	2	+	691963	694513	694603	90	100	102	94	115	22	118	164	61
YBR237W	PRP5	2	+	691963	694513	694580	67	22	27	32	34	5	47	45	15
YBR238C	YBR238C	2	-	695101	697297	694475	626	12	2	4	4	4	5	1	1
YBR238C	YBR238C	2	-	695101	697297	694496	605	15	2	1	1	5	6	3	2
YBR238C	YBR238C	2	-	695101	697297	694575	526	35	11	9	9	7	9	18	9
YBR238C	YBR238C	2	-	695101	697297	694630	471	27	4	2	2	4	3	4	2
YBR239C	YBR239C	2	-	698348	699938	698056	292	123	61	44	45	15	44	42	14
YBR239C	YBR239C	2	-	698348	699938	698261	87	131	63	32	39	20	32	49	19
YBR240C	THI2	2	-	700484	701837	700257	227	18	17	6	8	1	3	7	4
YBR241C	YBR241C	2	-	702583	704050	701854	729	4	8	13	7	4	2	2	9
YBR241C	YBR241C	2	-	702583	704050	702407	176	10	25	40	59	9	57	56	35
YBR241C	YBR241C	2	-	702583	704050	702529	54	84	132	165	204	59	193	238	125
YBR242W	YBR242W	2	+	704664	705381	705472	91	71	21	12	7	3	8	7	5
YBR242W	YBR242W	2	+	704664	705381	705442	61	250	68	25	8	7	17	25	11
YBR242W	YBR242W	2	+	704664	705381	705407	26	98	25	9	9	3	4	6	4
YBR243C	ALG7	2	-	705441	706788	705253	188	67	44	18	16	4	6	13	7
YBR243C	ALG7	2	-	705441	706788	705287	154	5	17	3	2	2	5	3	3
YBR243C	ALG7	2	-	705441	706788	705386	55	341	264	100	70	15	66	53	31
YBR244W	GPX2	2	+	707522	708011	708197	186	48	8	6	2	2	2	2	2
YBR244W	GPX2	2	+	707522	708011	708113	102	931	553	457	254	42	187	152	57
YBR244W	GPX2	2	+	707522	708011	708067	56	7	3	7	4	1	2	6	1
YBR245C	ISW1	2	-	708144	711534	708021	123	405	247	119	93	32	66	97	51
YBR246W	YBR246W	2	+	711585	712749	718830	6081	39	30	11	23	16	32	19	12
YBR246W	YBR246W	2	+	711585	712749	718068	5319	1	1	2	4	1	9	3	2
YBR246W	YBR246W	2	+	711585	712749	716887	4138	15	7	14	14	3	10	18	6
YBR246W	YBR246W	2	+	711585	712749	712838	89	730	377	250	245	68	232	235	116
YBR246W	YBR246W	2	+	711585	712749	712747	-2	8	2	3	4	1	1	1	2
YBR247C	ENP1	2	-	712998	714450	712762	236	38	1	3	1	1	1	1	1
YBR247C	ENP1	2	-	712998	714450	712883	115	722	108	31	20	17	23	23	14
YBR248C	HIS7	2	-	714801	716460	714739	62	866	448	491	405	115	449	517	201
YBR249C	ARO4	2	-	716876	717989	716680	196	77	10	4	5	2	3	4	2
YBR249C	ARO4	2	-	716876	717989	716761	115	1610	402	291	243	58	243	218	81
YBR249C	ARO4	2	-	716876	717989	716793	83	14	4	3	6	1	1	1	2
YBR249C	ARO4	2	-	716876	717989	716834	42	127	44	33	22	13	19	24	9
YBR250W	YBR250W	2	+	719027	720599	720736	137	47	38	27	28	5	23	23	6
YBR250W	YBR250W	2	+	719027	720599	720660	61	22	12	8	12	6	7	12	5
YBR251W	MRPS5	2	+	721384	722308	722388	80	309	261	119	84	27	100	105	57
YBR252W	DUT1	2	+	722605	723049	723111	62	1011	461	236	190	47	202	253	99
YBR253W	SRB6	2	+	723264	723630	723721	91	543	400	341	268	85	331	337	160
YBR253W	SRB6	2	+	723264	723630	723690	60	7	3	2	1	1	5	7	2
YBR253W	SRB6	2	+	723264	723630	723657	27	21	12	11	11	3	14	11	4
YBR254C	TRS20	2	-	723730	724258	717995	5735	10	2	5	2	1	4	6	2
YBR254C	TRS20	2	-	723730	724258	718012	5718	9	4	4	1	1	4	4	2
YBR254C	TRS20	2	-	723730	724258	722280	1450	36	41	34	23	5	40	34	10
YBR254C	TRS20	2	-	723730	724258	723563	167	50	16	7	4	7	2	7	2
YBR254C	TRS20	2	-	723730	724258	723593	137	225	132	60	42	13	59	64	30
YBR254C	TRS20	2	-	723730	724258	723630	100	172	100	68	47	12	48	44	22
YBR255C-A	YBR255C-A	2	-	726612	727069	726519	93	388	395	205	233	125	340	345	196
YBR255C-A	YBR255C-A	2	-	726612	727069	726793	-181	5	7	12	6	2	6	15	2
YBR255W	YBR255W	2	+	724450	726535	726677	142	32	25	19	22	5	22	31	15
YBR255W	YBR255W	2	+	724450	726535	726622	87	80	92	89	109	28	104	128	62
YBR255W	YBR255W	2	+	724450	726535	726601	66	10	10	5	8	2	6	9	9
YBR255W	YBR255W	2	+	724450	726535	726577	42	4	4	2	4	1	4	6	3
YBR256C	RIB5	2	-	727380	728097	727318	62	1014	753	688	791	249	875	897	477
YBR256C	RIB5	2	-	727380	728097	727550	-170	25	31	49	40	18	52	53	23
YBR256C	RIB5	2	-	727380	728097	727631	-251	1	2	8	4	3	6	5	3
YBR256C	RIB5	2	-	727380	728097	727657	-277	1	3	8	4	3	5	11	1
YBR257W	POP4	2	+	728879	729719	729859	140	24	10	2	3	2	4	4	2
YBR257W	POP4	2	+	728879	729719	729775	56	67	42	17	15	7	18	16	7
YBR257W	POP4	2	+	728879	729719	729739	20	74	27	10	14	6	10	15	4
YBR258C	SHG1	2	-	729728	730157	729363	365	21	18	13	11	3	8	8	3
YBR258C	SHG1	2	-	729728	730157	729666	62	127	127	100	93	41	114	99	41
YBR259W	YBR259W	2	+	730381	732448	732587	139	40	26	14	10	5	13	16	5
YBR259W	YBR259W	2	+	730381	732448	732509	61	23	12	4	3	1	4	1	3
YBR260C	RGD1	2	-	732633	734634	732180	453	1	2	8	1	1	5	6	5
YBR260C	RGD1	2	-	732633	734634	732504	129	61	63	44	29	7	16	30	13
YBR260C	RGD1	2	-	732633	734634	732532	101	155	134	82	42	6	53	63	31
YBR261C	YBR261C	2	-	734826	735525	734665	161	32	19	9	10	2	6	9	3
YBR261C	YBR261C	2	-	734826	735525	734719	107	357	203	118	80	39	107	121	42
YBR262C	YBR262C	2	-	735714	736035	735602	112	83	29	22	18	4	14	23	12
YBR262C	YBR262C	2	-	735714	736035	735621	93	98	54	42	39	12	69	63	27
YBR263W	YBR263W	2	+	736258	737731	737783	52	160	87	58	48	23	61	61	34
YBR264C	YBR264C	2	-	737764	738364	737730	34	392	237	127	148	69	194	237	123
YBR265W	TSC10	2	+	738576	739539	739671	132	517	311	159	139	33	186	157	81
YBR266C	YBR266C	2	-	739930	740383	738455	1475	120	68	39	61	41	53	43	36
YBR267W	REI1	2	+	739835	741017	741136	119	1001	140	35	27	30	38	39	23
YBR267W	REI1	2	+	739835	741017	741105	88	17	4	1	1	1	1	1	1
YBR268W	MRPL37	2	+	741293	741611	743520	1909	1	3	3	8	1	6	4	1
YBR268W	MRPL37	2	+	741293	741611	741707	96	753	642	290	251	49	290	254	112
YBR269C	YBR269C	2	-	742154	742571	742000	154	626	679	577	869	497	1213	1497	1009
YBR270C	YBR270C	2	-	742755	744393	742720	35	199	90	37	31	16	29	32	24
YBR271W	YBR271W	2	+	744846	746106	748017	1911	16	2	2	4	1	2	3	1
YBR271W	YBR271W	2	+	744846	746106	746238	132	18	1	1	1	1	1	1	2
YBR271W	YBR271W	2	+	744846	746106	746210	104	223	64	16	12	10	17	16	10
YBR271W	YBR271W	2	+	744846	746106	746172	66	48	5	6	2	2	3	4	2
YBR272C	HSM3	2	-	746355	747798	746130	225	42	18	14	12	4	16	20	7
YBR272C	HSM3	2	-	746355	747798	746169	186	227	198	152	147	20	136	128	66
YBR273C	UBX7	2	-	748055	749366	747905	150	3	8	5	6	3	9	12	5
YBR273C	UBX7	2	-	748055	749366	747950	105	446	351	243	247	91	267	267	167
YBR274W	CHK1	2	+	749588	751172	751378	206	178	86	44	49	13	43	41	23
YBR274W	CHK1	2	+	749588	751172	751328	156	126	100	79	66	13	51	56	28
YBR274W	CHK1	2	+	749588	751172	751210	38	4	4	3	4	1	5	6	1
YBR275C	RIF1	2	-	751350	757101	751199	151	16	14	7	9	9	19	6	3
YBR276C	PPS1	2	-	757615	760039	757547	68	405	292	217	240	50	235	261	99
YBR278W	DPB3	2	+	760289	760895	761097	202	11	3	2	5	4	5	2	1
YBR278W	DPB3	2	+	760289	760895	760978	83	112	99	88	109	25	99	97	48
YBR279W	PAF1	2	+	761252	762590	764966	2376	5	7	14	15	2	14	16	10
YBR279W	PAF1	2	+	761252	762590	762707	117	685	518	417	414	128	444	458	224
YBR280C	YBR280C	2	-	762779	764693	762622	157	71	109	80	132	42	128	158	108
YBR280C	YBR280C	2	-	762779	764693	762648	131	19	13	26	36	8	42	38	33
YBR281C	YBR281C	2	-	764965	767602	764857	108	178	131	76	38	16	31	28	29
YBR281C	YBR281C	2	-	764965	767602	764936	29	9	6	3	1	1	2	1	1
YBR282W	MRPL27	2	+	768235	768676	768940	264	19	13	8	9	6	7	7	7
YBR282W	MRPL27	2	+	768235	768676	768758	82	349	250	253	224	54	215	234	101
YBR282W	MRPL27	2	+	768235	768676	768735	59	12	13	6	4	2	8	2	4
YBR283C	SSH1	2	-	768938	770411	768731	207	12	4	2	2	1	1	1	1
YBR283C	SSH1	2	-	768938	770411	768776	162	2528	1387	824	884	258	856	839	462
YBR283C	SSH1	2	-	768938	770411	768942	-4	487	278	173	188	35	197	200	95
YBR284W	YBR284W	2	+	771234	773628	773820	192	5	1	4	3	1	4	3	1
YBR284W	YBR284W	2	+	771234	773628	773795	167	2	2	1	4	1	4	6	7
YBR285W	YBR285W	2	+	773917	774352	774494	142	20	32	26	33	11	32	38	33
YBR286W	APE3	2	+	774695	776309	776374	65	290	116	92	138	22	120	115	61
YBR286W	APE3	2	+	774695	776309	776347	38	23	11	15	16	4	30	19	6
YBR287W	YBR287W	2	+	776566	777850	779298	1448	1	1	3	6	1	2	9	3
YBR287W	YBR287W	2	+	776566	777850	778174	324	6	8	7	29	4	26	26	15
YBR287W	YBR287W	2	+	776566	777850	778078	228	5	1	1	4	2	5	7	1
YBR287W	YBR287W	2	+	776566	777850	778043	193	4	1	1	5	1	6	2	3
YBR287W	YBR287W	2	+	776566	777850	778016	166	279	218	185	338	95	368	330	192
YBR287W	YBR287W	2	+	776566	777850	777963	113	1267	873	860	1126	277	1137	1161	627
YBR287W	YBR287W	2	+	776566	777850	777900	50	49	42	67	71	13	70	58	25
YBR287W	YBR287W	2	+	776566	777850	777870	20	4	2	5	2	1	2	5	1
YBR288C	APM3	2	-	778007	779459	773715	4292	3	1	3	11	2	10	8	11
YBR288C	APM3	2	-	778007	779459	773810	4197	7	3	6	11	1	9	11	7
YBR288C	APM3	2	-	778007	779459	774453	3554	22	10	8	13	4	12	20	8
YBR288C	APM3	2	-	778007	779459	774655	3352	37	17	15	29	20	20	19	14
YBR288C	APM3	2	-	778007	779459	776281	1726	1	1	7	1	1	10	6	6
YBR288C	APM3	2	-	778007	779459	777883	124	11	4	2	2	2	5	3	1
YBR288C	APM3	2	-	778007	779459	777919	88	581	346	242	224	28	208	207	83
YBR288C	APM3	2	-	778007	779459	779103	-1096	6	3	2	5	1	1	3	1
YBR289W	SNF5	2	+	779662	782380	782438	58	176	153	82	93	22	114	153	73
YBR290W	BSD2	2	+	782586	783552	786661	3109	14	8	9	16	5	15	26	4
YBR290W	BSD2	2	+	782586	783552	786401	2849	160	117	75	101	32	98	111	62
YBR290W	BSD2	2	+	782586	783552	786338	2786	9	8	14	9	5	6	10	3
YBR290W	BSD2	2	+	782586	783552	786298	2746	16	20	11	10	4	9	13	5
YBR290W	BSD2	2	+	782586	783552	785873	2321	12	5	5	5	5	8	3	4
YBR290W	BSD2	2	+	782586	783552	785029	1477	1	1	3	13	1	13	7	4
YBR290W	BSD2	2	+	782586	783552	784840	1288	5	20	37	55	28	78	75	45
YBR290W	BSD2	2	+	782586	783552	784819	1267	1	2	2	4	4	2	4	3
YBR290W	BSD2	2	+	782586	783552	784731	1179	8	3	4	3	2	4	4	2
YBR290W	BSD2	2	+	782586	783552	784705	1153	12	17	28	77	16	73	61	36
YBR290W	BSD2	2	+	782586	783552	783704	152	7	3	3	4	1	3	2	2
YBR290W	BSD2	2	+	782586	783552	783653	101	544	324	239	311	96	332	393	179
YBR291C	CTP1	2	-	783668	784568	783545	123	120	40	40	71	31	90	95	58
YBR291C	CTP1	2	-	783668	784568	783571	97	18	3	7	11	3	16	9	5
YBR291C	CTP1	2	-	783668	784568	783624	44	300	140	157	204	73	220	231	126
YBR292C	YBR292C	2	-	784697	785069	784939	-242	18	13	4	3	2	5	5	2
YBR292C	YBR292C	2	-	784697	785069	784960	-263	17	12	5	7	3	3	1	3
YBR292C	YBR292C	2	-	784697	785069	784990	-293	55	30	17	12	4	7	12	6
YBR293W	YBR293W	2	+	787000	788425	788683	258	79	59	46	61	26	94	87	39
YBR293W	YBR293W	2	+	787000	788425	788657	232	336	355	363	549	206	637	687	329
YBR293W	YBR293W	2	+	787000	788425	788522	97	11	8	6	4	5	1	5	1
YBR293W	YBR293W	2	+	787000	788425	788495	70	7	5	4	1	1	1	2	1
YBR293W	YBR293W	2	+	787000	788425	788476	51	14	7	4	1	1	1	1	2
YBR293W	YBR293W	2	+	787000	788425	787450	-975	9	12	10	10	7	11	6	13
YBR294W	SUL1	2	+	789229	791809	791879	70	15	25	28	38	7	34	30	12
YBR295W	PCA1	2	+	792842	796493	796652	159	24	21	24	28	7	33	34	10
YBR295W	PCA1	2	+	792842	796493	796613	120	268	207	301	344	73	388	294	147
YBR295W	PCA1	2	+	792842	796493	796563	70	30	27	28	53	67	74	91	39
YBR295W	PCA1	2	+	792842	796493	796513	20	10	9	9	10	6	15	10	6
YBR296C	PHO89	2	-	796791	798516	786239	10552	7	9	9	16	6	20	21	7
YBR296C	PHO89	2	-	796791	798516	786285	10506	3	8	14	13	5	21	16	8
YBR296C	PHO89	2	-	796791	798516	786314	10477	11	21	38	57	23	69	70	34
YBR296C	PHO89	2	-	796791	798516	786340	10451	75	136	187	200	55	221	258	119
YBR296C	PHO89	2	-	796791	798516	786562	10229	9	16	21	24	8	40	33	15
YBR296C	PHO89	2	-	796791	798516	786588	10203	7	22	22	30	13	49	48	35
YBR296C	PHO89	2	-	796791	798516	788461	8330	12	20	13	32	5	25	24	9
YBR296C	PHO89	2	-	796791	798516	788570	8221	13	14	17	23	4	20	24	13
YBR296C	PHO89	2	-	796791	798516	789075	7716	57	27	11	12	6	10	7	6
YBR296C	PHO89	2	-	796791	798516	789097	7694	39	34	32	34	10	23	26	12
YBR296C	PHO89	2	-	796791	798516	792031	4760	1	7	9	6	4	6	5	3
YBR296C	PHO89	2	-	796791	798516	792748	4043	1	1	1	4	2	13	9	3
YBR296C	PHO89	2	-	796791	798516	796515	276	22	1	1	4	3	7	3	2
YBR296C	PHO89	2	-	796791	798516	796553	238	1997	75	82	787	349	2043	1936	824
YBR296C	PHO89	2	-	796791	798516	796653	138	10	1	1	5	1	9	13	2
YBR296C	PHO89	2	-	796791	798516	796683	108	14	1	1	7	2	7	5	3
YBR296C	PHO89	2	-	796791	798516	796702	89	5	1	1	2	1	6	5	4
YBR296C-A	YBR296C-A	2	-	800116	800236	799329	787	12	3	2	5	5	7	14	9
YBR297W	MAL33	2	+	800516	801923	802159	236	197	234	191	529	268	1037	1359	785
YBR298C	MAL31	2	-	802624	804469	802533	91	139	100	50	120	56	182	231	179
YBR298C-A	YBR298C-A	2	-	805028	805250	804530	498	6	13	9	22	10	27	31	29
YBR299W	MAL32	2	+	805344	807099	808367	1268	51	58	51	84	21	89	112	60
YBR299W	MAL32	2	+	805344	807099	808050	951	2	4	8	8	5	11	14	5
YBR299W	MAL32	2	+	805344	807099	807985	886	1	2	7	6	2	2	4	1
YBR301W	DAN3	2	+	809050	809413	809813	400	34	31	16	21	8	24	31	12
YBR301W	DAN3	2	+	809050	809413	809505	92	3	2	4	4	4	6	1	1
YBR302C	COS2	2	-	810333	811473	810254	79	183	156	118	115	38	100	121	83
YCL001W	RER1	3	+	111913	112480	112561	81	1136	631	320	320	73	305	322	147
YCL001W	RER1	3	+	111913	112480	112525	45	261	199	125	79	26	63	56	44
YCL001W	RER1	3	+	111913	112480	112469	-11	19	33	32	36	11	40	33	18
YCL002C	YCL002C	3	-	110842	111674	107468	3374	391	427	741	921	260	928	934	503
YCL002C	YCL002C	3	-	110842	111674	107521	3321	8	5	21	16	3	22	20	13
YCL002C	YCL002C	3	-	110842	111674	107895	2947	183	112	96	99	38	116	88	49
YCL002C	YCL002C	3	-	110842	111674	110542	300	294	96	18	29	13	29	38	26
YCL002C	YCL002C	3	-	110842	111674	110600	242	20	3	1	1	1	1	1	1
YCL002C	YCL002C	3	-	110842	111674	110635	207	150	33	9	7	5	5	3	5
YCL002C	YCL002C	3	-	110842	111674	110656	186	288	78	26	18	6	20	25	14
YCL004W	PGS1	3	+	109104	110670	111634	964	14	10	22	12	7	12	10	5
YCL004W	PGS1	3	+	109104	110670	111289	619	3	2	7	4	1	3	1	3
YCL004W	PGS1	3	+	109104	110670	110746	76	45	33	16	20	7	12	30	7
YCL004W	PGS1	3	+	109104	110670	110706	36	33	21	16	9	2	11	16	6
YCL005W	YCL005W	3	+	108020	108791	108989	198	15	6	1	3	1	2	2	2
YCL005W	YCL005W	3	+	108020	108791	108927	136	542	359	264	334	114	370	332	206
YCL005W-A	YCL005W-A	3	+	107022	107417	107518	101	1615	1050	569	459	100	486	454	225
YCL008C	STP22	3	-	105695	106853	105565	130	343	303	254	318	89	295	336	181
YCL009C	ILV6	3	-	104618	105548	104472	146	1458	1185	1129	1348	326	1249	1254	642
YCL009C	ILV6	3	-	104618	105548	105544	-926	26	36	17	19	6	15	26	14
YCL011C	GBP2	3	-	102074	103358	101938	136	78	31	20	32	6	29	31	8
YCL011C	GBP2	3	-	102074	103358	101966	108	867	288	138	148	37	147	171	94
YCL011C	GBP2	3	-	102074	103358	102104	-30	859	653	514	488	155	464	526	339
YCL012C	YCL012C	3	-	101316	101788	101221	95	104	27	19	24	13	38	51	37
YCL014W	BUD3	3	+	96280	101191	105668	4477	15	10	23	19	12	24	30	33
YCL014W	BUD3	3	+	96280	101191	101904	713	317	194	132	166	130	196	184	102
YCL014W	BUD3	3	+	96280	101191	101292	101	222	141	83	66	19	57	75	38
YCL014W	BUD3	3	+	96280	101191	101225	34	1	4	3	9	1	5	2	1
YCL016C	DCC1	3	-	94620	95763	94484	136	200	129	80	61	15	63	70	41
YCL017C	NFS1	3	-	92776	94270	82307	10469	18	6	3	7	5	7	8	7
YCL017C	NFS1	3	-	92776	94270	82536	10240	9	8	22	21	13	17	33	23
YCL017C	NFS1	3	-	92776	94270	83101	9675	10323	9756	11971	13238	4036	12978	13672	6378
YCL017C	NFS1	3	-	92776	94270	84191	8585	65	39	29	15	7	23	19	11
YCL017C	NFS1	3	-	92776	94270	84604	8172	9	5	1	3	1	3	6	2
YCL017C	NFS1	3	-	92776	94270	84636	8140	5	13	15	27	4	41	42	13
YCL017C	NFS1	3	-	92776	94270	92494	282	90	136	209	357	93	459	569	229
YCL017C	NFS1	3	-	92776	94270	92692	84	568	636	636	473	154	393	496	249
YCL017C	NFS1	3	-	92776	94270	92745	31	25	21	14	22	8	17	13	9
YCL021W-A	YCL021W-A	3	+	83619	83997	84701	704	91	116	127	148	90	159	177	88
YCL021W-A	YCL021W-A	3	+	83619	83997	84323	326	30	4	3	7	2	2	4	2
YCL021W-A	YCL021W-A	3	+	83619	83997	84299	302	31	18	13	15	2	10	8	2
YCL022C	YCL022C	3	-	81569	82085	80297	1272	6	5	3	2	4	7	6	2
YCL024W	KCC4	3	+	79161	82275	83214	939	48	53	80	97	37	132	144	62
YCL024W	KCC4	3	+	79161	82275	82388	113	28	17	11	9	3	11	14	5
YCL024W	KCC4	3	+	79161	82275	82364	89	34	22	22	15	5	16	26	10
YCL025C	AGP1	3	-	76017	77919	75926	91	419	6118	3540	2715	846	2986	2914	1270
YCL026C-B	YCL026C-B	3	-	73404	73986	73344	60	7	14	4	3	1	1	1	1
YCL027W	FUS1	3	+	71802	73341	78056	4715	14	1	1	2	1	2	2	1
YCL027W	FUS1	3	+	71802	73341	73431	90	202	109	106	288	113	453	587	270
YCL028W	RNQ1	3	+	70149	71367	71477	110	131	147	191	174	57	210	219	98
YCL029C	BIK1	3	-	68598	69921	68355	243	282	142	69	57	26	53	53	39
YCL029C	BIK1	3	-	68598	69921	68423	175	3	5	7	4	2	4	4	1
YCL030C	HIS4	3	-	65933	68333	65850	83	1918	1634	2251	2309	443	2252	2332	920
YCL031C	RRP7	3	-	64674	65568	64574	100	786	341	253	212	79	281	255	157
YCL032W	STE50	3	+	63440	64481	64675	194	21	16	12	16	3	26	19	10
YCL032W	STE50	3	+	63440	64481	64659	178	24	7	8	8	6	15	17	5
YCL032W	STE50	3	+	63440	64481	64608	127	9	9	12	15	13	8	4	8
YCL032W	STE50	3	+	63440	64481	64580	99	126	86	71	65	9	61	60	32
YCL033C	YCL033C	3	-	62775	63282	62706	69	405	497	489	565	224	648	716	419
YCL034W	LSB5	3	+	61657	62722	62793	71	546	791	596	718	156	691	826	493
YCL035C	GRX1	3	-	60840	61173	60748	92	1200	1326	1286	1533	489	1848	2029	1208
YCL036W	GFD2	3	+	59025	60726	60841	115	43	1	1	1	1	1	3	1
YCL036W	GFD2	3	+	59025	60726	60821	95	843	20	12	17	6	7	12	7
YCL037C	YCL037C	3	-	57373	58678	56746	627	13	3	1	1	1	4	2	2
YCL037C	YCL037C	3	-	57373	58678	56798	575	2293	351	167	134	93	126	159	100
YCL037C	YCL037C	3	-	57373	58678	57030	343	401	69	28	18	14	8	14	10
YCL037C	YCL037C	3	-	57373	58678	57055	318	465	333	227	244	49	222	181	144
YCL037C	YCL037C	3	-	57373	58678	57134	239	3	1	1	3	2	4	3	5
YCL037C	YCL037C	3	-	57373	58678	57209	164	1430	1026	662	765	221	698	643	502
YCL038C	ATG22	3	-	54940	56527	54864	76	301	343	563	637	156	690	700	381
YCL038C	ATG22	3	-	54940	56527	54919	21	5	4	3	13	6	6	7	4
YCL039W	GID7	3	+	52644	54882	56602	1720	1	2	5	3	1	7	7	3
YCL039W	GID7	3	+	52644	54882	56550	1668	2	3	7	10	3	15	12	4
YCL039W	GID7	3	+	52644	54882	54959	77	25	58	56	75	13	71	71	41
YCL039W	GID7	3	+	52644	54882	54921	39	172	204	278	320	66	327	327	183
YCL040W	GLK1	3	+	50837	52340	52517	177	765	3562	2130	3337	856	3755	3855	2840
YCL041C	YCL041C	3	-	50132	50627	50308	-176	8	12	17	33	18	35	52	45
YCL043C	PDI1	3	-	48652	50221	48558	94	1897	856	462	460	72	477	424	232
YCL044C	YCL044C	3	-	47110	48364	46938	172	333	309	295	330	114	413	473	229
YCL045C	YCL045C	3	-	44622	46905	44538	84	168	80	63	74	59	74	83	41
YCL045C	YCL045C	3	-	44622	46905	44563	59	891	748	667	717	115	765	773	285
YCL047C	YCL047C	3	-	43660	44437	41311	2349	2	7	4	1	1	1	4	2
YCL047C	YCL047C	3	-	43660	44437	41992	1668	71	57	32	34	17	43	52	23
YCL047C	YCL047C	3	-	43660	44437	43540	120	15	2	1	4	1	1	1	1
YCL047C	YCL047C	3	-	43660	44437	43570	90	191	111	71	57	14	46	35	33
YCL047C	YCL047C	3	-	43660	44437	43594	66	73	43	23	26	5	14	11	16
YCL048W	YCL048W	3	+	42164	43556	43661	105	4	8	3	2	1	3	1	1
YCL048W-A	YCL048W-A	3	+	41487	41727	41957	230	8	14	51	72	37	55	69	63
YCL049C	YCL049C	3	-	39785	40724	39541	244	3	5	5	7	1	17	9	1
YCL049C	YCL049C	3	-	39785	40724	39649	136	128	272	613	792	182	773	799	393
YCL050C	APA1	3	-	37835	38801	37723	112	2325	1634	868	785	174	792	821	403
YCL051W	LRE1	3	+	35864	37616	41383	3767	61	41	43	76	19	63	97	42
YCL051W	LRE1	3	+	35864	37616	40853	3237	46	24	13	9	4	5	6	5
YCL051W	LRE1	3	+	35864	37616	37845	229	5	12	6	15	2	21	22	8
YCL051W	LRE1	3	+	35864	37616	37781	165	3	1	7	5	1	2	3	3
YCL051W	LRE1	3	+	35864	37616	37762	146	13	7	4	14	1	8	6	7
YCL051W	LRE1	3	+	35864	37616	37730	114	105	62	75	83	18	76	73	47
YCL051W	LRE1	3	+	35864	37616	37702	86	9	2	3	1	2	4	3	3
YCL051W	LRE1	3	+	35864	37616	37655	39	12	14	11	8	4	10	10	12
YCL052C	PBN1	3	-	34142	35393	27652	6490	503	223	153	202	55	187	204	118
YCL052C	PBN1	3	-	34142	35393	28943	5199	163	91	70	64	9	49	46	13
YCL052C	PBN1	3	-	34142	35393	29971	4171	6	8	2	4	1	1	2	1
YCL052C	PBN1	3	-	34142	35393	30794	3348	9	2	1	7	2	9	9	4
YCL052C	PBN1	3	-	34142	35393	33974	168	358	441	320	335	105	318	335	215
YCL052C	PBN1	3	-	34142	35393	33996	146	13	23	29	52	12	39	41	24
YCL052C	PBN1	3	-	34142	35393	34026	116	110	129	152	201	42	169	180	116
YCL054W	SPB1	3	+	31448	33974	34077	103	827	129	56	23	27	32	48	20
YCL055W	KAR4	3	+	27928	28936	31226	2290	721	170	84	66	26	71	83	40
YCL055W	KAR4	3	+	27928	28936	30499	1563	406	206	37	20	7	26	24	22
YCL055W	KAR4	3	+	27928	28936	30170	1234	24	5	2	1	1	1	1	2
YCL055W	KAR4	3	+	27928	28936	30105	1169	91	13	2	3	3	2	2	2
YCL055W	KAR4	3	+	27928	28936	30074	1138	29	19	4	2	2	3	3	2
YCL055W	KAR4	3	+	27928	28936	29545	609	261	136	157	134	21	80	77	46
YCL055W	KAR4	3	+	27928	28936	29484	548	50	26	31	21	4	8	13	3
YCL055W	KAR4	3	+	27928	28936	29141	205	17	6	2	1	1	2	1	1
YCL055W	KAR4	3	+	27928	28936	29120	184	53	4	2	4	2	4	10	4
YCL055W	KAR4	3	+	27928	28936	29013	77	159	81	66	99	23	140	154	63
YCL056C	YCL056C	3	-	26924	27359	26853	71	9	5	1	3	1	2	2	1
YCL056C	YCL056C	3	-	26924	27359	26898	26	505	293	200	225	77	253	295	137
YCL057C-A	YCL057C-A	3	-	24031	24325	24004	27	14	5	4	4	2	7	13	8
YCL057W	PRD1	3	+	24767	26906	27044	138	1044	1395	851	836	203	928	956	502
YCL058C	FYV5	3	-	23522	23981	23899	-377	610	548	334	343	147	446	501	291
YCL058W-A	YCL058W-A	3	+	23583	23925	24558	633	1	2	4	11	1	5	5	3
YCL058W-A	YCL058W-A	3	+	23583	23925	23989	64	406	50	17	17	15	31	23	17
YCL059C	KRR1	3	-	22428	23379	22324	104	1415	109	45	31	22	29	42	21
YCL059C	KRR1	3	-	22428	23379	22360	68	57	4	4	2	2	3	3	2
YCL061C	MRC1	3	-	18815	22106	18651	164	87	61	36	19	10	26	28	17
YCL063W	VAC17	3	+	17289	18561	18904	343	2	4	3	8	11	7	12	3
YCL063W	VAC17	3	+	17289	18561	18713	152	395	292	182	148	29	119	106	51
YCL063W	VAC17	3	+	17289	18561	18636	75	8	4	2	2	1	4	1	1
YCL064C	CHA1	3	-	15797	16880	15100	697	1	1	2	4	1	3	6	4
YCL064C	CHA1	3	-	15797	16880	15122	675	1	2	4	7	1	16	12	4
YCL064C	CHA1	3	-	15797	16880	15183	614	1	1	3	7	1	11	9	1
YCL064C	CHA1	3	-	15797	16880	15228	569	38	129	312	553	75	608	558	199
YCL064C	CHA1	3	-	15797	16880	15281	516	100	218	316	501	57	382	429	148
YCL064C	CHA1	3	-	15797	16880	15388	409	29	77	56	77	10	75	59	27
YCL064C	CHA1	3	-	15797	16880	15411	386	8	10	14	11	1	6	6	1
YCL064C	CHA1	3	-	15797	16880	15442	355	7	15	5	12	2	7	7	2
YCL064C	CHA1	3	-	15797	16880	15461	336	2	10	3	1	1	2	5	1
YCL064C	CHA1	3	-	15797	16880	15705	92	3840	7368	6661	5547	909	4916	5065	2125
YCL065W	YCL065W	3	+	13750	14119	14801	682	3	2	2	3	3	4	2	3
YCL068C	YCL068C	3	-	11502	12285	8568	2934	101	56	77	113	144	174	190	119
YCL069W	YCL069W	3	+	9705	11082	11268	186	2	5	2	1	2	5	8	3
YCL074W	YCL074W	3	+	2823	3750	8373	4623	53	20	19	22	24	16	24	13
YCR002C	CDC10	3	-	117377	118346	112507	4870	27	28	17	11	2	8	9	3
YCR002C	CDC10	3	-	117377	118346	113171	4206	9	18	13	7	3	12	10	8
YCR002C	CDC10	3	-	117377	118346	113207	4170	3	5	4	5	1	1	2	1
YCR002C	CDC10	3	-	117377	118346	113229	4148	9	12	15	16	8	10	11	9
YCR002C	CDC10	3	-	117377	118346	113829	3548	18	26	19	20	7	12	18	7
YCR002C	CDC10	3	-	117377	118346	114429	2948	18	8	16	13	2	14	4	3
YCR002C	CDC10	3	-	117377	118346	116755	622	14	16	26	45	6	54	45	16
YCR002C	CDC10	3	-	117377	118346	117150	227	31	25	11	9	4	10	6	7
YCR002C	CDC10	3	-	117377	118346	117176	201	12	14	9	4	2	4	7	2
YCR002C	CDC10	3	-	117377	118346	117233	144	65	125	99	70	22	63	91	27
YCR002C	CDC10	3	-	117377	118346	117314	63	805	786	580	459	76	422	449	209
YCR003W	MRPL32	3	+	118617	119169	127823	8654	41	35	14	38	17	30	26	15
YCR003W	MRPL32	3	+	118617	119169	127160	7991	3	5	3	5	1	2	7	5
YCR003W	MRPL32	3	+	118617	119169	127141	7972	3	2	3	6	1	11	8	1
YCR003W	MRPL32	3	+	118617	119169	126925	7756	6	4	2	6	3	10	10	4
YCR003W	MRPL32	3	+	118617	119169	126875	7706	30	32	41	69	37	83	108	56
YCR003W	MRPL32	3	+	118617	119169	126332	7163	1	4	5	3	1	4	5	5
YCR003W	MRPL32	3	+	118617	119169	126067	6898	1	3	4	6	1	10	4	3
YCR003W	MRPL32	3	+	118617	119169	126014	6845	90	89	88	103	35	106	117	56
YCR003W	MRPL32	3	+	118617	119169	125942	6773	26	45	28	42	14	45	47	23
YCR003W	MRPL32	3	+	118617	119169	124644	5475	46	86	195	319	83	312	363	167
YCR003W	MRPL32	3	+	118617	119169	124551	5382	4	18	14	17	5	12	18	11
YCR003W	MRPL32	3	+	118617	119169	120898	1729	8	6	7	3	1	7	2	2
YCR003W	MRPL32	3	+	118617	119169	120866	1697	5	3	3	2	1	2	8	1
YCR003W	MRPL32	3	+	118617	119169	120384	1215	5	1	2	3	6	3	7	3
YCR003W	MRPL32	3	+	118617	119169	119272	103	384	308	220	163	49	174	243	105
YCR004C	YCP4	3	-	119572	120316	119181	391	15	10	6	12	1	9	6	4
YCR004C	YCP4	3	-	119572	120316	119369	203	44	39	13	21	8	35	19	10
YCR004C	YCP4	3	-	119572	120316	119389	183	711	705	363	434	65	415	441	276
YCR004C	YCP4	3	-	119572	120316	119467	105	39	68	54	77	13	67	68	33
YCR005C	CIT2	3	-	120943	122326	120667	276	2	10	4	13	4	26	27	8
YCR005C	CIT2	3	-	120943	122326	120730	213	2	6	6	11	4	10	12	9
YCR005C	CIT2	3	-	120943	122326	120793	150	966	10836	8472	9716	3086	11832	13798	6800
YCR005C	CIT2	3	-	120943	122326	122311	-1368	6	1	3	2	1	7	6	2
YCR007C	YCR007C	3	-	126008	126728	124583	1425	5	10	16	17	6	16	12	5
YCR007C	YCR007C	3	-	126008	126728	125220	788	2	2	3	11	2	12	18	9
YCR007C	YCR007C	3	-	126008	126728	125437	571	1	4	1	4	1	4	9	1
YCR007C	YCR007C	3	-	126008	126728	125557	451	3	4	4	4	2	5	7	1
YCR007C	YCR007C	3	-	126008	126728	125662	346	15	11	8	7	1	10	14	4
YCR007C	YCR007C	3	-	126008	126728	125841	167	5	8	4	2	1	1	3	2
YCR007C	YCR007C	3	-	126008	126728	125860	148	5	5	3	3	4	18	7	5
YCR007C	YCR007C	3	-	126008	126728	125888	120	5	13	7	7	4	6	12	6
YCR007C	YCR007C	3	-	126008	126728	125930	78	35	53	28	29	17	34	32	17
YCR008W	SAT4	3	+	128467	130279	137645	7366	1	1	1	8	1	8	5	5
YCR008W	SAT4	3	+	128467	130279	133769	3490	10	6	3	3	1	4	1	1
YCR008W	SAT4	3	+	128467	130279	131618	1339	1	1	2	9	1	9	3	1
YCR008W	SAT4	3	+	128467	130279	130715	436	1	2	1	1	1	10	6	3
YCR008W	SAT4	3	+	128467	130279	130545	266	85	24	10	16	6	13	9	8
YCR008W	SAT4	3	+	128467	130279	130509	230	22	10	6	6	3	6	3	2
YCR009C	RVS161	3	-	130742	131540	126831	3911	8	6	3	4	2	2	3	1
YCR009C	RVS161	3	-	130742	131540	130062	680	1	1	1	5	1	9	5	2
YCR009C	RVS161	3	-	130742	131540	130443	299	779	548	355	403	69	425	411	200
YCR009C	RVS161	3	-	130742	131540	130488	254	62	23	23	16	21	20	27	13
YCR009C	RVS161	3	-	130742	131540	130529	213	9	5	3	9	1	3	4	1
YCR009C	RVS161	3	-	130742	131540	130645	97	421	524	433	292	72	233	262	153
YCR010C	ADY2	3	-	132270	133122	132090	180	14	8	5	9	2	4	12	8
YCR010C	ADY2	3	-	132270	133122	132143	127	3	4	1	4	3	1	4	4
YCR011C	ADP1	3	-	133721	136871	133666	55	451	627	543	743	198	690	740	389
YCR011C	ADP1	3	-	133721	136871	134640	-919	3	7	8	5	1	2	4	2
YCR012W	PGK1	3	+	137743	138994	142903	3909	99	98	47	50	12	48	55	20
YCR012W	PGK1	3	+	137743	138994	139174	180	160	54	26	29	10	26	34	26
YCR012W	PGK1	3	+	137743	138994	139151	157	15447	4272	1994	2643	663	3323	3577	1840
YCR012W	PGK1	3	+	137743	138994	137756	-1238	16	5	3	10	8	9	8	5
YCR014C	POL4	3	-	139182	140931	139054	128	32	7	5	4	1	6	8	3
YCR014C	POL4	3	-	139182	140931	139098	84	51	15	17	17	4	17	19	13
YCR014C	POL4	3	-	139182	140931	140866	-1684	2	4	3	12	14	21	8	9
YCR015C	YCR015C	3	-	141214	142168	141087	127	20	31	25	21	9	21	18	12
YCR015C	YCR015C	3	-	141214	142168	141135	79	45	58	56	40	18	42	42	22
YCR016W	YCR016W	3	+	143631	144504	151588	7084	5	2	7	4	1	1	2	1
YCR016W	YCR016W	3	+	143631	144504	149762	5258	111	137	167	182	36	160	154	94
YCR016W	YCR016W	3	+	143631	144504	149745	5241	25	35	64	46	22	25	31	27
YCR016W	YCR016W	3	+	143631	144504	144672	168	443	95	40	28	12	18	21	12
YCR017C	CWH43	3	-	144770	147632	142259	2511	1891	1546	1709	1539	287	1407	1194	477
YCR017C	CWH43	3	-	144770	147632	142654	2116	625	265	151	125	150	123	128	64
YCR017C	CWH43	3	-	144770	147632	144587	183	1107	934	623	948	251	1113	1074	535
YCR017C	CWH43	3	-	144770	147632	144644	126	90	188	171	233	63	237	268	109
YCR017C	CWH43	3	-	144770	147632	144722	48	1	10	1	3	1	4	3	1
YCR018C	SRD1	3	-	148235	148901	147747	488	96	47	60	131	34	197	215	89
YCR018C	SRD1	3	-	148235	148901	147887	348	85	33	53	71	45	96	118	74
YCR018C	SRD1	3	-	148235	148901	147961	274	143	73	64	48	22	51	61	37
YCR018C	SRD1	3	-	148235	148901	148004	231	3	6	2	2	4	6	8	3
YCR018C	SRD1	3	-	148235	148901	148069	166	726	504	599	551	267	708	927	487
YCR018C	SRD1	3	-	148235	148901	148125	110	27	19	24	22	12	28	34	25
YCR018C-A	YCR018C-A	3	-	151605	151860	151481	124	67	59	50	81	27	66	90	42
YCR018C-A	YCR018C-A	3	-	151605	151860	151529	76	5	5	1	5	1	2	3	1
YCR018C-A	YCR018C-A	3	-	151605	151860	151548	57	23	12	9	7	3	6	9	4
YCR019W	MAK32	3	+	152834	153926	154039	113	165	120	83	70	15	81	84	40
YCR019W	MAK32	3	+	152834	153926	153941	15	6	4	5	1	1	3	3	2
YCR020C	PET18	3	-	154009	154657	152350	1659	12	22	57	38	24	54	67	23
YCR020C	PET18	3	-	154009	154657	153934	75	204	132	111	164	83	201	222	151
YCR020C	PET18	3	-	154009	154657	154440	-431	20	14	21	10	3	12	14	10
YCR020C	PET18	3	-	154009	154657	154511	-502	4	5	5	5	3	3	3	4
YCR020C-A	MAK31	3	-	154827	155094	154666	161	410	289	217	137	68	162	151	96
YCR020C-A	MAK31	3	-	154827	155094	154698	129	5	5	3	3	1	4	1	1
YCR020W-B	HTL1	3	+	155317	155554	179240	23686	29	33	20	15	5	20	15	6
YCR020W-B	HTL1	3	+	155317	155554	177454	21900	25	8	1	1	1	3	1	1
YCR020W-B	HTL1	3	+	155317	155554	172896	17342	12	10	8	10	2	9	14	11
YCR020W-B	HTL1	3	+	155317	155554	172860	17306	21	19	30	25	13	29	46	18
YCR020W-B	HTL1	3	+	155317	155554	172794	17240	1	4	7	1	2	1	1	7
YCR020W-B	HTL1	3	+	155317	155554	169857	14303	3	2	6	4	1	7	7	4
YCR020W-B	HTL1	3	+	155317	155554	169836	14282	5	3	4	4	3	5	4	6
YCR020W-B	HTL1	3	+	155317	155554	169600	14046	16	4	9	8	2	7	2	5
YCR020W-B	HTL1	3	+	155317	155554	169116	13562	2	2	3	4	2	3	5	3
YCR020W-B	HTL1	3	+	155317	155554	168965	13411	3	3	7	5	1	6	5	6
YCR020W-B	HTL1	3	+	155317	155554	164035	8481	18	19	89	108	19	82	99	39
YCR020W-B	HTL1	3	+	155317	155554	164007	8453	6	6	10	25	3	18	14	6
YCR020W-B	HTL1	3	+	155317	155554	163984	8430	2	6	16	21	4	19	29	5
YCR020W-B	HTL1	3	+	155317	155554	163944	8390	2	1	2	6	1	5	6	1
YCR020W-B	HTL1	3	+	155317	155554	162476	6922	7	5	8	12	2	5	6	2
YCR020W-B	HTL1	3	+	155317	155554	161837	6283	2	1	6	14	2	10	24	10
YCR020W-B	HTL1	3	+	155317	155554	161401	5847	4	5	8	15	2	19	9	3
YCR020W-B	HTL1	3	+	155317	155554	158506	2952	10	8	4	5	8	5	12	4
YCR020W-B	HTL1	3	+	155317	155554	158371	2817	160	64	63	46	18	42	57	37
YCR020W-B	HTL1	3	+	155317	155554	157211	1657	71	41	37	23	10	25	24	9
YCR020W-B	HTL1	3	+	155317	155554	156060	506	436	133	44	35	15	41	33	27
YCR020W-B	HTL1	3	+	155317	155554	156037	483	438	160	74	64	21	46	50	28
YCR021C	HSP30	3	-	156104	157103	155929	175	48	15	16	21	13	30	37	47
YCR022C	YCR022C	3	-	157416	157761	157140	276	17	18	15	25	6	29	24	19
YCR023C	YCR023C	3	-	158533	160369	158188	345	4	3	2	2	1	5	4	1
YCR023C	YCR023C	3	-	158533	160369	158250	283	7	6	3	9	1	6	11	3
YCR023C	YCR023C	3	-	158533	160369	158292	241	240	360	247	372	50	279	286	148
YCR023C	YCR023C	3	-	158533	160369	159235	-702	6	4	6	2	1	2	3	1
YCR024C	YCR024C	3	-	160739	162218	160573	166	11	6	4	10	1	11	4	3
YCR024C	YCR024C	3	-	160739	162218	160620	119	58	58	59	84	12	62	77	27
YCR024C-B	YCR024C-B	3	-	162594	162861	162405	189	8280	3269	1966	1686	299	1276	1093	489
YCR024C-B	YCR024C-B	3	-	162594	162861	162471	123	638	306	391	329	54	269	267	109
YCR024C-B	YCR024C-B	3	-	162594	162861	162628	-34	23	6	10	3	1	3	2	2
YCR025C	YCR025C	3	-	163441	163852	163329	112	8	4	6	6	1	7	6	1
YCR025C	YCR025C	3	-	163441	163852	163380	61	10	5	1	3	1	4	4	1
YCR026C	YCR026C	3	-	164106	166335	163893	213	273	149	146	198	71	224	231	112
YCR026C	YCR026C	3	-	164106	166335	163979	127	33	28	33	20	8	34	31	15
YCR027C	RHB1	3	-	167365	167995	166729	636	71	77	65	52	8	59	67	36
YCR027C	RHB1	3	-	167365	167995	166751	614	12	16	5	8	1	6	6	6
YCR027C	RHB1	3	-	167365	167995	167223	142	7	5	7	1	1	1	2	1
YCR027C	RHB1	3	-	167365	167995	167281	84	64	41	32	19	8	13	16	9
YCR028C	FEN2	3	-	170881	172420	168908	1973	85	35	24	32	6	38	52	25
YCR028C	FEN2	3	-	170881	172420	168927	1954	8	4	7	2	1	2	2	1
YCR028C	FEN2	3	-	170881	172420	170158	723	616	370	208	266	68	213	229	102
YCR028C	FEN2	3	-	170881	172420	170625	256	95	67	37	26	11	24	34	16
YCR028C	FEN2	3	-	170881	172420	170655	226	8	6	6	7	5	6	6	3
YCR028C	FEN2	3	-	170881	172420	170688	193	18	15	6	3	2	10	12	4
YCR028C	FEN2	3	-	170881	172420	170712	169	20	20	26	15	8	21	15	5
YCR028C-A	YCR028C-A	3	-	172945	173436	172755	190	3296	2437	1363	1064	250	1010	1073	443
YCR028C-A	YCR028C-A	3	-	172945	173436	172821	124	387	521	469	350	105	272	293	149
YCR028C-A	YCR028C-A	3	-	172945	173436	172875	70	2	4	6	5	1	5	4	1
YCR030C	SYP1	3	-	173821	176434	173592	229	6	5	1	4	1	2	2	4
YCR030C	SYP1	3	-	173821	176434	173660	161	624	988	1183	1617	269	1456	1532	879
YCR030C	SYP1	3	-	173821	176434	175758	-1937	2	3	5	4	1	2	7	2
YCR031C	YCR031C	3	-	177495	178216	176572	923	350	158	82	67	21	80	71	46
YCR031C	YCR031C	3	-	177495	178216	176622	873	19	14	10	12	2	12	24	11
YCR031C	YCR031C	3	-	177495	178216	176653	842	13	7	5	2	1	3	2	1
YCR031C	YCR031C	3	-	177495	178216	177396	99	17593	7175	4939	3214	853	3051	2806	1067
YCR032W	BPH1	3	+	179515	186019	186149	130	12	3	4	6	2	6	9	2
YCR032W	BPH1	3	+	179515	186019	186099	80	170	160	221	212	92	258	285	142
YCR033W	SNT1	3	+	186484	190165	190329	164	480	359	372	368	65	387	419	195
YCR034W	FEN1	3	+	190587	191631	191895	264	41	13	9	4	2	3	4	3
YCR034W	FEN1	3	+	190587	191631	191798	167	1565	841	353	219	66	188	177	72
YCR034W	FEN1	3	+	190587	191631	191754	123	65	23	11	9	3	4	6	3
YCR034W	FEN1	3	+	190587	191631	191726	95	220	102	40	22	13	17	17	11
YCR034W	FEN1	3	+	190587	191631	191684	53	34	10	6	5	2	2	2	3
YCR035C	RRP43	3	-	191829	193014	190262	1567	3	3	4	7	1	1	2	4
YCR035C	RRP43	3	-	191829	193014	191423	406	1	3	3	5	3	5	7	5
YCR035C	RRP43	3	-	191829	193014	191688	141	870	352	251	228	138	275	282	159
YCR035C	RRP43	3	-	191829	193014	191723	106	27	4	6	5	2	7	4	2
YCR036W	RBK1	3	+	193292	194294	196335	2041	2	2	7	19	4	19	28	11
YCR036W	RBK1	3	+	193292	194294	194783	489	3	1	2	5	1	6	8	3
YCR036W	RBK1	3	+	193292	194294	194379	85	456	528	618	749	194	863	864	421
YCR036W	RBK1	3	+	193292	194294	194325	31	72	87	118	110	36	143	130	64
YCR037C	PHO87	3	-	194409	197181	194319	90	445	259	197	248	62	311	404	169
YCR037C	PHO87	3	-	194409	197181	194698	-289	4	5	13	21	6	14	24	8
YCR038C	BUD5	3	-	197616	199545	197407	209	4	6	2	6	4	2	3	2
YCR038C	BUD5	3	-	197616	199545	197514	102	108	98	94	106	45	134	147	70
YCR038C	BUD5	3	-	197616	199545	197538	78	5	6	2	3	2	7	2	2
YCR038C	BUD5	3	-	197616	199545	199470	-1854	7	10	5	4	2	10	5	4
YCR041W	YCR041W	3	+	200906	201239	207898	6659	11	10	11	6	1	4	3	4
YCR041W	YCR041W	3	+	200906	201239	206167	4928	6	5	3	4	1	4	1	1
YCR041W	YCR041W	3	+	200906	201239	201177	-62	82	46	32	28	7	40	25	20
YCR043C	YCR043C	3	-	206256	206640	206060	196	10	5	2	1	1	1	2	1
YCR043C	YCR043C	3	-	206256	206640	206092	164	701	400	261	169	43	158	175	79
YCR044C	PER1	3	-	206872	207946	206776	96	548	366	223	268	87	245	289	214
YCR044C	PER1	3	-	206872	207946	206845	27	6	3	2	3	1	3	5	3
YCR045W-A	YCR045W-A	3	+	208746	209097	210714	1617	46	78	96	93	41	102	114	72
YCR045W-A	YCR045W-A	3	+	208746	209097	209966	869	15	8	3	10	2	2	5	2
YCR045W-A	YCR045W-A	3	+	208746	209097	209869	772	17	8	4	4	1	1	3	1
YCR045W-A	YCR045W-A	3	+	208746	209097	209783	686	16	5	3	2	1	4	3	1
YCR045W-A	YCR045W-A	3	+	208746	209097	209751	654	8	5	4	3	1	5	3	1
YCR045W-A	YCR045W-A	3	+	208746	209097	209711	614	39	33	29	20	7	16	12	9
YCR046C	IMG1	3	-	209909	210419	209743	166	18	16	2	1	1	1	1	1
YCR046C	IMG1	3	-	209909	210419	209805	104	505	494	194	164	41	153	160	92
YCR047C	BUD23	3	-	210713	211541	210514	199	487	68	27	15	19	21	31	16
YCR047C	BUD23	3	-	210713	211541	210569	144	88	33	11	7	6	11	9	6
YCR048W	ARE1	3	+	211924	213757	213937	180	671	458	366	444	96	431	493	241
YCR049C	YCR049C	3	-	211866	212313	211712	154	8	7	4	4	11	10	10	4
YCR051W	YCR051W	3	+	214066	214735	214914	179	21	9	1	7	1	7	7	1
YCR051W	YCR051W	3	+	214066	214735	214866	131	850	325	203	173	86	221	257	104
YCR052W	RSC6	3	+	214989	216441	216625	184	697	521	382	362	83	338	344	143
YCR053W	THR4	3	+	216692	218237	224343	6106	72	30	24	25	9	33	43	15
YCR053W	THR4	3	+	216692	218237	224304	6067	2	2	6	13	6	2	3	13
YCR053W	THR4	3	+	216692	218237	223368	5131	9	1	4	2	2	2	1	1
YCR053W	THR4	3	+	216692	218237	218388	151	174	34	13	16	4	14	15	4
YCR053W	THR4	3	+	216692	218237	218316	79	3776	2265	1966	2269	569	2418	2460	1059
YCR054C	CTR86	3	-	218371	220063	213838	4533	13	33	37	63	7	32	40	27
YCR054C	CTR86	3	-	218371	220063	216556	1815	3	4	9	18	7	23	15	12
YCR054C	CTR86	3	-	218371	220063	218193	178	17	1	2	1	1	3	1	2
YCR054C	CTR86	3	-	218371	220063	218229	142	123	83	39	45	14	53	71	26
YCR057C	PWP2	3	-	220452	223224	220341	111	679	73	20	13	16	21	22	11
YCR057C	PWP2	3	-	220452	223224	220362	90	144	9	7	4	4	4	5	4
YCR059C	YIH1	3	-	223449	224226	223270	179	546	249	111	100	50	95	96	41
YCR059C	YIH1	3	-	223449	224226	223354	95	13	9	5	5	1	3	2	2
YCR060W	YCR060W	3	+	224394	224730	224852	122	658	372	234	141	35	137	131	55
YCR061W	YCR061W	3	+	225558	227454	228221	767	1	3	1	11	1	6	9	4
YCR061W	YCR061W	3	+	225558	227454	227831	377	12	4	6	8	8	8	6	6
YCR061W	YCR061W	3	+	225558	227454	227811	357	196	411	196	214	41	201	189	125
YCR061W	YCR061W	3	+	225558	227454	227491	37	5	2	4	5	5	6	6	1
YCR063W	BUD31	3	+	228313	228787	229174	387	15	10	4	1	1	1	4	1
YCR064C	YCR064C	3	-	228090	228501	224745	3345	297	94	26	15	5	12	10	7
YCR064C	YCR064C	3	-	228090	228501	225035	3055	10	8	5	16	3	18	14	10
YCR064C	YCR064C	3	-	228090	228501	225190	2900	5	9	14	9	4	12	14	5
YCR065W	HCM1	3	+	229305	231000	231338	338	642	298	239	352	92	381	418	224
YCR065W	HCM1	3	+	229305	231000	231156	156	11	3	3	1	1	1	2	2
YCR065W	HCM1	3	+	229305	231000	231036	36	382	142	111	125	36	111	104	61
YCR066W	RAD18	3	+	231495	232959	237063	4104	19	50	74	64	15	53	59	25
YCR066W	RAD18	3	+	231495	232959	237033	4074	2	5	8	6	1	7	2	6
YCR066W	RAD18	3	+	231495	232959	236828	3869	18	9	13	12	11	15	23	10
YCR066W	RAD18	3	+	231495	232959	236797	3838	10	2	1	3	2	4	4	2
YCR066W	RAD18	3	+	231495	232959	233123	164	51	26	12	9	4	8	9	4
YCR066W	RAD18	3	+	231495	232959	233046	87	7	4	3	4	1	4	2	2
YCR067C	SED4	3	-	233120	236318	229263	3857	12	11	7	11	5	12	17	4
YCR067C	SED4	3	-	233120	236318	232991	129	27	23	13	23	12	21	16	9
YCR067C	SED4	3	-	233120	236318	233050	70	467	478	395	437	104	456	472	173
YCR069W	CPR4	3	+	239050	240007	244132	4125	128	69	23	12	9	16	17	6
YCR069W	CPR4	3	+	239050	240007	242477	2470	1	2	5	3	2	5	3	1
YCR069W	CPR4	3	+	239050	240007	241276	1269	6	7	13	9	6	16	13	8
YCR069W	CPR4	3	+	239050	240007	240113	106	792	1192	1187	1728	431	1830	1891	992
YCR071C	IMG2	3	-	240098	240539	239996	102	45	47	18	21	4	23	27	5
YCR071C	IMG2	3	-	240098	240539	240030	68	388	350	243	210	53	204	224	99
YCR072C	YCR072C	3	-	240800	242348	240698	102	102	9	4	3	3	4	3	3
YCR072C	YCR072C	3	-	240800	242348	240721	79	646	109	28	17	16	27	24	10
YCR072C	YCR072C	3	-	240800	242348	240743	57	17	2	1	1	1	1	1	1
YCR073C	SSK22	3	-	242584	246580	242522	62	129	48	157	171	42	171	184	61
YCR073C	SSK22	3	-	242584	246580	244195	-1611	11	5	2	5	1	9	8	3
YCR073W-A	SOL2	3	+	246959	247907	248020	113	669	630	370	368	97	385	481	267
YCR075C	ERS1	3	-	248029	248812	247887	142	205	234	93	93	20	77	88	56
YCR075W-A	YCR075W-A	3	+	248971	249199	249274	75	106	109	61	60	9	60	43	31
YCR076C	YCR076C	3	-	249289	250042	249186	103	152	168	63	54	19	57	75	32
YCR076C	YCR076C	3	-	249289	250042	249218	71	27	23	21	20	6	21	30	11
YCR077C	PAT1	3	-	250234	252625	250078	156	7	8	9	11	3	11	9	5
YCR077C	PAT1	3	-	250234	252625	250099	135	322	250	223	218	60	235	199	106
YCR079W	YCR079W	3	+	252841	254170	254295	125	205	243	198	283	66	342	380	228
YCR081C-A	YCR081C-A	3	-	258411	258648	253203	5208	5	18	33	40	20	55	40	22
YCR082W	YCR082W	3	+	258879	259266	259455	189	53	17	3	5	3	11	7	4
YCR082W	YCR082W	3	+	258879	259266	259410	144	566	287	107	110	53	114	162	86
YCR082W	YCR082W	3	+	258879	259266	259368	102	719	840	792	837	391	1123	1287	689
YCR083W	TRX3	3	+	259574	259958	260072	114	414	179	115	159	182	301	411	382
YCR083W	TRX3	3	+	259574	259958	260051	93	9	3	3	3	2	2	3	1
YCR083W	TRX3	3	+	259574	259958	260025	67	4	5	7	3	5	7	13	7
YCR083W	TRX3	3	+	259574	259958	260008	50	7	4	2	4	4	3	6	5
YCR084C	TUP1	3	-	260307	262449	259970	337	370	289	214	211	54	214	204	103
YCR084C	TUP1	3	-	260307	262449	260003	304	502	498	431	469	136	309	352	187
YCR084C	TUP1	3	-	260307	262449	260158	149	10	5	3	8	2	1	1	6
YCR084C	TUP1	3	-	260307	262449	260233	74	29	26	8	3	2	3	4	2
YCR085W	YCR085W	3	+	262912	263266	262972	-294	1	2	2	2	1	5	9	2
YCR087C-A	YCR087C-A	3	-	264002	264464	262491	1511	6	1	2	2	3	4	2	2
YCR087C-A	YCR087C-A	3	-	264002	264464	263942	60	483	46	18	14	14	16	14	11
YCR087W	YCR087W	3	+	263972	264488	264012	-476	102	93	60	46	15	36	49	20
YCR088W	ABP1	3	+	265064	266843	267394	551	6	1	2	7	2	3	7	2
YCR088W	ABP1	3	+	265064	266843	266974	131	283	397	310	296	43	269	302	139
YCR088W	ABP1	3	+	265064	266843	266947	104	14	25	28	27	6	27	28	10
YCR088W	ABP1	3	+	265064	266843	266921	78	132	198	214	224	67	211	208	106
YCR089W	FIG2	3	+	267430	272260	272316	56	184	135	141	205	61	300	318	150
YCR090C	YCR090C	3	-	272311	272860	264957	7354	4	4	3	3	13	6	6	3
YCR090C	YCR090C	3	-	272311	272860	272240	71	912	399	192	129	28	120	93	52
YCR091W	KIN82	3	+	274400	276563	279868	3305	2	2	4	12	3	10	20	12
YCR091W	KIN82	3	+	274400	276563	278037	1474	1	1	3	12	2	4	2	5
YCR091W	KIN82	3	+	274400	276563	277909	1346	1	1	1	9	1	3	3	5
YCR091W	KIN82	3	+	274400	276563	277758	1195	3	9	10	20	4	11	19	5
YCR091W	KIN82	3	+	274400	276563	277023	460	16	21	19	18	14	36	25	24
YCR091W	KIN82	3	+	274400	276563	276679	116	5	3	8	16	2	5	9	4
YCR092C	MSH3	3	-	276760	279817	273012	3748	71	34	33	54	5	55	60	23
YCR092C	MSH3	3	-	276760	279817	276524	236	6	1	2	4	1	6	1	2
YCR092C	MSH3	3	-	276760	279817	276556	204	20	14	5	9	2	8	10	3
YCR092C	MSH3	3	-	276760	279817	276582	178	3	4	3	2	1	5	4	1
YCR092C	MSH3	3	-	276760	279817	276612	148	191	144	145	149	33	124	145	47
YCR093W	CDC39	3	+	280113	286440	286533	93	751	494	364	328	78	318	393	158
YCR093W	CDC39	3	+	280113	286440	280327	-6113	3	1	1	6	1	4	3	4
YCR094W	CDC50	3	+	286758	287934	288207	273	277	228	166	207	41	189	233	96
YCR094W	CDC50	3	+	286758	287934	288041	107	22	13	2	5	2	6	8	5
YCR094W	CDC50	3	+	286758	287934	288004	70	69	59	33	29	10	18	30	10
YCR095C	YCR095C	3	-	288166	289255	284556	3610	12	9	3	2	1	1	3	1
YCR095C	YCR095C	3	-	288166	289255	288112	54	389	231	147	142	53	174	203	109
YCR095W-A	YCR095W-A	3	+	289635	289794	291671	1877	127	120	133	150	75	171	220	95
YCR095W-A	YCR095W-A	3	+	289635	289794	291222	1428	41	24	22	19	4	19	35	16
YCR095W-A	YCR095W-A	3	+	289635	289794	291200	1406	104	44	41	38	17	51	49	26
YCR095W-A	YCR095W-A	3	+	289635	289794	290921	1127	32	36	25	22	9	23	21	12
YCR096C	HMRA2	3	-	293175	293535	289464	3711	1	5	5	4	1	4	6	6
YCR097W	YCR097W	3	+	293831	294318	294334	16	809	567	485	417	206	474	657	354
YCR097W	YCR097W	3	+	293831	294318	294286	-32	7	11	9	9	5	4	18	19
YCR097W-A	YCR097W-A	3	+	294435	294702	304220	9518	4	7	4	5	1	4	4	1
YCR097W-A	YCR097W-A	3	+	294435	294702	300658	5956	4	13	14	34	11	47	65	21
YCR097W-A	YCR097W-A	3	+	294435	294702	299577	4875	15	21	8	12	4	29	16	14
YCR097W-A	YCR097W-A	3	+	294435	294702	295891	1189	5	3	7	10	9	13	19	9
YCR097W-A	YCR097W-A	3	+	294435	294702	295711	1009	29	26	41	62	19	66	73	39
YCR097W-A	YCR097W-A	3	+	294435	294702	295290	588	43	66	104	109	76	97	82	59
YCR097W-A	YCR097W-A	3	+	294435	294702	295182	480	1	4	7	6	2	2	6	3
YCR098C	GIT1	3	-	297045	298602	295161	1884	34	20	14	24	7	22	24	13
YCR098C	GIT1	3	-	297045	298602	296792	253	87	90	138	325	103	409	507	261
[truncated: 16,712 more rows]
