# Supplementary material for: RNA polymerase II depletion promotes transcription of alternative mRNA species
Source: BMC Mol Biol. 2016 Aug 30;17(1):20. doi: 10.1186/s12867-016-0074-8 (PMC5004267; doi:10.1186/s12867-016-0074-8)
Supplement: Supplementary file 4 — 10.1186/s12867-016-0074-8 Gene expression data files. Text files of all absolute and normalized reads, as described in the text, are contained within the gene expression data files. [file 12867_2016_74_MOESM4_ESM.zip › supplemental data/clustered.normalized.reads.A.txt]

Systematic.Name	Standard.Name	chromosome	strand	cdsStart	cdsEnd	peak	lengths	A1.counts	A2.counts	A3.counts	A4.counts	A5.counts	A6.counts	A7.counts	A8.counts
YAL003W	YAL003W	1	+	142175	143162	143446	284	670	135	64	20	18	8	10	7
YAL003W	YAL003W	1	+	142175	143162	143369	207	1546	462	263	135	77	56	37	29
YAL003W	YAL003W	1	+	142175	143162	143221	59	351	173	153	96	36	38	35	26
YAL005C	SSA1	1	-	139504	141433	139360	144	520	302	156	209	289	248	197	222
YAL007C	ERP2	1	-	137699	138347	137534	165	74	64	54	35	18	13	9	7
YAL009W	SPO7	1	+	135855	136635	136757	122	59	53	62	40	19	10	9	12
YAL012W	CYS3	1	+	130801	131986	132084	98	1325	488	695	406	241	226	172	276
YAL014C	SYN8	1	-	128252	129020	128120	132	117	106	120	78	47	37	25	23
YAL016W	TPD3	1	+	124879	126787	126852	65	296	271	380	254	164	112	96	97
YAL017W	PSK1	1	+	120225	124296	124478	182	48	109	208	131	129	109	83	92
YAL021C	CCR4	1	-	110846	113360	110618	228	44	54	70	41	33	19	12	10
YAL022C	FUN26	1	-	108877	110431	108837	40	87	97	78	34	24	21	15	11
YAL023C	PMT2	1	-	106272	108552	106145	127	265	167	115	41	43	20	16	11
YAL029C	MYO4	1	-	87855	92271	87772	83	122	93	112	60	49	30	22	22
YAL030W	YAL030W	1	+	87286	87753	87895	142	27	24	31	33	18	16	11	12
YAL030W	YAL030W	1	+	87286	87753	87856	103	67	74	155	164	120	68	77	64
YAL034C	YAL034C	1	-	80710	81952	80571	139	23	24	29	16	15	18	13	25
YAL035W	FUN12	1	+	76427	79436	79555	119	324	198	170	100	56	38	28	24
YAL035W	FUN12	1	+	76427	79436	79537	101	125	66	51	36	23	17	14	8
YAL037W	YAL037W	1	+	74020	74824	75038	214	76	53	53	27	19	11	7	7
YAL038W	CDC19	1	+	71786	73289	73452	163	11347	4082	4350	2370	1577	1308	922	832
YAL038W	CDC19	1	+	71786	73289	73371	82	95	56	50	19	19	12	7	8
YAL039C	CYC3	1	-	68716	69526	68648	68	57	52	54	35	33	21	12	13
YAL040C	CLN3	1	-	65778	67521	65388	390	12	10	39	42	38	25	16	15
YAL040C	CLN3	1	-	65778	67521	65629	149	56	40	51	24	21	20	13	10
YAL041W	CDC24	1	+	62840	65405	65462	57	46	46	51	47	42	21	17	11
YAL042W	ERV46	1	+	61316	62564	62653	89	448	399	446	206	168	110	75	62
YAL043C	PTA1	1	-	58695	61053	58621	74	92	70	108	74	59	35	21	22
YAL044C	YAL044C	1	-	57950	58463	57871	79	108	139	318	302	275	155	131	105
YAL044W-A	YAL044W-A	1	+	57518	57851	57961	110	131	171	217	133	112	58	56	59
YAL046C	YAL046C	1	-	57029	57386	56914	115	40	43	54	27	19	12	8	9
YAL049C	YAL049C	1	-	51855	52596	51721	134	98	78	117	81	47	41	32	29
YAL053W	YAL053W	1	+	45899	48251	48325	74	130	145	291	189	111	69	42	34
YAL054C	ACS1	1	-	42881	45023	42073	808	62	58	75	25	15	21	9	8
YAL054C	ACS1	1	-	42881	45023	42720	161	54	62	87	52	54	46	41	44
YAL056W	GPB2	1	+	39259	41902	41999	97	35	36	40	35	22	13	12	10
YAL060W	BDH1	1	+	35155	36304	36453	149	102	56	84	39	32	19	15	14
YAL060W	BDH1	1	+	35155	36304	36420	116	170	284	539	326	279	201	142	135
YAL062W	GDH3	1	+	31567	32941	33015	74	23	58	355	254	212	167	127	82
YAL063C	FLO9	1	-	24000	27969	23705	295	206	112	188	103	76	76	43	35
YAR002C-A	ERP1	1	-	154066	154726	153992	74	513	433	674	401	221	153	97	82
YAR007C	RFA1	1	-	156755	158621	156684	71	66	68	89	86	58	38	30	15
YAR014C	BUD14	1	-	166742	168866	166566	176	87	63	89	113	91	69	46	31
YAR015W	ADE1	1	+	169369	170290	170385	95	276	133	247	165	170	111	81	67
YAR027W	UIP3	1	+	183763	184471	184655	184	132	167	291	272	222	148	102	100
YAR027W	UIP3	1	+	183763	184471	184553	82	25	29	42	25	28	15	15	19
YAR028W	YAR028W	1	+	184885	185590	185787	197	71	61	95	64	30	23	18	23
YAR035W	YAT1	1	+	190186	192250	192358	108	9	9	42	25	28	23	17	20
YBL001C	ECM15	2	-	237154	237469	237080	74	82	88	145	111	76	35	49	56
YBL002W	HTB2	2	+	236494	236890	237140	250	475	140	57	18	9	6	4	4
YBL002W	HTB2	2	+	236494	236890	237081	191	656	467	390	220	142	93	60	53
YBL003C	HTA2	2	-	235396	235795	235225	171	1082	646	750	653	386	198	224	210
YBL005W	PDR3	2	+	217472	220403	221327	924	45	49	126	99	67	40	32	23
YBL006C	LDB7	2	-	216589	217132	216418	171	105	80	64	49	24	20	14	13
YBL007C	SLA1	2	-	212634	216369	212552	82	57	72	72	56	29	13	15	14
YBL007C	SLA1	2	-	212634	216369	212573	61	81	89	92	60	30	19	20	16
YBL015W	ACH1	2	+	194124	195705	195976	271	18	35	51	40	37	33	27	22
YBL016W	FUS3	2	+	192453	193515	193649	134	106	45	37	40	36	30	24	22
YBL017C	PEP1	2	-	186846	191586	186780	66	161	160	163	108	71	56	38	37
YBL022C	PIM1	2	-	177876	181278	177796	80	84	73	59	55	28	22	20	15
YBL026W	YBL026W	2	+	170625	171041	171166	125	107	85	92	52	40	17	16	13
YBL027W	YBL027W	2	+	168425	169379	169463	84	2018	867	934	367	135	83	83	57
YBL029C-A	YBL029C-A	2	-	164490	164775	164417	73	25	20	34	25	17	19	12	14
YBL030C	PET9	2	-	163043	164000	162746	297	748	742	774	502	435	368	221	191
YBL030C	PET9	2	-	163043	164000	162844	199	42	46	40	36	21	23	16	8
YBL036C	YBL036C	2	-	150449	151223	150305	144	174	93	109	77	66	38	40	28
YBL038W	MRPL16	2	+	146189	146888	146980	92	33	30	47	33	29	14	14	11
YBL039C	URA7	2	-	143991	145731	143811	180	248	13	7	4	2	3	1	0
YBL039C	URA7	2	-	143991	145731	143889	102	267	23	12	5	3	1	2	1
YBL039W-B	YBL039W-B	2	+	143395	143575	143709	134	27	33	53	52	47	30	36	32
YBL040C	YBL040C	2	-	142114	142871	141958	156	29	19	43	34	29	27	19	14
YBL040C	YBL040C	2	-	142114	142871	142016	98	52	35	45	29	24	14	10	12
YBL040C	YBL040C	2	-	142114	142871	142048	66	118	100	192	147	85	51	45	37
YBL041W	PRE7	2	+	141249	141975	142087	112	63	68	101	59	48	32	32	30
YBL041W	PRE7	2	+	141249	141975	142030	55	71	73	64	43	38	15	25	24
YBL042C	FUI1	2	-	138343	140263	137651	692	1005	567	695	385	234	182	124	108
YBL045C	COR1	2	-	134145	135519	133843	302	33	42	39	34	37	29	23	20
YBL045C	COR1	2	-	134145	135519	133971	174	67	74	87	59	46	29	29	29
YBL046W	YBL046W	2	+	132426	133752	133976	224	136	84	130	58	39	30	19	19
YBL047C	EDE1	2	-	127897	132043	127686	211	166	239	374	254	171	140	82	78
YBL047C	EDE1	2	-	127897	132043	127758	139	74	104	158	88	56	26	21	19
YBL050W	YBL050W	2	+	125127	126122	126183	61	196	195	332	318	205	119	116	126
YBL051C	PIN4	2	-	122755	124762	122310	445	104	100	219	196	185	138	106	90
YBL055C	YBL055C	2	-	115575	116832	115428	147	476	257	374	187	129	106	70	57
YBL056W	PTC3	2	+	113764	115171	115564	393	42	40	53	42	32	33	18	17
YBL056W	PTC3	2	+	113764	115171	115430	259	74	43	51	40	23	13	11	10
YBL056W	PTC3	2	+	113764	115171	115385	214	55	34	36	32	15	8	10	9
YBL057C	PTH2	2	-	112802	113447	112731	71	163	117	114	68	46	31	25	25
YBL058W	SHP1	2	+	111438	112710	112826	116	150	148	203	161	115	74	71	57
YBL059C-A	YBL059C-A	2	-	110126	110541	109955	171	29	40	70	29	21	14	10	11
YBL061C	SKT5	2	-	105317	107408	105241	76	54	33	111	86	50	32	30	18
YBL064C	PRX1	2	-	100372	101158	100302	70	93	152	313	291	297	198	222	215
YBL071W-A	KTI11	2	+	89975	90224	90469	245	94	38	39	10	7	10	11	10
YBL072C	RPS8A	2	-	88520	89123	88414	106	3241	1489	1415	585	233	158	143	106
YBL075C	SSA3	2	-	84496	86446	84417	79	45	30	50	67	52	36	34	36
YBL076C	ILS1	2	-	81040	84259	80946	94	1240	561	572	356	225	177	121	101
YBL078C	ATG8	2	-	80374	80728	79855	519	5	9	32	39	33	20	12	13
YBL078C	ATG8	2	-	80374	80728	79891	483	19	38	115	167	121	60	65	79
YBL079W	NUP170	2	+	75255	79764	79847	83	120	69	62	41	31	24	15	13
YBL084C	CDC27	2	-	67165	69442	67035	130	33	29	57	50	31	21	18	21
YBL087C	YBL087C	2	-	59817	60735	59727	90	1060	433	366	148	49	38	34	23
YBL089W	YBL089W	2	+	49570	50950	51012	62	34	34	53	25	15	19	12	9
YBL090W	MRP21	2	+	48821	49355	49473	118	30	53	51	39	15	11	15	10
YBL091C	MAP2	2	-	47359	48625	47270	89	215	177	175	104	64	37	28	25
YBL091C-A	YBL091C-A	2	-	46561	47177	46431	130	8	40	34	24	30	12	18	14
YBL092W	RPL32	2	+	45974	46367	46513	146	1769	552	435	154	39	31	25	15
YBL092W	RPL32	2	+	45974	46367	46434	67	639	318	344	104	35	23	23	15
YBL093C	ROX3	2	-	44252	44915	44104	148	43	33	42	36	25	21	23	20
YBL097W	BRN1	2	+	40827	43092	43133	41	342	204	195	102	83	62	41	32
YBL099W	ATP1	2	+	37049	38687	38952	265	56	40	50	26	17	11	9	9
YBL099W	ATP1	2	+	37049	38687	38919	232	313	378	573	363	283	244	173	165
YBL101C	ECM21	2	-	24945	28299	24808	137	53	52	86	42	35	25	24	19
YBL102W	SFT2	2	+	24097	24745	24874	129	28	38	48	38	30	27	16	15
YBL107C	YBL107C	2	-	9960	10551	9013	947	224	117	128	62	42	35	26	21
YBR001C	NTH2	2	-	238942	241285	238893	49	54	64	108	71	56	35	30	29
YBR003W	COQ1	2	+	242810	244232	244361	129	56	60	62	48	35	39	20	25
YBR004C	YBR004C	2	-	244367	245669	244276	91	211	101	105	85	62	45	35	32
YBR005W	YBR005W	2	+	245907	246549	246699	150	125	97	145	150	93	64	50	47
YBR006W	UGA2	2	+	247011	248505	248645	140	21	52	79	82	50	43	40	34
YBR007C	YBR007C	2	-	248806	251017	248667	139	21	26	61	38	21	12	11	7
YBR008C	FLR1	2	-	252563	254210	252435	128	63	28	32	35	27	23	18	15
YBR008C	FLR1	2	-	252563	254210	252544	19	27	26	40	32	20	16	13	16
YBR009C	HHF1	2	-	255370	255682	255208	162	1038	682	722	602	346	180	218	193
YBR010W	HHT1	2	+	256328	256739	256900	161	1232	831	1134	956	638	381	445	447
YBR011C	IPP1	2	-	257109	257973	256998	111	1503	1177	1987	1061	819	541	397	412
YBR012C	YBR012C	2	-	259144	259564	258948	196	27	20	106	95	77	42	34	31
YBR015C	MNN2	2	-	267709	269503	267572	137	176	97	57	26	26	14	9	13
YBR016W	YBR016W	2	+	270246	270633	270835	202	164	161	192	122	72	58	36	28
YBR017C	KAP104	2	-	270946	273703	270871	75	93	58	56	23	23	12	11	10
YBR023C	CHS3	2	-	284427	287925	284301	126	62	41	62	50	23	17	11	8
YBR025C	YBR025C	2	-	290680	291865	290478	202	633	143	95	45	27	14	11	14
YBR026C	ETR1	2	-	292876	294019	292762	114	80	111	131	82	77	54	45	43
YBR029C	CDS1	2	-	296368	297742	296242	126	115	54	37	20	19	17	15	11
YBR031W	RPL4A	2	+	300165	301254	301346	92	9718	2671	2320	918	453	392	266	205
YBR034C	HMT1	2	-	304929	305976	304741	188	549	159	167	85	32	30	22	12
YBR035C	PDX3	2	-	306268	306955	306171	97	189	261	423	315	218	129	115	110
YBR036C	CSG2	2	-	309080	310313	308887	193	193	196	290	213	168	136	100	71
YBR038W	CHS2	2	+	311896	314788	314973	185	128	134	156	84	51	36	24	19
YBR039W	ATP3	2	+	315574	316510	316687	177	51	46	47	31	31	22	21	17
YBR042C	YBR042C	2	-	320415	321609	320347	68	194	133	122	66	39	28	24	18
YBR045C	GIP1	2	-	328368	330090	328046	322	11	11	36	44	29	17	12	8
YBR047W	YBR047W	2	+	331830	332358	332458	100	25	25	101	79	57	30	32	31
YBR048W	YBR048W	2	+	332828	333810	334017	207	3402	1392	1379	406	108	86	55	44
YBR049C	REB1	2	-	334383	336816	334141	242	113	115	90	35	21	16	11	6
YBR052C	YBR052C	2	-	338717	339350	338662	55	203	334	369	203	136	72	68	65
YBR053C	YBR053C	2	-	339672	340749	339608	64	71	152	294	189	171	122	107	129
YBR055C	PRP6	2	-	344599	347299	344508	91	131	66	29	15	15	8	5	7
YBR056W	YBR056W	2	+	347876	349382	349425	43	60	89	152	157	121	85	93	101
YBR057C	MUM2	2	-	352190	353291	352088	102	80	37	59	35	25	15	12	14
YBR058C	YBR058C	2	-	353669	356015	353558	111	54	46	32	27	16	12	10	7
YBR058C-A	TSC3	2	-	356321	356564	356152	169	185	156	197	119	72	53	46	47
YBR058C-A	TSC3	2	-	356321	356564	356187	134	102	67	75	56	34	19	28	24
YBR059C	AKL1	2	-	356858	360185	356780	78	40	53	75	36	32	24	19	17
YBR062C	YBR062C	2	-	365973	366598	365871	102	46	53	67	27	23	15	16	19
YBR066C	NRG2	2	-	370034	370697	369930	104	19	18	39	54	63	26	31	27
YBR067C	TIP1	2	-	372099	372732	371982	117	700	565	1732	1436	1201	1049	937	1141
YBR068C	BAP2	2	-	373857	375687	373640	217	531	310	130	75	38	34	29	26
YBR069C	TAT1	2	-	376570	378430	376427	143	458	180	43	14	6	4	2	2
YBR070C	YBR070C	2	-	379217	379931	379176	41	72	48	32	20	15	14	9	6
YBR071W	YBR071W	2	+	380407	381043	381312	269	72	114	268	225	190	146	95	70
YBR072W	HSP26	2	+	382026	382671	382835	164	29	31	156	253	471	477	754	1349
YBR076C-A	YBR076C-A	2	-	391344	391611	391162	182	41	51	253	275	245	163	124	109
YBR078W	YBR078W	2	+	393117	394854	395366	512	16	16	36	59	67	40	22	11
YBR078W	YBR078W	2	+	393117	394854	395223	369	272	187	282	197	117	96	52	44
YBR078W	YBR078W	2	+	393117	394854	395090	236	176	70	90	67	27	25	11	8
YBR078W	YBR078W	2	+	393117	394854	395017	163	386	184	205	121	76	53	26	23
YBR078W	YBR078W	2	+	393117	394854	394887	33	1034	924	2097	1599	1095	674	500	432
YBR079C	RPG1	2	-	395376	398271	395294	82	277	116	136	99	39	16	17	12
YBR080C	SEC18	2	-	398607	400884	398463	144	56	74	126	109	47	37	24	19
YBR082C	YBR082C	2	-	406621	407163	406455	166	492	287	302	191	171	107	95	95
YBR082C	YBR082C	2	-	406621	407163	406477	144	108	86	111	73	59	34	30	26
YBR083W	TEC1	2	+	409162	410623	410697	74	79	40	65	65	52	42	27	26
YBR084C-A	YBR084C-A	2	-	414179	415255	414066	113	1038	465	482	173	66	46	45	34
YBR084W	MIS1	2	+	411047	413975	414135	160	266	54	34	12	9	4	3	2
YBR085C-A	YBR085C-A	2	-	418900	419158	418530	370	156	192	663	788	707	481	554	585
YBR086C	IST2	2	-	420194	423035	420073	121	151	98	133	79	57	37	25	21
YBR089C-A	NHP6B	2	-	426183	426483	426003	180	236	262	329	202	124	74	66	49
YBR089C-A	NHP6B	2	-	426183	426483	426030	153	71	86	86	49	33	16	11	10
YBR092C	PHO3	2	-	427691	429095	427642	49	434	119	67	14	6	6	3	1
YBR093C	PHO5	2	-	429541	430945	429487	54	129	24	68	43	31	20	11	6
YBR096W	YBR096W	2	+	436014	436707	436774	67	263	320	692	496	348	261	172	133
YBR103W	SIF2	2	+	447702	449310	449358	48	47	40	45	35	18	13	8	8
YBR104W	YMC2	2	+	449660	450650	450733	83	76	95	97	84	49	29	34	24
YBR105C	VID24	2	-	450874	451963	450716	158	89	73	106	90	59	62	44	34
YBR106W	PHO88	2	+	452651	453218	453358	140	1485	1002	1059	578	332	244	175	118
YBR106W	PHO88	2	+	452651	453218	453287	69	30	40	56	37	21	15	8	6
YBR109C	CMD1	2	-	457912	458356	457719	193	478	468	1042	705	532	313	265	263
YBR110W	ALG1	2	+	458865	460215	460311	96	89	97	137	77	64	48	36	32
YBR111C	YSA1	2	-	461171	461867	461102	69	103	83	105	52	35	20	26	27
YBR111C	YSA1	2	-	461171	461867	461123	48	28	35	45	33	14	9	10	15
YBR111W-A	YBR111W-A	2	+	462132	462573	462735	162	72	48	43	40	23	11	10	12
YBR112C	CYC8	2	-	462863	465764	462637	226	83	42	61	33	23	16	10	6
YBR115C	LYS2	2	-	469741	473920	469606	135	111	75	79	88	64	37	29	26
YBR115C	LYS2	2	-	469741	473920	469670	71	20	33	57	28	26	12	10	8
YBR118W	TEF2	2	+	477664	479041	479124	83	11904	6869	8203	4050	2333	1564	1086	934
YBR121C	GRS1	2	-	481357	483361	481256	101	581	250	216	109	59	40	27	22
YBR121C	GRS1	2	-	481357	483361	481295	62	136	53	65	41	14	9	5	3
YBR122C	YBR122C	2	-	483963	484497	483800	163	47	57	86	99	63	33	31	30
YBR126C	TPS1	2	-	488898	490386	488768	130	116	264	435	305	261	162	138	185
YBR126W-B	YBR126W-B	2	+	490920	491064	491192	128	429	438	424	235	177	123	113	147
YBR127C	VMA2	2	-	491262	492816	491098	164	1029	801	1244	777	468	311	230	204
YBR128C	ATG14	2	-	493074	494109	492944	130	126	103	130	52	28	40	15	15
YBR130C	SHE3	2	-	495585	496863	495474	111	52	45	40	44	28	12	15	11
YBR132C	AGP2	2	-	499645	501436	499344	301	31	80	109	97	98	68	53	53
YBR132C	AGP2	2	-	499645	501436	499524	121	132	79	123	74	39	33	20	12
YBR137W	YBR137W	2	+	513037	513577	513672	95	28	43	40	27	22	9	10	10
YBR139W	YBR139W	2	+	515657	517184	517353	169	51	117	213	123	102	65	57	52
YBR140C	IRA1	2	-	517343	526622	517243	100	46	29	57	34	26	16	12	9
YBR140C	IRA1	2	-	517343	526622	517275	68	24	32	86	52	37	25	18	14
YBR143C	SUP45	2	-	530862	532176	530632	230	208	70	87	53	23	19	9	7
YBR143C	SUP45	2	-	530862	532176	530725	137	530	233	211	164	76	51	40	30
YBR146W	MRPS9	2	+	535253	536090	536292	202	92	69	87	69	49	25	20	22
YBR149W	ARA1	2	+	539980	541015	541196	181	62	87	155	96	98	65	54	46
YBR149W	ARA1	2	+	539980	541015	541116	101	115	171	293	191	130	83	75	70
YBR151W	APD1	2	+	545021	545972	546101	129	105	127	120	61	42	32	28	27
YBR154C	RPB5	2	-	548355	549003	548261	94	405	140	103	73	35	19	17	9
YBR156C	SLI15	2	-	551097	553194	550922	175	14	20	29	39	38	30	21	12
YBR157C	ICS2	2	-	553536	554304	553427	109	55	94	246	310	291	230	244	204
YBR158W	AMN1	2	+	556542	558192	558341	149	568	287	358	268	144	96	67	40
YBR159W	YBR159W	2	+	558678	559722	559807	85	347	286	399	253	160	97	75	55
YBR160W	CDC28	2	+	560071	560968	561061	93	72	69	70	49	19	12	9	5
YBR161W	CSH1	2	+	561628	562759	563044	285	734	463	714	388	214	162	100	74
YBR162C	YBR162C	2	-	563197	564565	562860	337	300	165	244	151	102	95	45	26
YBR162C	YBR162C	2	-	563197	564565	562916	281	220	133	161	110	49	36	21	15
YBR162C	YBR162C	2	-	563197	564565	563048	149	211	106	103	56	47	22	21	17
YBR162W-A	YSY6	2	+	565225	565423	565508	85	229	102	108	60	53	26	26	22
YBR164C	ARL1	2	-	567869	568421	567744	125	150	88	92	48	20	9	14	12
YBR165W	UBS1	2	+	568846	569680	569828	148	42	28	47	28	21	15	14	12
YBR166C	TYR1	2	-	569836	571195	569726	110	80	72	90	36	21	16	10	10
YBR169C	SSE2	2	-	573909	575991	573746	163	20	25	45	43	47	34	27	34
YBR171W	SEC66	2	+	578358	578979	579115	136	90	60	53	42	22	14	11	7
YBR171W	SEC66	2	+	578358	578979	579059	80	78	44	64	29	14	6	6	4
YBR173C	UMP1	2	-	581720	582167	581568	152	45	60	76	42	38	23	24	20
YBR177C	EHT1	2	-	584801	586157	584676	125	49	103	126	61	47	28	22	25
YBR181C	YBR181C	2	-	591706	592769	591606	100	1668	761	808	306	102	68	54	34
YBR187W	YBR187W	2	+	602628	603471	603609	138	378	237	249	84	51	41	22	17
YBR189W	YBR189W	2	+	604502	605503	605567	64	1005	414	485	178	41	29	17	11
YBR191W-A	YBR191W-A	2	+	607143	607218	607237	19	2385	956	829	265	80	76	51	42
YBR195C	MSI1	2	-	610608	611877	610490	118	55	33	43	29	19	20	15	11
YBR196C	PGI1	2	-	612230	613895	612068	162	1349	836	1018	838	606	544	345	311
YBR196C	PGI1	2	-	612230	613895	612110	120	268	183	319	258	165	125	95	84
YBR198C	TAF5	2	-	616121	618518	616032	89	71	80	98	38	32	15	12	7
YBR199W	KTR4	2	+	618903	620298	620425	127	162	212	371	302	264	174	165	164
YBR200W	BEM1	2	+	620866	622522	622743	221	78	60	83	58	51	33	23	18
YBR201C-A	YBR201C-A	2	-	624488	624692	624242	246	46	24	51	53	85	75	79	109
YBR202W	CDC47	2	+	625766	628304	628480	176	62	49	47	22	15	10	9	6
YBR203W	COS111	2	+	629162	631937	632166	229	15	7	17	10	28	16	19	17
YBR206W	YBR206W	2	+	634595	634919	634928	9	59	55	83	40	25	16	17	11
YBR207W	FTH1	2	+	635140	636538	636631	93	135	100	148	105	65	55	31	38
YBR208C	DUR1,2	2	-	636697	642205	636568	129	71	2114	1594	870	458	328	203	160
YBR210W	ERV15	2	+	645544	645973	646156	183	44	46	83	72	31	26	17	16
YBR212W	NGR1	2	+	647880	649899	650104	205	15	44	90	51	55	36	35	20
YBR214W	SDS24	2	+	651409	652993	653185	192	41	100	224	173	167	133	100	93
YBR214W	SDS24	2	+	651409	652993	653147	154	16	31	103	79	82	70	51	46
YBR214W	SDS24	2	+	651409	652993	653129	136	6	13	42	43	41	38	24	30
YBR218C	PYC2	2	-	658701	662244	658573	128	140	121	148	88	53	29	24	23
YBR221C	PDB1	2	-	665147	666248	664910	237	760	930	1371	604	503	396	282	291
YBR222C	PCS60	2	-	666714	668346	666602	112	107	96	137	106	103	59	50	52
YBR225W	YBR225W	2	+	670621	673324	673586	262	9	6	28	19	26	21	15	12
YBR230C	YBR230C	2	-	679543	680045	679381	162	88	121	144	88	99	66	52	47
YBR230C	YBR230C	2	-	679543	680045	679457	86	19	60	108	84	82	47	46	43
YBR234C	ARC40	2	-	685432	686587	685368	64	311	478	927	581	458	333	219	211
YBR235W	YBR235W	2	+	686895	690258	690354	96	95	94	142	83	57	47	32	31
YBR236C	ABD1	2	-	690377	691688	690263	114	73	47	51	41	24	10	16	9
YBR241C	YBR241C	2	-	702583	704050	702529	54	18	23	61	46	38	32	21	25
YBR244W	GPX2	2	+	707522	708011	708114	103	67	56	68	41	16	6	5	5
YBR246W	YBR246W	2	+	711585	712749	712838	89	136	52	76	37	29	19	12	7
YBR248C	HIS7	2	-	714801	716460	714739	62	114	75	103	67	41	27	17	17
YBR249C	ARO4	2	-	716876	717989	716760	116	140	56	61	37	16	11	4	3
YBR252W	DUT1	2	+	722605	723049	723111	62	106	61	45	35	21	16	11	8
YBR253W	SRB6	2	+	723264	723630	723722	92	58	57	62	45	43	25	23	20
YBR255C-A	YBR255C-A	2	-	726612	727069	726519	93	59	58	65	33	35	26	20	21
YBR256C	RIB5	2	-	727380	728097	727318	62	117	120	197	173	125	58	62	51
YBR264C	YBR264C	2	-	737764	738364	737731	33	32	35	29	28	23	13	13	13
YBR265W	TSC10	2	+	738576	739539	739671	132	96	61	57	19	19	10	6	6
YBR267W	REI1	2	+	739835	741017	741124	107	215	40	21	6	4	2	2	1
YBR268W	MRPL37	2	+	741293	741611	741708	97	102	79	73	49	39	22	19	15
YBR269C	YBR269C	2	-	742154	742571	742000	154	148	153	192	187	173	153	126	135
YBR272C	HSM3	2	-	746355	747798	746169	186	40	35	47	30	20	10	9	10
YBR273C	UBX7	2	-	748055	749366	747950	105	54	40	53	32	25	14	13	15
YBR276C	PPS1	2	-	757615	760039	757559	56	54	41	59	37	25	13	11	10
YBR279W	PAF1	2	+	761252	762590	762707	117	87	66	83	71	38	20	18	15
YBR282W	MRPL27	2	+	768235	768676	768758	82	28	53	51	43	24	12	12	13
YBR283C	SSH1	2	-	768938	770411	768776	162	493	280	300	138	106	84	49	45
YBR287W	YBR287W	2	+	776566	777850	778021	171	58	43	64	39	44	28	25	26
YBR287W	YBR287W	2	+	776566	777850	777963	113	344	242	330	265	182	134	87	85
YBR290W	BSD2	2	+	782586	783552	783653	101	33	25	34	38	21	10	13	12
YBR291C	CTP1	2	-	783668	784568	783624	44	44	26	25	20	24	19	11	12
YBR293W	YBR293W	2	+	787000	788425	788657	232	78	53	108	95	72	65	46	41
YBR295W	PCA1	2	+	792842	796493	796613	120	34	27	76	60	37	31	17	18
YBR296C	PHO89	2	-	796791	798516	796553	238	754	30	28	68	114	89	64	32
YBR297W	MAL33	2	+	800516	801923	802159	236	34	30	40	65	93	79	61	38
YBR298C	MAL31	2	-	802624	804469	802533	91	31	25	36	12	26	17	15	13
YCL001W	RER1	3	+	111913	112480	112561	81	173	121	112	62	38	29	23	18
YCL005W	YCL005W	3	+	108020	108791	108927	136	96	63	56	46	42	30	25	17
YCL005W-A	YCL005W-A	3	+	107022	107417	107519	102	258	152	173	107	55	32	33	30
YCL008C	STP22	3	-	105695	106853	105565	130	108	70	139	72	48	49	23	25
YCL009C	ILV6	3	-	104618	105548	104472	146	487	413	810	441	323	221	141	142
YCL011C	GBP2	3	-	102074	103358	101969	105	113	44	36	30	21	14	9	8
YCL017C	NFS1	3	-	92776	94270	92494	282	33	30	87	57	80	57	39	36
YCL017C	NFS1	3	-	92776	94270	92692	84	55	67	120	69	32	31	22	22
YCL025C	AGP1	3	-	76017	77919	75926	91	72	1238	1188	640	364	284	189	155
YCL027W	FUS1	3	+	71802	73341	73431	90	50	21	40	31	43	45	30	17
YCL028W	RNQ1	3	+	70149	71367	71478	111	33	26	61	21	23	14	13	11
YCL030C	HIS4	3	-	65933	68333	65854	79	325	279	661	385	270	146	99	85
YCL031C	RRP7	3	-	64674	65568	64573	101	92	33	45	41	18	12	12	9
YCL033C	YCL033C	3	-	62775	63282	62706	69	63	84	178	131	79	60	67	66
YCL034W	LSB5	3	+	61657	62722	62793	71	94	111	158	114	91	60	49	49
YCL035C	GRX1	3	-	60840	61173	60748	92	219	253	529	419	366	205	240	272
YCL037C	YCL037C	3	-	57373	58678	56802	571	192	50	56	18	7	9	7	6
YCL037C	YCL037C	3	-	57373	58678	57053	320	480	264	423	205	115	89	56	45
YCL037C	YCL037C	3	-	57373	58678	57217	156	1154	702	998	459	238	197	123	98
YCL038C	ATG22	3	-	54940	56527	54864	76	70	69	152	126	86	71	56	51
YCL039W	GID7	3	+	52644	54882	54921	39	22	30	48	69	51	24	21	26
YCL040W	GLK1	3	+	50837	52340	52517	177	173	719	1152	699	637	504	403	411
YCL043C	PDI1	3	-	48652	50221	48558	94	311	174	161	99	65	40	26	28
YCL044C	YCL044C	3	-	47110	48364	46938	172	80	73	101	60	55	46	33	38
YCL045C	YCL045C	3	-	44622	46905	44563	59	214	190	231	148	91	61	50	34
YCL048W-A	YCL048W-A	3	+	41487	41727	41959	232	6	5	26	16	21	15	21	18
YCL049C	YCL049C	3	-	39785	40724	39649	136	16	30	148	128	86	49	40	37
YCL050C	APA1	3	-	37835	38801	37729	106	376	300	304	152	93	65	41	31
YCL052C	PBN1	3	-	34142	35393	33977	165	73	83	114	57	51	35	29	34
YCL052C	PBN1	3	-	34142	35393	34022	120	16	16	26	38	32	16	12	12
YCL056C	YCL056C	3	-	26924	27359	26898	26	54	45	56	58	35	19	23	17
YCL057W	PRD1	3	+	24767	26906	27044	138	194	264	283	167	119	92	57	59
YCL057W	PRD1	3	+	24767	26906	26985	79	33	50	62	24	19	16	10	10
YCL059C	KRR1	3	-	22428	23379	22324	104	263	22	15	5	3	2	2	1
YCL064C	CHA1	3	-	15797	16880	15228	569	6	13	81	109	76	55	20	14
YCL064C	CHA1	3	-	15797	16880	15704	93	676	1158	1370	1053	597	350	230	126
YCR002C	CDC10	3	-	117377	118346	117314	63	109	129	163	88	62	28	26	20
YCR004C	YCP4	3	-	119572	120316	119389	183	98	129	133	63	67	42	30	23
YCR005C	CIT2	3	-	120943	122326	120841	102	89	2377	2000	1927	1306	1049	783	682
YCR009C	RVS161	3	-	130742	131540	130443	299	77	80	84	47	38	26	19	16
YCR009C	RVS161	3	-	130742	131540	130488	254	74	53	56	27	13	13	8	6
YCR009C	RVS161	3	-	130742	131540	130645	97	72	94	103	60	30	18	19	13
YCR011C	ADP1	3	-	133721	136871	133666	55	97	97	173	92	100	62	43	49
YCR012W	PGK1	3	+	137743	138994	139151	157	3452	1779	1597	980	882	690	581	604
YCR017C	CWH43	3	-	144770	147632	144587	183	251	254	258	194	171	127	79	60
YCR018C	SRD1	3	-	148235	148901	148069	166	87	78	130	94	83	55	60	50
YCR020C	PET18	3	-	154009	154657	153926	83	25	13	21	26	19	10	15	17
YCR023C	YCR023C	3	-	158533	160369	158293	240	32	50	68	38	32	19	13	11
YCR024C-B	YCR024C-B	3	-	162594	162861	162405	189	2180	916	967	479	237	182	114	120
YCR026C	YCR026C	3	-	164106	166335	163893	213	32	23	32	41	16	14	12	10
YCR028C	FEN2	3	-	170881	172420	170158	723	104	55	64	44	32	16	15	10
YCR028C-A	YCR028C-A	3	-	172945	173436	172755	190	571	398	407	200	127	72	60	44
YCR028C-A	YCR028C-A	3	-	172945	173436	172821	124	60	58	112	49	29	14	14	12
YCR030C	SYP1	3	-	173821	176434	173660	161	122	200	500	348	266	183	128	106
YCR031C	YCR031C	3	-	177495	178216	177396	99	4159	1997	2268	918	337	267	196	151
YCR032W	BPH1	3	+	179515	186019	186099	80	27	29	40	42	19	20	17	13
YCR033W	SNT1	3	+	186484	190165	190329	164	61	40	83	54	38	24	15	12
YCR034W	FEN1	3	+	190587	191631	191798	167	377	213	167	50	16	19	10	8
YCR035C	RRP43	3	-	191829	193014	191688	141	126	47	39	28	21	13	12	7
YCR036W	RBK1	3	+	193292	194294	194380	86	60	39	134	116	89	49	50	51
YCR037C	PHO87	3	-	194409	197181	194327	82	47	25	57	34	23	16	13	11
YCR044C	PER1	3	-	206872	207946	206776	96	127	105	106	68	48	31	24	24
YCR046C	IMG1	3	-	209909	210419	209805	104	100	104	79	21	18	11	9	6
YCR048W	ARE1	3	+	211924	213757	213937	180	69	88	79	60	45	39	26	23
YCR051W	YCR051W	3	+	214066	214735	214866	131	155	49	37	17	13	14	8	8
YCR052W	RSC6	3	+	214989	216441	216643	202	45	43	47	24	24	11	8	6
YCR053W	THR4	3	+	216692	218237	218316	79	786	472	688	445	272	211	136	104
YCR060W	YCR060W	3	+	224394	224730	224852	122	98	73	73	20	13	9	5	7
YCR061W	YCR061W	3	+	225558	227454	227811	357	35	72	81	41	31	22	15	16
YCR065W	HCM1	3	+	229305	231000	231338	338	101	47	94	50	70	43	29	26
YCR065W	HCM1	3	+	229305	231000	231032	32	108	70	109	46	20	26	19	13
YCR067C	SED4	3	-	233120	236318	233050	70	98	108	144	96	68	52	32	28
YCR069W	CPR4	3	+	239050	240007	240126	119	150	260	490	353	328	243	167	165
YCR071C	IMG2	3	-	240098	240539	240030	68	65	53	50	40	27	12	11	14
YCR073W-A	SOL2	3	+	246959	247907	248020	113	144	123	126	93	61	44	31	27
YCR079W	YCR079W	3	+	252841	254170	254295	125	40	43	48	45	44	37	24	21
YCR082W	YCR082W	3	+	258879	259266	259410	144	56	45	36	16	11	12	8	9
YCR082W	YCR082W	3	+	258879	259266	259368	102	130	131	205	166	128	89	114	116
YCR083W	TRX3	3	+	259574	259958	260074	116	91	30	40	38	42	30	50	81
YCR084C	TUP1	3	-	260307	262449	259970	337	80	46	67	27	30	18	11	11
YCR084C	TUP1	3	-	260307	262449	260003	304	224	178	208	117	76	62	33	28
YCR088W	ABP1	3	+	265064	266843	266974	131	68	87	126	63	39	31	18	18
YCR088W	ABP1	3	+	265064	266843	266921	78	31	35	65	43	25	18	11	9
YCR089W	FIG2	3	+	267430	272260	272316	56	35	14	39	22	27	24	17	12
YCR093W	CDC39	3	+	280113	286440	286554	114	107	77	73	42	28	20	17	12
YCR094W	CDC50	3	+	286758	287934	288207	273	73	64	54	36	40	17	16	14
YCR097W	YCR097W	3	+	293831	294318	294334	16	79	66	98	68	61	33	39	44
YCR098C	GIT1	3	-	297045	298602	296792	253	12	11	25	30	41	33	26	20
YDL002C	NHP10	4	-	446964	447576	446683	281	75	71	81	48	33	17	15	15
YDL004W	ATP16	4	+	443026	443509	443795	286	116	73	98	69	68	39	50	47
YDL004W	ATP16	4	+	443026	443509	443706	197	35	51	62	46	45	23	25	23
YDL005C	MED2	4	-	441011	442307	440785	226	63	43	48	51	29	23	17	14
YDL006W	PTC1	4	+	439906	440752	440867	115	69	43	57	31	19	13	15	11
YDL007W	RPT2	4	+	438044	439358	439429	71	336	352	344	235	169	105	104	93
YDL008W	APC11	4	+	433494	433992	434110	118	44	49	57	29	20	16	11	10
YDL010W	YDL010W	4	+	432327	433023	433301	278	55	99	108	96	62	38	31	26
YDL012C	YDL012C	4	-	431105	431515	430944	161	106	87	89	55	41	28	20	20
YDL014W	NOP1	4	+	427361	428345	428559	214	577	123	95	35	10	9	7	3
YDL014W	NOP1	4	+	427361	428345	428507	162	849	250	164	48	17	21	12	5
YDL020C	RPN4	4	-	415110	416706	414971	139	61	35	75	96	78	46	41	48
YDL022W	GPD1	4	+	411822	412998	413210	212	65	50	59	43	46	40	27	25
YDL022W	GPD1	4	+	411822	412998	413154	156	23	33	54	33	36	29	31	24
YDL022W	GPD1	4	+	411822	412998	413110	112	23	38	56	39	40	31	25	33
YDL024C	DIA3	4	-	408448	409855	408157	291	285	143	260	136	74	57	35	28
YDL027C	YDL027C	4	-	403692	404955	403550	142	33	50	90	53	48	31	25	24
YDL027C	YDL027C	4	-	403692	404955	403592	100	17	22	56	44	32	19	18	16
YDL029W	YDL029W	4	+	399337	400636	400766	130	163	163	217	148	101	51	47	48
YDL035C	GPR1	4	-	389169	392055	389021	148	63	53	76	50	39	22	20	21
YDL040C	NAT1	4	-	378870	381435	378760	110	401	269	279	137	76	47	35	29
YDL045C	FAD1	4	-	372684	373605	372558	126	63	43	79	55	37	20	19	20
YDL045W-A	MRP10	4	+	372244	372532	372649	117	97	68	86	59	45	30	26	27
YDL046W	YDL046W	4	+	371236	371758	372027	269	483	588	1153	808	670	460	326	329
YDL047W	SIT4	4	+	369768	370704	371004	300	320	192	175	112	77	58	41	34
YDL052C	SLC1	4	-	362671	363583	362596	75	248	204	261	141	78	61	40	39
YDL053C	PBP4	4	-	361698	362256	361510	188	150	120	123	116	65	38	34	33
YDL055C	PSA1	4	-	355673	356759	355432	241	399	204	280	197	73	61	30	14
YDL055C	PSA1	4	-	355673	356759	355533	140	1005	311	308	174	91	53	36	22
YDL055C	PSA1	4	-	355673	356759	355621	52	175	81	59	32	11	8	4	3
YDL056W	MBP1	4	+	352876	355378	355529	151	248	136	183	92	61	46	27	22
YDL057W	YDL057W	4	+	351433	352420	352460	40	19	23	48	38	22	19	15	17
YDL060W	TSR1	4	+	341618	343985	344076	91	231	23	15	7	3	3	2	3
YDL061C	RPS29B	4	-	340627	340798	340414	213	845	228	153	54	29	26	15	12
YDL061C	RPS29B	4	-	340627	340798	340461	166	1860	973	1228	606	259	187	149	107
YDL061C	RPS29B	4	-	340627	340798	340512	115	132	62	64	44	14	9	6	4
YDL066W	IDP1	4	+	334834	336121	336526	405	6	8	23	43	53	30	16	14
YDL066W	IDP1	4	+	334834	336121	336261	140	224	225	390	236	164	122	76	66
YDL067C	COX9	4	-	334216	334396	333984	232	256	249	407	292	206	143	112	111
YDL069C	YDL069C	4	-	333120	333810	333000	120	23	16	39	65	41	20	21	16
YDL072C	YDL072C	4	-	329835	330447	329744	91	345	456	996	679	557	417	311	327
YDL073W	YDL073W	4	+	326612	329567	329622	55	47	45	47	45	30	15	10	7
YDL074C	BRE1	4	-	324046	326149	323954	92	160	81	94	76	44	23	21	11
YDL075W	YDL075W	4	+	322225	322988	323053	65	2437	955	1026	429	170	88	87	56
YDL076C	RXT3	4	-	320667	321552	320475	192	45	32	39	31	20	12	9	8
YDL078C	MDH3	4	-	315356	316388	315274	82	205	190	177	113	64	34	33	25
YDL081C	RPP1A	4	-	309801	310122	309695	106	5477	2370	2738	1105	370	292	208	151
YDL083C	YDL083C	4	-	306925	307789	306808	117	2602	987	777	206	57	36	26	17
YDL084W	SUB2	4	+	305236	306577	306663	86	227	149	164	68	44	23	26	13
YDL085C-A	YDL085C-A	4	-	302463	302670	302322	141	1041	634	735	364	211	165	101	95
YDL086W	YDL086W	4	+	301412	302234	302300	66	33	27	59	29	30	24	16	24
YDL086W	YDL086W	4	+	301412	302234	302275	41	23	18	34	34	23	21	13	15
YDL088C	ASM4	4	-	298416	300003	298264	152	132	68	112	72	58	36	29	25
YDL089W	YDL089W	4	+	296819	298274	298345	71	35	24	26	31	28	15	13	15
YDL091C	UBX3	4	-	293391	294759	293298	93	31	38	64	51	40	21	21	20
YDL092W	SRP14	4	+	292780	293221	293366	145	142	96	90	65	51	24	29	22
YDL095W	PMT1	4	+	287058	289512	289604	92	171	99	81	51	32	28	17	18
YDL097C	RPN6	4	-	285390	286695	285294	96	182	150	152	101	75	40	41	33
YDL099W	YDL099W	4	+	283418	284444	284512	68	87	76	81	40	32	15	19	17
YDL100C	ARR4	4	-	282111	283176	282037	74	430	332	322	160	106	60	53	45
YDL105W	QRI2	4	+	272388	273597	273661	64	200	115	119	58	43	34	21	20
YDL110C	YDL110C	4	-	264511	264964	264331	180	14	20	32	45	48	19	25	28
YDL111C	RRP42	4	-	263312	264110	263253	59	188	96	54	42	19	17	15	11
YDL113C	ATG20	4	-	256632	258555	256519	113	21	23	45	25	25	17	17	13
YDL115C	IWR1	4	-	253994	255126	253904	90	43	30	45	43	25	15	19	21
YDL116W	NUP84	4	+	251565	253746	253816	70	79	66	79	54	32	19	20	12
YDL120W	YFH1	4	+	245922	246447	246600	153	77	94	167	116	82	73	48	40
YDL123W	SNA4	4	+	241417	241840	242327	487	48	33	53	36	46	44	33	43
YDL124W	YDL124W	4	+	240258	241197	241268	71	114	166	280	183	120	89	87	100
YDL125C	YDL125C	4	-	239018	239606	238907	111	667	654	757	502	369	281	237	233
YDL126C	CDC48	4	-	236156	238664	236082	74	96	128	101	70	72	42	30	32
YDL126C	CDC48	4	-	236156	238664	236107	49	152	187	247	198	141	108	80	61
YDL127W	PCL2	4	+	234926	235853	236019	166	39	30	50	52	49	28	26	13
YDL128W	VCX1	4	+	232651	233887	234059	172	226	208	315	184	136	108	89	75
YDL130W	YDL130W	4	+	229905	230527	230619	92	2346	1184	1211	400	155	131	88	62
YDL130W-A	STF1	4	+	229170	229431	229591	160	39	132	260	187	170	78	94	100
YDL131W	LYS21	4	+	227392	228715	228816	101	105	95	89	62	36	25	17	15
YDL132W	CDC53	4	+	224303	226751	226912	161	192	165	337	270	199	144	97	85
YDL133C-A	RPL41B	4	-	221723	221801	221528	195	6346	3493	3387	1388	542	329	311	239
YDL134C	PPH21	4	-	219661	220771	219555	106	72	66	73	42	41	29	22	20
YDL134C	PPH21	4	-	219661	220771	219609	52	63	82	134	95	64	33	24	21
YDL135C	RDI1	4	-	218679	219288	218428	251	73	48	111	73	49	23	23	21
YDL135C	RDI1	4	-	218679	219288	218591	88	65	59	83	70	40	18	23	20
YDL136W	YDL136W	4	+	217599	218367	218502	135	151	66	100	41	20	13	8	9
YDL136W	YDL136W	4	+	217599	218367	218458	91	312	139	156	64	29	14	15	12
YDL137W	ARF2	4	+	216528	217074	217203	129	490	699	1200	822	566	347	297	301
YDL142C	CRD1	4	-	201719	202571	201594	125	43	56	51	34	47	21	22	22
YDL143W	CCT4	4	+	199996	201583	201675	92	129	53	40	29	24	11	8	8
YDL144C	YDL144C	4	-	198662	199733	198572	90	50	63	62	57	32	25	15	11
YDL145C	COP1	4	-	194571	198177	194411	160	162	127	158	107	63	54	31	26
YDL147W	RPN5	4	+	190924	192262	192407	145	330	301	369	332	244	120	143	138
YDL160C	DHH1	4	-	170410	171931	169775	635	217	237	395	240	203	148	93	67
YDL160C	DHH1	4	-	170410	171931	169897	513	153	73	109	78	36	33	17	15
YDL165W	CDC36	4	+	164290	164866	164904	38	60	46	40	35	21	11	10	8
YDL166C	FAP7	4	-	163449	164043	163389	60	104	59	40	22	12	7	9	4
YDL169C	UGX2	4	-	158064	158736	157994	70	7	8	37	24	38	24	28	27
YDL170W	UGA3	4	+	156318	157905	158027	122	37	52	95	98	63	54	41	39
YDL171C	GLT1	4	-	149203	155641	149090	113	60	119	181	162	112	74	48	32
YDL175C	AIR2	4	-	144484	145519	144267	217	39	28	31	30	24	14	10	8
YDL176W	YDL176W	4	+	142097	144224	144334	110	64	68	75	52	35	19	18	16
YDL178W	DLD2	4	+	139522	141115	141191	76	93	86	79	52	41	26	15	17
YDL181W	INH1	4	+	135179	135437	135553	116	104	213	199	101	99	66	60	63
YDL181W	INH1	4	+	135179	135437	135486	49	111	51	65	40	24	19	14	10
YDL182W	LYS20	4	+	133437	134724	134815	91	287	199	208	126	77	51	47	32
YDL184C	RPL41A	4	-	130407	130485	130199	208	8494	4335	3860	2113	1121	707	662	583
YDL185W	TFP1	4	+	126787	130003	130107	104	454	419	636	407	271	217	132	123
YDL185W	TFP1	4	+	126787	130003	130059	56	90	83	211	122	61	40	26	23
YDL186W	YDL186W	4	+	125616	126450	126575	125	182	113	144	78	47	28	23	16
YDL188C	PPH22	4	-	123865	124999	123772	93	429	288	246	190	129	95	70	60
YDL189W	RBS1	4	+	122216	123590	123683	93	76	50	59	39	25	14	10	7
YDL190C	UFD2	4	-	118707	121593	118502	205	76	117	216	122	75	69	54	49
YDL191W	YDL191W	4	+	117664	118518	118616	98	1664	787	771	344	138	69	72	52
YDL191W	YDL191W	4	+	117664	118518	118575	57	159	83	79	42	20	6	7	3
YDL192W	ARF1	4	+	116321	116867	117449	582	14	33	100	76	56	34	31	24
YDL192W	ARF1	4	+	116321	116867	117016	149	139	40	43	23	10	6	5	4
YDL192W	ARF1	4	+	116321	116867	116923	56	240	133	191	125	61	29	32	29
YDL193W	YDL193W	4	+	114672	115800	115999	199	36	26	36	19	14	14	13	13
YDL195W	SEC31	4	+	107208	111030	111171	141	298	277	376	225	153	111	72	65
YDL198C	GGC1	4	-	103649	104552	103529	120	157	219	238	138	57	36	20	17
YDL204W	RTN2	4	+	94605	95787	95974	187	30	19	47	36	50	58	66	90
YDL204W	RTN2	4	+	94605	95787	95911	124	10	9	20	17	17	19	18	25
YDL205C	HEM3	4	-	92762	93746	92494	268	118	80	59	39	19	15	16	11
YDL205C	HEM3	4	-	92762	93746	92676	86	209	118	139	80	39	39	24	19
YDL208W	NHP2	4	+	87512	87983	88109	126	754	194	180	103	54	37	32	25
YDL210W	UGA4	4	+	84270	85986	86080	94	13	42	111	69	38	24	16	12
YDL212W	SHR3	4	+	78426	79059	79205	146	410	342	482	276	166	123	77	66
YDL215C	GDH2	4	-	70640	73919	70488	152	28	108	136	92	68	44	34	32
YDL223C	HBT1	4	-	57265	60406	56948	317	34	43	64	35	37	33	23	18
YDL224C	WHI4	4	-	54397	56347	54154	243	34	26	61	40	56	34	25	26
YDL224C	WHI4	4	-	54397	56347	54253	144	52	48	120	77	56	47	33	29
YDL226C	GCS1	4	-	51115	52174	50905	210	63	44	54	35	20	9	7	5
YDL229W	SSB1	4	+	44065	45907	46012	105	2503	632	528	181	46	49	33	14
YDL231C	BRE4	4	-	38867	42245	38810	57	64	39	61	36	26	22	16	12
YDL232W	OST4	4	+	38487	38598	38885	287	111	111	142	100	55	42	34	25
YDL232W	OST4	4	+	38487	38598	38855	257	218	198	258	187	133	80	58	50
YDL235C	YPD1	4	-	33414	33918	33273	141	75	44	65	47	35	17	16	14
YDL236W	PHO13	4	+	32295	33234	33416	182	104	78	79	62	19	12	9	5
YDL236W	PHO13	4	+	32295	33234	33369	135	243	243	426	284	117	80	59	34
YDL237W	YDL237W	4	+	30656	31829	32011	182	155	228	263	121	69	48	38	32
YDL237W	YDL237W	4	+	30656	31829	31907	78	39	63	126	57	35	22	19	19
YDL238C	YDL238C	4	-	28984	30454	28895	89	11	31	105	58	36	24	22	17
YDL239C	ADY3	4	-	26402	28775	26360	42	13	24	81	96	62	39	25	16
YDL240W	LRG1	4	+	22822	25876	26115	239	39	47	72	36	24	15	11	9
YDR001C	NTH1	4	-	450217	452473	450146	71	127	214	644	577	366	225	174	172
YDR002W	YRB1	4	+	453042	453648	453827	179	1198	622	703	536	372	202	217	178
YDR002W	YRB1	4	+	453042	453648	453753	105	19	33	48	47	32	18	31	15
YDR003W-A	YDR003W-A	4	+	454779	454902	455054	152	47	50	87	51	41	24	24	23
YDR006C	SOK1	4	-	458539	461245	458455	84	122	76	95	73	48	39	31	22
YDR007W	TRP1	4	+	461839	462514	462572	58	66	93	153	102	61	47	45	31
YDR011W	SNQ2	4	+	465916	470422	470602	180	168	77	84	51	34	23	13	13
YDR012W	RPL4B	4	+	471850	472939	473015	76	1660	709	735	262	149	115	88	64
YDR016C	DAD1	4	-	478471	478756	478367	104	96	105	139	68	56	36	26	24
YDR017C	KCS1	4	-	479112	482265	478944	168	128	62	57	50	35	17	15	10
YDR019C	GCV1	4	-	484160	485363	483985	175	90	138	280	365	349	246	182	166
YDR025W	YDR025W	4	+	491512	492322	492418	96	1571	693	645	240	92	67	49	33
YDR027C	VPS54	4	-	494646	497316	494565	81	46	37	65	59	31	25	15	14
YDR028C	REG1	4	-	497832	500877	497558	274	53	67	84	77	62	27	25	24
YDR028C	REG1	4	-	497832	500877	497606	226	23	36	67	62	42	15	20	15
YDR031W	YDR031W	4	+	503495	503861	504008	147	19	33	23	27	24	18	16	20
YDR032C	PST2	4	-	504096	504693	503945	151	142	311	592	396	331	240	203	184
YDR033W	MRH1	4	+	508144	509107	509554	447	2686	2275	2039	754	337	231	169	153
YDR034C	LYS14	4	-	509734	512107	509663	71	31	32	45	39	36	20	20	19
YDR034C-A	YDR034C-A	4	-	520513	520690	520216	297	41	30	84	58	44	29	25	17
YDR035W	ARO3	4	+	521813	522926	523145	219	134	81	97	78	37	29	17	15
YDR036C	EHD3	4	-	523208	524711	523062	146	42	41	53	24	22	16	12	7
YDR037W	KRS1	4	+	525437	527213	527278	65	1282	473	545	333	122	95	72	45
YDR041W	RSM10	4	+	539800	540412	540583	171	70	83	115	91	73	33	49	49
YDR044W	HEM13	4	+	546640	547627	547775	148	135	140	126	107	118	116	101	100
YDR046C	BAP3	4	-	548760	550575	548698	62	168	194	61	13	9	5	3	3
YDR047W	HEM12	4	+	551858	552947	553022	75	139	95	37	13	11	5	4	5
YDR050C	TPI1	4	-	555724	556471	555649	75	5240	2810	2768	1239	891	629	485	465
YDR050C	TPI1	4	-	555724	556471	555686	38	158	66	108	89	53	35	32	27
YDR051C	YDR051C	4	-	557054	558059	556995	59	97	43	40	36	19	16	15	14
YDR054C	CDC34	4	-	561438	562326	560972	466	125	99	126	83	53	30	27	23
YDR055W	PST1	4	+	563525	564860	565018	158	21	33	100	48	27	16	14	7
YDR055W	PST1	4	+	563525	564860	564992	132	63	89	214	134	51	36	24	18
YDR056C	YDR056C	4	-	565021	565639	564919	102	107	87	95	63	38	18	16	17
YDR059C	YDR059C	4	-	569232	569769	569124	108	58	101	158	110	116	103	88	93
YDR062W	LCB2	4	+	576471	578157	578440	283	171	73	87	53	35	16	19	15
YDR063W	YDR063W	4	+	578661	579111	579180	69	28	30	36	20	21	10	15	12
YDR064W	YDR064W	4	+	579456	580451	580527	76	3614	1439	1744	615	211	160	108	70
YDR067C	YDR067C	4	-	582789	583464	582711	78	29	20	32	23	27	9	10	13
YDR070C	YDR070C	4	-	588096	588378	587946	150	10	13	23	30	41	28	47	76
YDR071C	YDR071C	4	-	588825	589401	588745	80	194	155	163	136	95	45	55	47
YDR072C	IPT1	4	-	589759	591343	589668	91	262	123	117	56	47	38	25	34
YDR073W	SNF11	4	+	592436	592946	592998	52	157	87	128	61	40	25	18	17
YDR074W	TPS2	4	+	593890	596581	596857	276	15	21	31	14	25	12	16	16
YDR074W	TPS2	4	+	593890	596581	596819	238	63	107	180	131	118	79	72	76
YDR077W	SED1	4	+	600790	601807	602136	329	1624	3843	15202	13224	11601	8524	6440	6636
YDR081C	PDC2	4	-	607301	610079	607038	263	111	69	86	42	21	21	10	9
YDR085C	AFR1	4	-	614285	616148	614189	96	15	17	53	47	30	15	16	14
YDR086C	SSS1	4	-	616925	617168	616738	187	403	208	221	126	82	35	35	29
YDR089W	YDR089W	4	+	622109	624719	624810	91	73	70	122	91	82	48	37	36
YDR090C	YDR090C	4	-	625063	625996	624728	335	55	75	111	86	64	46	37	37
YDR091C	RLI1	4	-	626705	628532	626372	333	260	126	87	36	22	17	20	14
YDR092W	YDR092W	4	+	629873	630603	630670	67	86	64	98	22	21	15	13	14
YDR094W	YDR094W	4	+	635837	636173	636177	4	218	149	144	46	32	22	11	8
YDR098C	GRX3	4	-	644175	645033	644128	47	87	96	120	50	40	22	22	21
YDR099W	BMH2	4	+	653604	654426	654768	342	51	25	28	29	16	17	12	14
YDR099W	BMH2	4	+	653604	654426	654656	230	387	489	895	717	551	376	321	320
YDR100W	YDR100W	4	+	655010	655442	655685	243	84	134	120	51	40	27	23	18
YDR100W	YDR100W	4	+	655010	655442	655568	126	41	108	123	42	35	28	20	15
YDR105C	TMS1	4	-	665346	666768	665262	84	54	76	95	70	45	21	21	16
YDR107C	YDR107C	4	-	669013	671032	668945	68	82	45	94	45	25	23	10	10
YDR110W	FOB1	4	+	676099	677800	678051	251	63	36	75	26	20	12	8	7
YDR115W	YDR115W	4	+	682172	682490	682608	118	42	56	67	43	24	15	15	14
YDR119W-A	YDR119W-A	4	+	691011	691212	691457	245	3	26	48	41	47	23	13	15
YDR122W	KIN1	4	+	694697	697892	698042	150	17	33	78	54	52	33	22	25
YDR127W	ARO1	4	+	704481	709248	709393	145	73	53	97	90	46	29	20	13
YDR127W	ARO1	4	+	704481	709248	709338	90	30	45	92	74	55	25	17	14
YDR127W	ARO1	4	+	704481	709248	709300	52	149	153	321	154	94	55	36	23
YDR128W	YDR128W	4	+	709546	712993	713121	128	32	47	67	45	29	22	18	8
YDR129C	YDR129C	4	-	713337	715377	713192	145	331	274	384	275	170	111	89	74
YDR133C	YDR133C	4	-	720959	721295	720765	194	1745	1669	3726	3121	2573	2177	1657	1330
YDR133C	YDR133C	4	-	720959	721295	720880	79	288	341	815	569	381	302	271	221
YDR135C	YCF1	4	-	723001	727549	722223	778	681	365	532	274	179	148	94	83
YDR135C	YCF1	4	-	723001	727549	722906	95	182	125	170	86	74	51	27	26
YDR137W	RGP1	4	+	728256	730248	730384	136	55	45	42	23	19	10	9	6
YDR139C	YDR139C	4	-	733615	733922	733447	168	102	83	90	68	31	16	24	17
YDR141C	DOP1	4	-	734898	739995	734826	72	35	39	51	24	19	10	11	8
YDR143C	SAN1	4	-	742039	743872	741868	171	113	50	50	43	34	20	14	13
YDR144C	MKC7	4	-	744308	746099	744227	81	151	73	79	30	19	11	9	5
YDR148C	KGD2	4	-	753672	755064	753396	276	41	52	78	106	102	67	61	58
YDR148C	KGD2	4	-	753672	755064	753533	139	58	69	95	46	42	26	27	24
YDR150W	NUM1	4	+	755625	763872	763926	54	50	34	48	23	22	14	15	11
YDR151C	CTH1	4	-	764175	765153	763979	196	28	24	50	40	30	18	20	19
YDR158W	HOM2	4	+	770354	771452	771564	112	534	215	376	196	102	58	34	33
YDR161W	YDR161W	4	+	779040	780204	780284	80	183	33	23	7	4	3	4	4
YDR162C	NBP2	4	-	780387	781098	780199	188	47	49	56	30	31	10	12	8
YDR164C	SEC1	4	-	782038	784213	781930	108	43	46	62	38	28	16	11	13
YDR165W	TRM82	4	+	784868	786203	786290	87	287	67	37	17	5	2	3	3
YDR168W	CDC37	4	+	790325	791846	791923	77	64	45	31	30	23	9	8	12
YDR170C	SEC7	4	-	796190	802220	795994	196	199	155	197	101	49	23	22	20
YDR171W	HSP42	4	+	806618	807746	807830	84	9	18	32	43	56	42	39	51
YDR172W	SUP35	4	+	808321	810379	810554	175	298	147	156	97	58	33	25	19
YDR172W	SUP35	4	+	808321	810379	810522	143	141	72	97	61	41	23	22	16
YDR174W	HMO1	4	+	812107	812848	813074	226	195	98	89	61	36	20	19	15
YDR174W	HMO1	4	+	812107	812848	813019	171	292	220	250	154	97	56	60	55
YDR175C	RSM24	4	-	813190	814150	813076	114	41	36	43	28	19	8	10	11
YDR177W	UBC1	4	+	816875	817523	817643	120	80	45	75	31	41	18	20	23
YDR177W	UBC1	4	+	816875	817523	817584	61	39	27	39	27	17	11	10	13
YDR178W	SDH4	4	+	817947	818493	818695	202	158	264	526	425	406	340	306	287
YDR186C	YDR186C	4	-	832856	835490	832741	115	33	33	56	37	26	12	21	11
YDR188W	CCT6	4	+	836418	838059	838221	162	296	173	125	59	37	28	25	16
YDR189W	SLY1	4	+	838389	840390	840503	113	72	41	34	20	20	9	7	5
YDR190C	RVB1	4	-	840601	841993	840526	75	99	49	43	20	11	6	8	4
YDR195W	REF2	4	+	848596	850198	850281	83	41	36	28	37	20	16	14	10
YDR196C	YDR196C	4	-	850271	850997	850182	89	114	75	133	89	76	42	53	65
YDR204W	COQ4	4	+	858134	859142	859273	131	70	71	115	80	64	42	36	39
YDR205W	YDR205W	4	+	859343	861518	861614	96	46	47	78	52	32	27	17	16
YDR206W	EBS1	4	+	862051	864706	864920	214	129	84	94	81	57	39	29	25
YDR208W	MSS4	4	+	868221	870561	870722	161	134	74	108	66	30	19	18	11
YDR208W	MSS4	4	+	868221	870561	870676	115	46	56	59	45	30	17	17	15
YDR210W	YDR210W	4	+	871071	871299	871699	400	130	81	131	60	38	22	19	20
YDR211W	GCD6	4	+	884724	886863	887028	165	173	73	79	74	42	24	25	18
YDR212W	TCP1	4	+	887229	888909	888992	83	312	243	255	123	65	39	31	20
YDR213W	UPC2	4	+	889748	892490	892738	248	748	448	492	303	168	139	89	80
YDR214W	AHA1	4	+	892872	893925	894017	92	300	224	158	115	119	80	56	73
YDR219C	YDR219C	4	-	905451	906849	905254	197	52	36	51	26	39	21	19	14
YDR221W	YDR221W	4	+	907326	909435	909757	322	330	187	246	120	87	65	45	36
YDR223W	YDR223W	4	+	912095	913499	913881	382	65	33	39	17	14	15	8	8
YDR224C	HTB1	4	-	914313	914709	914188	125	1194	766	906	746	465	252	254	219
YDR225W	HTA1	4	+	915526	915925	916082	157	3133	1830	1805	1290	787	517	488	500
YDR226W	ADK1	4	+	916482	917151	917277	126	1088	479	470	231	137	87	58	55
YDR226W	ADK1	4	+	916482	917151	917229	78	92	56	89	68	40	22	18	14
YDR228C	PCF11	4	-	921922	923803	921805	117	456	246	344	167	105	79	48	38
YDR228C	PCF11	4	-	921922	923803	921857	65	40	21	57	36	33	20	19	15
YDR229W	IVY1	4	+	924781	926143	926196	53	60	34	39	33	24	15	13	18
YDR232W	HEM1	4	+	927448	929095	929302	207	112	55	48	9	8	8	5	4
YDR232W	HEM1	4	+	927448	929095	929269	174	225	194	169	61	53	44	37	29
YDR232W	HEM1	4	+	927448	929095	929203	108	445	226	203	129	78	64	39	33
YDR233C	RTN1	4	-	929466	930354	929322	144	795	362	260	110	56	42	23	24
YDR233C	RTN1	4	-	929466	930354	929363	103	400	274	297	132	65	43	33	28
YDR234W	LYS4	4	+	931125	933207	933316	109	232	73	98	44	29	26	21	16
YDR235W	PRP42	4	+	933500	935135	935217	82	73	56	53	45	32	13	13	10
YDR236C	FMN1	4	-	935232	935889	935125	107	131	149	210	153	114	74	63	58
YDR238C	SEC26	4	-	937891	940813	937697	194	144	127	126	95	67	44	33	27
YDR242W	AMD2	4	+	946803	948453	948552	99	13	27	89	52	32	20	17	11
YDR245W	MNN10	4	+	952796	953978	954121	143	200	117	130	76	58	43	30	22
YDR251W	PAM1	4	+	960610	963103	963277	174	52	44	28	34	14	10	8	8
YDR257C	SET7	4	-	969986	971471	969683	303	79	54	28	31	17	8	10	10
YDR258C	HSP78	4	-	971804	974240	971700	104	18	33	53	82	98	50	59	85
YDR261C	EXG2	4	-	977517	979206	977405	112	73	110	183	138	70	47	29	21
YDR262W	YDR262W	4	+	993130	993949	994144	195	170	115	200	289	231	215	201	232
YDR264C	AKR1	4	-	996025	998320	995753	272	388	402	822	537	364	275	187	160
YDR265W	PEX10	4	+	998860	999874	1000060	186	27	41	72	68	47	38	26	23
YDR270W	CCC2	4	+	1005671	1008686	1008763	77	13	10	48	31	24	15	14	11
YDR272W	GLO2	4	+	1009006	1009831	1009919	88	40	36	40	28	21	11	16	15
YDR272W	GLO2	4	+	1009006	1009831	1009874	43	30	30	43	24	23	14	16	17
YDR273W	DON1	4	+	1010172	1011270	1012127	857	147	91	92	55	29	26	19	13
YDR276C	PMP3	4	-	1013472	1013640	1013201	271	50	37	32	19	12	13	12	12
YDR276C	PMP3	4	-	1013472	1013640	1013258	214	1389	1094	1150	616	489	353	274	264
YDR280W	RRP45	4	+	1020743	1021661	1021767	106	164	81	68	33	25	15	13	8
YDR283C	GCN2	4	-	1025066	1030046	1024937	129	42	23	40	44	29	14	10	10
YDR284C	DPP1	4	-	1030546	1031416	1030461	85	132	160	316	219	177	101	78	74
YDR293C	SSD1	4	-	1045636	1049389	1045317	319	71	138	315	207	186	122	77	76
YDR294C	DPL1	4	-	1050455	1052225	1050406	49	200	163	214	150	118	71	46	45
YDR295C	HDA2	4	-	1052619	1054644	1052539	80	41	38	48	32	22	12	15	13
YDR296W	MHR1	4	+	1055208	1055889	1055976	87	47	54	45	43	30	20	13	13
YDR297W	SUR2	4	+	1056547	1057597	1057901	304	203	93	156	77	43	32	24	23
YDR297W	SUR2	4	+	1056547	1057597	1057766	169	239	111	117	67	52	61	42	30
YDR298C	ATP5	4	-	1058172	1058811	1057997	175	333	386	625	406	356	289	229	224
YDR300C	PRO1	4	-	1061501	1062788	1061393	108	161	70	40	21	10	6	9	5
YDR301W	CFT1	4	+	1063348	1067422	1067554	132	51	46	48	28	15	11	8	6
YDR303C	RSC3	4	-	1068725	1071383	1068626	99	102	79	98	76	41	21	16	12
YDR304C	CPR5	4	-	1071876	1072554	1071803	73	552	522	923	684	482	340	287	290
YDR305C	YDR305C	4	-	1072742	1073485	1072693	49	30	29	53	29	28	17	15	15
YDR308C	SRB7	4	-	1078023	1078446	1077917	106	72	53	61	31	15	11	11	9
YDR309C	GIC2	4	-	1079044	1080196	1078682	362	173	264	633	620	505	412	261	203
YDR311W	TFB1	4	+	1085062	1086991	1087092	101	69	40	50	42	21	12	11	8
YDR313C	PIB1	4	-	1089216	1090077	1089040	176	26	26	57	57	47	43	39	31
YDR319C	YDR319C	4	-	1105000	1105825	1104928	72	35	43	65	21	19	9	15	15
YDR320C-A	DAD4	4	-	1108277	1108496	1108199	78	154	151	123	96	73	42	45	43
YDR321W	ASP1	4	+	1108699	1109845	1109932	87	467	169	101	31	15	10	8	9
YDR322C-A	TIM11	4	-	1112000	1112291	1111796	204	110	91	108	106	88	48	60	51
YDR326C	YDR326C	4	-	1120604	1124921	1120462	142	132	123	244	209	118	87	82	63
YDR328C	SKP1	4	-	1125429	1126014	1125238	191	316	330	493	403	318	168	150	151
YDR329C	PEX3	4	-	1126265	1127591	1126202	63	72	62	84	58	57	39	41	48
YDR331W	GPI8	4	+	1129583	1130819	1130932	113	98	74	57	27	21	15	6	8
YDR331W	GPI8	4	+	1129583	1130819	1130895	76	226	120	175	119	68	53	40	32
YDR333C	YDR333C	4	-	1133255	1135427	1133041	214	117	80	126	95	75	32	27	23
YDR335W	MSN5	4	+	1141162	1144837	1144926	89	119	127	142	63	64	35	32	29
YDR339C	YDR339C	4	-	1149945	1150515	1149860	85	152	75	92	66	35	27	26	26
YDR340W	YDR340W	4	+	1150875	1151178	1151317	139	139	151	351	302	160	102	87	65
YDR341C	YDR341C	4	-	1151797	1153621	1151702	95	168	83	70	33	11	8	8	4
YDR342C	HXT7	4	-	1154210	1155923	1154070	140	46	43	17	29	36	34	48	53
YDR345C	HXT3	4	-	1162951	1164655	1162814	137	1725	1160	595	605	523	581	423	369
YDR346C	SVF1	4	-	1167208	1168654	1166934	274	413	199	200	112	65	47	43	36
YDR347W	MRP1	4	+	1169172	1170138	1170254	116	59	49	68	31	27	18	12	12
YDR349C	YPS7	4	-	1172380	1174171	1172264	116	168	149	211	211	164	105	75	70
YDR350C	TCM10	4	-	1176332	1178168	1176042	290	40	26	59	58	50	31	18	17
YDR351W	SBE2	4	+	1178659	1181254	1181406	152	68	35	117	120	73	47	44	37
YDR352W	YDR352W	4	+	1181794	1182748	1182984	236	48	50	53	43	24	17	9	8
YDR353W	TRR1	4	+	1183292	1184252	1184505	253	71	90	194	115	81	44	35	26
YDR353W	TRR1	4	+	1183292	1184252	1184330	78	312	334	413	207	92	51	33	26
YDR354W	TRP4	4	+	1184740	1185883	1185925	42	109	150	181	95	65	42	18	11
YDR357C	YDR357C	4	-	1189192	1189561	1189126	66	78	75	123	63	42	25	24	21
YDR358W	GGA1	4	+	1190052	1191726	1191886	160	8	16	28	27	30	10	14	22
YDR363W-A	SEM1	4	+	1202120	1202390	1202555	165	47	45	31	28	20	11	15	18
YDR363W-A	SEM1	4	+	1202120	1202390	1202465	75	79	72	94	62	49	26	41	40
YDR365C	ESF1	4	-	1204489	1206376	1204404	85	288	74	56	25	19	8	12	10
YDR367W	YDR367W	4	+	1212840	1213607	1213640	33	134	80	67	20	7	6	3	3
YDR368W	YPR1	4	+	1213896	1214835	1214996	161	110	131	131	57	51	28	20	17
YDR371W	CTS2	4	+	1219405	1220941	1221079	138	13	13	43	49	36	21	18	15
YDR371W	CTS2	4	+	1219405	1220941	1221047	106	27	38	92	90	82	51	42	34
YDR372C	VPS74	4	-	1221104	1222142	1220962	142	152	120	172	117	97	53	56	42
YDR373W	FRQ1	4	+	1222751	1223324	1223423	99	96	63	95	115	72	44	45	44
YDR374W-A	YDR374W-A	4	+	1224749	1225019	1225182	163	44	56	65	62	41	21	23	22
YDR377W	ATP17	4	+	1228603	1228909	1229292	383	80	113	153	86	65	43	37	33
YDR377W	ATP17	4	+	1228603	1228909	1229197	288	78	84	98	72	43	28	32	30
YDR378C	LSM6	4	-	1229341	1229602	1229134	207	76	63	53	27	25	15	14	7
YDR378C	LSM6	4	-	1229341	1229602	1229175	166	93	89	161	94	76	41	46	43
YDR379C-A	YDR379C-A	4	-	1233270	1233510	1233137	133	11	31	53	44	37	20	17	12
YDR379W	RGA2	4	+	1230159	1233189	1233262	73	17	21	40	37	23	12	15	10
YDR380W	ARO10	4	+	1234210	1236118	1236243	125	129	609	902	725	484	237	141	87
YDR381C-A	YDR381C-A	4	-	1238304	1238843	1238189	115	50	43	75	62	51	28	48	50
YDR381W	YDR381W	4	+	1236550	1237997	1238194	197	159	48	64	54	36	18	18	11
YDR382W	RPP2B	4	+	1239484	1239817	1239961	144	4841	1667	1838	665	222	193	145	86
YDR384C	ATO3	4	-	1241196	1242024	1241037	159	205	44	15	5	5	2	2	2
YDR385W	EFT2	4	+	1243222	1245751	1245955	204	816	304	236	91	49	48	20	18
YDR385W	EFT2	4	+	1243222	1245751	1245903	152	1220	595	597	259	128	122	65	46
YDR388W	RVS167	4	+	1250178	1251627	1251747	120	141	214	349	186	140	99	62	63
YDR391C	YDR391C	4	-	1257350	1258049	1257271	79	29	39	48	24	21	12	12	18
YDR394W	RPT3	4	+	1261673	1262960	1263057	97	84	63	87	53	35	26	23	18
YDR395W	SXM1	4	+	1263316	1266151	1266247	96	280	110	94	42	22	15	14	13
YDR398W	UTP5	4	+	1267463	1269395	1269489	94	277	91	40	21	7	9	4	3
YDR399W	HPT1	4	+	1270060	1270726	1270838	112	623	120	112	55	31	16	18	5
YDR404C	RPB7	4	-	1276646	1277162	1276485	161	184	152	156	114	72	49	33	34
YDR407C	TRS120	4	-	1284061	1287931	1283994	67	91	82	161	109	58	43	34	29
YDR408C	ADE8	4	-	1288207	1288852	1288039	168	144	87	94	61	54	25	23	17
YDR408C	ADE8	4	-	1288207	1288852	1288134	73	22	43	79	36	24	19	15	14
YDR410C	STE14	4	-	1292364	1293084	1292294	70	61	53	112	76	50	43	27	24
YDR410C	STE14	4	-	1292364	1293084	1292346	18	127	121	136	121	76	52	47	40
YDR411C	DFM1	4	-	1293361	1294387	1293299	62	81	120	294	169	140	93	76	60
YDR418W	RPL12B	4	+	1301608	1302106	1302206	100	2128	1006	1078	418	160	102	67	44
YDR422C	SIP1	4	-	1315318	1317766	1315025	293	44	36	47	32	35	20	15	15
YDR423C	CAD1	4	-	1318038	1319268	1317976	62	39	47	75	44	31	15	17	19
YDR424C	YDR424C	4	-	1319379	1319834	1319331	48	90	67	89	63	44	22	25	24
YDR427W	RPN9	4	+	1322197	1323379	1323460	81	180	180	203	141	99	57	60	54
YDR429C	TIF35	4	-	1324469	1325294	1324368	101	341	149	150	78	48	25	24	16
YDR433W	YDR433W	4	+	1329592	1330033	1330426	393	202	73	54	19	10	6	5	6
YDR433W	YDR433W	4	+	1329592	1330033	1330249	216	164	72	59	33	19	11	7	6
YDR434W	GPI17	4	+	1331229	1332834	1332949	115	94	54	59	55	23	20	14	10
YDR436W	PPZ2	4	+	1334813	1336946	1337107	161	19	19	29	34	22	19	16	16
YDR438W	YDR438W	4	+	1338266	1339379	1339478	99	30	24	23	21	24	18	10	10
YDR441C	APT2	4	-	1344509	1345055	1344255	254	76	60	68	48	28	26	22	16
YDR447C	YDR447C	4	-	1354821	1355546	1354661	160	248	62	50	10	6	4	5	2
YDR447C	YDR447C	4	-	1354821	1355546	1354705	116	1727	595	628	269	76	66	56	35
YDR448W	ADA2	4	+	1356057	1357362	1357514	152	123	68	84	39	22	18	11	9
YDR450W	YDR450W	4	+	1359915	1360791	1360902	111	1494	661	542	203	73	42	39	29
YDR452W	PPN1	4	+	1362870	1364895	1365082	187	101	96	192	128	90	69	47	55
YDR453C	TSA2	4	-	1365064	1365655	1364979	85	26	23	31	34	21	14	12	15
YDR454C	GUK1	4	-	1366256	1366820	1366155	101	242	120	103	43	26	16	15	10
YDR456W	NHX1	4	+	1367477	1369379	1369484	105	24	37	57	33	25	14	9	12
YDR457W	TOM1	4	+	1369782	1379589	1379679	90	99	115	194	132	83	62	43	41
YDR461C-A	YDR461C-A	4	-	1385516	1385759	1385417	99	5	13	40	36	24	20	19	18
YDR461W	MFA1	4	+	1385168	1385279	1385424	145	2519	2777	7597	8418	8881	7998	7160	7333
YDR462W	MRPL28	4	+	1386065	1386509	1386631	122	69	50	84	68	53	33	23	25
YDR463W	YDR463W	4	+	1386808	1388368	1388570	202	38	38	62	47	39	23	17	18
YDR463W	YDR463W	4	+	1386808	1388368	1388551	183	27	20	50	30	19	11	16	9
YDR466W	PKH3	4	+	1395113	1397810	1397987	177	31	30	48	31	25	15	17	13
YDR471W	YDR471W	4	+	1401762	1402557	1402674	117	1278	600	460	226	77	57	45	31
YDR472W	TRS31	4	+	1403314	1404166	1404289	123	77	53	65	34	16	11	7	4
YDR476C	YDR476C	4	-	1410445	1411120	1410245	200	103	93	166	137	106	87	61	64
YDR477W	SNF1	4	+	1412365	1414267	1414403	136	62	63	70	48	33	26	18	10
YDR479C	PEX29	4	-	1415202	1416867	1415120	82	30	42	61	42	41	29	22	16
YDR481C	PHO8	4	-	1418542	1420243	1418437	105	447	651	1045	744	453	295	198	133
YDR483W	KRE2	4	+	1421149	1422478	1422590	112	324	255	340	225	198	151	117	112
YDR486C	YDR486C	4	-	1427423	1428113	1427297	126	70	73	115	70	61	34	28	28
YDR487C	RIB3	4	-	1428346	1428973	1428253	93	516	373	457	237	123	95	52	38
YDR494W	YDR494W	4	+	1436922	1438008	1438079	71	56	59	50	34	33	18	17	19
YDR496C	PUF6	4	-	1441425	1443396	1441353	72	290	59	20	10	6	2	2	2
YDR497C	ITR1	4	-	1443705	1445460	1443624	81	205	109	97	41	30	26	16	15
YDR500C	YDR500C	4	-	1450190	1450846	1450103	87	2563	1358	1699	701	278	203	169	148
YDR502C	SAM2	4	-	1453302	1454457	1453012	290	303	90	103	57	27	23	36	85
YDR504C	YDR504C	4	-	1456303	1456687	1456070	233	51	127	202	140	118	69	58	59
YDR507C	GIN4	4	-	1462350	1465779	1462176	174	68	64	114	83	51	23	17	13
YDR508C	GNP1	4	-	1466445	1468437	1466234	211	480	404	285	87	31	26	16	12
YDR510W	SMT3	4	+	1469392	1469698	1469827	129	429	339	310	163	110	63	73	73
YDR512C	EMI1	4	-	1470492	1471056	1470383	109	39	37	39	21	14	12	10	14
YDR513W	TTR1	4	+	1471009	1471441	1471521	80	212	316	559	417	317	190	196	225
YDR515W	SLF1	4	+	1473421	1474765	1474808	43	419	204	255	125	72	80	45	41
YDR516C	EMI2	4	-	1474966	1476469	1474850	116	50	115	148	70	76	62	57	64
YDR517W	YDR517W	4	+	1477231	1478350	1478452	102	90	109	83	46	31	13	20	12
YDR518W	EUG1	4	+	1478600	1480154	1480203	49	63	83	105	47	44	38	22	21
YDR519W	FPR2	4	+	1480417	1480825	1481037	212	78	83	83	29	19	13	12	6
YDR524C	AGE1	4	-	1487534	1488983	1487265	269	71	36	83	51	40	19	14	10
YDR524C-B	YDR524C-B	4	-	1489590	1489791	1489271	319	11767	7706	10618	7557	4573	3256	2231	1498
YDR524C-B	YDR524C-B	4	-	1489590	1489791	1489480	110	32	23	45	23	21	12	14	10
YDR524C-B	YDR524C-B	4	-	1489590	1489791	1489524	66	178	121	249	176	84	65	54	51
YDR525W-A	SNA2	4	+	1490588	1490828	1491054	226	124	127	203	219	175	145	141	127
YDR525W-A	SNA2	4	+	1490588	1490828	1490943	115	216	124	158	92	51	40	28	27
YDR529C	QCR7	4	-	1496157	1496541	1495969	188	200	236	329	303	242	140	176	167
YDR531W	YDR531W	4	+	1498224	1499328	1499409	81	154	141	122	70	51	31	27	23
YDR533C	HSP31	4	-	1501439	1502153	1501374	65	32	31	47	64	64	48	39	42
YEL001C	YEL001C	5	-	150299	150977	150205	94	288	243	300	172	115	89	68	56
YEL002C	WBP1	5	-	148720	150013	148576	144	151	122	117	92	65	58	39	36
YEL002C	WBP1	5	-	148720	150013	148649	71	302	294	438	342	250	179	140	130
YEL003W	GIM4	5	+	148174	148598	148721	123	136	46	34	19	14	9	6	4
YEL007W	YEL007W	5	+	141890	143891	144052	161	69	60	86	59	55	49	31	24
YEL009C	GCN4	5	-	138917	139763	138824	93	2583	3041	4257	3205	1976	1529	1064	871
YEL012W	YEL012W	5	+	131771	132551	132659	108	34	39	90	86	85	48	49	59
YEL013W	VAC8	5	+	128824	130561	131005	444	164	147	199	172	128	76	63	63
YEL017C-A	PMP2	5	-	122797	122929	122332	465	6509	3938	5271	2844	1526	1056	759	648
YEL017W	GTT3	5	+	123656	124670	124760	90	90	100	83	40	21	14	7	8
YEL020W-A	TIM9	5	+	117210	117474	117561	87	51	49	51	21	21	11	8	10
YEL022W	GEA2	5	+	111420	115800	115874	74	126	89	95	56	27	18	13	7
YEL024W	RIP1	5	+	107259	107907	108482	575	33	41	50	40	46	27	18	17
YEL024W	RIP1	5	+	107259	107907	108306	399	65	116	145	114	82	71	64	52
YEL025C	YEL025C	5	-	102580	106147	102323	257	70	64	45	34	24	23	16	14
YEL026W	SNU13	5	+	101942	102323	102435	112	325	46	20	11	6	4	4	2
YEL026W	SNU13	5	+	101942	102323	102393	70	2065	499	470	232	74	87	61	38
YEL027W	CUP5	5	+	100768	101251	101504	253	2143	1589	2492	1370	1074	850	592	545
YEL027W	CUP5	5	+	100768	101251	101391	140	19	38	59	29	23	17	13	12
YEL031W	SPF1	5	+	90257	93905	93997	92	749	719	896	488	315	245	155	106
YEL032W	MCM3	5	+	86936	89852	90003	151	63	38	68	30	13	12	7	5
YEL036C	ANP1	5	-	83049	84552	82971	78	147	87	106	50	46	33	21	15
YEL038W	UTR4	5	+	80461	81145	81266	121	34	40	36	31	25	18	12	12
YEL038W	UTR4	5	+	80461	81145	81195	50	64	76	81	64	40	39	32	28
YEL039C	CYC7	5	-	79635	79977	79526	109	7	10	15	14	29	14	16	29
YEL040W	UTR2	5	+	78052	79456	79585	129	682	281	337	200	106	67	37	18
YEL042W	GDA1	5	+	73770	75327	75452	125	238	127	51	20	8	7	6	5
YEL043W	YEL043W	5	+	70477	73348	73435	87	63	50	56	30	19	12	7	8
YEL046C	GLY1	5	-	67628	68792	67049	579	1727	689	368	146	62	50	35	34
YEL047C	YEL047C	5	-	65384	66797	65294	90	365	220	282	185	125	89	60	52
YEL051W	VMA8	5	+	58377	59148	59389	241	226	125	221	114	53	35	23	22
YEL051W	VMA8	5	+	58377	59148	59243	95	241	167	272	206	138	69	80	77
YEL052W	AFG1	5	+	56570	58100	58166	66	94	76	70	37	39	29	18	22
YEL054C	RPL12A	5	-	52720	53218	52432	288	123	65	112	57	28	25	13	14
YEL054C	RPL12A	5	-	52720	53218	52483	237	2242	793	559	153	33	37	18	10
YEL054C	RPL12A	5	-	52720	53218	52642	78	323	155	186	60	19	19	14	8
YEL058W	PCM1	5	+	43251	44925	44998	73	153	106	268	141	66	43	29	30
YEL060C	PRB1	5	-	40045	41953	39812	233	111	165	282	284	280	244	152	142
YEL062W	YEL062W	5	+	34406	36254	36392	138	29	35	64	47	34	24	18	14
YEL063C	CAN1	5	-	31693	33466	31421	272	206	621	945	542	331	264	163	126
YEL065W	SIT1	5	+	27656	29543	29618	75	115	100	214	117	79	78	54	65
YEL066W	HPA3	5	+	26666	27206	27290	84	24	50	86	42	25	15	13	9
YEL071W	DLD3	5	+	16354	17845	17936	91	223	1566	2122	1750	1114	762	610	476
YER001W	MNN1	5	+	153518	155807	156089	282	49	33	67	43	35	20	14	9
YER002W	NOP16	5	+	156801	157497	157583	86	253	68	57	15	13	6	7	7
YER003C	YER003C	5	-	157734	159117	157656	78	232	234	230	105	62	37	30	20
YER004W	YER004W	5	+	159578	160274	160512	238	220	294	437	274	185	176	158	155
YER008C	SEC3	5	-	167806	171817	167703	103	68	46	73	70	31	18	18	14
YER009W	NTF2	5	+	172113	172491	172654	163	1396	877	1410	766	450	347	221	178
YER010C	YER010C	5	-	172632	173337	172545	87	63	98	90	63	46	31	32	23
YER012W	PRE1	5	+	177833	178430	178559	129	240	203	213	159	115	66	73	72
YER016W	BIM1	5	+	188275	189310	189423	113	144	94	56	47	29	10	15	12
YER016W	BIM1	5	+	188275	189310	189375	65	112	57	95	53	33	26	16	13
YER017C	AFG3	5	-	189501	191787	189373	128	58	61	76	42	44	32	26	18
YER019C-A	SBH2	5	-	194271	194538	194218	53	604	389	463	294	155	128	125	115
YER019W	ISC1	5	+	192795	194229	194310	81	102	73	56	39	30	19	12	9
YER021W	RPN3	5	+	196946	198518	198642	124	539	445	459	360	267	160	147	139
YER023W	PRO3	5	+	201074	201935	202003	68	298	455	783	441	319	200	141	115
YER024W	YAT2	5	+	202190	204962	205056	94	58	123	379	394	276	202	156	156
YER025W	GCD11	5	+	205249	206833	207091	258	370	167	141	85	49	31	20	15
YER026C	CHO1	5	-	207642	208473	207515	127	197	186	221	128	101	75	71	70
YER026C	CHO1	5	-	207642	208473	207541	101	44	70	158	100	84	49	51	42
YER031C	YPT31	5	-	214074	214746	213865	209	58	59	51	33	20	9	10	8
YER031C	YPT31	5	-	214074	214746	213927	147	141	127	177	107	98	46	43	38
YER035W	EDC2	5	+	222637	223075	223211	136	54	59	84	81	67	41	43	31
YER036C	YER036C	5	-	223365	225198	223260	105	444	124	67	51	23	17	13	11
YER037W	PHM8	5	+	225887	226853	227072	219	39	56	173	293	220	118	147	121
YER039C	HVG1	5	-	228454	229204	228336	118	9	16	45	27	34	25	20	18
YER042W	MXR1	5	+	234935	235490	235652	162	80	10	12	4	5	5	14	43
YER043C	SAH1	5	-	235768	237118	235552	216	1105	495	456	216	132	114	71	58
YER044C	ERG28	5	-	237568	238015	237445	123	66	121	219	211	190	155	138	129
YER044C	ERG28	5	-	237568	238015	237465	103	18	26	101	95	118	83	69	73
YER045C	ACA1	5	-	240030	241500	239909	121	17	16	31	45	31	25	22	15
YER047C	SAP1	5	-	243808	246502	243649	159	532	304	365	200	131	117	73	59
YER048W-A	YER048W-A	5	+	250716	251001	251334	333	141	91	106	101	74	43	33	46
YER048W-A	YER048W-A	5	+	250716	251001	251229	228	61	40	75	28	27	15	15	18
YER049W	YER049W	5	+	251726	253661	253745	84	257	59	47	32	20	15	13	10
YER050C	RSM18	5	-	253969	254386	253859	110	63	80	84	76	46	27	34	26
YER052C	HOM3	5	-	256373	257957	256262	111	287	180	341	252	141	114	75	49
YER053C	PIC2	5	-	258735	259638	258577	158	37	36	51	35	34	30	29	35
YER054C	GIP2	5	-	262050	263697	261454	596	266	163	142	94	70	55	40	29
YER055C	HIS1	5	-	264890	265784	264760	130	309	155	219	109	58	33	19	12
YER055C	HIS1	5	-	264890	265784	264808	82	426	259	380	263	134	73	54	27
YER056C	FCY2	5	-	266510	268112	266392	118	1115	1470	1426	802	399	324	253	131
YER056C-A	YER056C-A	5	-	269420	270183	269342	78	1081	372	296	94	40	25	23	21
YER057C	HMF1	5	-	270734	271124	270652	82	402	498	1025	588	352	250	183	160
YER062C	HOR2	5	-	279927	280680	279759	168	164	250	296	305	206	155	157	80
YER063W	THO1	5	+	281707	282364	282565	201	69	72	95	33	26	20	12	10
YER063W	THO1	5	+	281707	282364	282509	145	79	106	105	74	49	24	21	21
YER067W	YER067W	5	+	292063	292549	292639	90	10	36	53	51	62	39	60	121
YER069W	ARG5,6	5	+	295407	297999	298125	126	54	43	117	76	55	40	29	25
YER070W	RNR1	5	+	298947	301614	301816	202	289	177	133	75	65	48	28	17
YER072W	VTC1	5	+	302803	303193	303336	143	1546	565	1003	660	481	287	187	146
YER073W	ALD5	5	+	304026	305589	305860	271	343	43	54	32	18	11	7	6
YER074W	YER074W	5	+	306318	307192	307294	102	973	418	385	203	68	45	33	23
YER074W-A	YER074W-A	5	+	307648	308119	308191	72	57	78	92	73	34	19	19	15
YER080W	YER080W	5	+	319958	321842	322607	765	42	68	134	137	85	49	43	31
YER080W	YER080W	5	+	319958	321842	321921	79	53	52	65	34	27	14	13	12
YER081W	SER3	5	+	322681	324091	324273	182	39	61	396	518	376	231	175	135
YER082C	UTP7	5	-	324267	325932	324192	75	138	28	37	15	18	12	9	5
YER083C	YER083C	5	-	326169	327027	326134	35	177	157	203	128	96	69	57	57
YER086W	ILV1	5	+	328472	330203	330340	137	233	136	183	112	70	67	41	31
YER087C-B	SBH1	5	-	332577	332826	332371	206	404	275	313	172	97	87	56	44
YER087W	YER087W	5	+	330571	332302	333164	862	105	53	106	53	30	24	17	13
YER088C	DOT6	5	-	333171	335184	333038	133	132	67	81	51	40	29	25	24
YER088C-A	YER088C-A	5	-	335691	336015	335259	432	42	65	64	43	30	16	8	7
YER090W	TRP2	5	+	337944	339468	339571	103	184	157	302	224	155	80	55	46
YER091C	MET6	5	-	339859	342163	339636	223	441	168	275	248	144	110	116	100
YER094C	PUP3	5	-	348724	349342	348572	152	242	246	228	161	119	71	64	68
YER095W	RAD51	5	+	349975	351178	351409	231	67	47	42	28	22	21	15	15
YER100W	UBC6	5	+	359557	360310	360401	91	129	96	114	74	44	24	34	25
YER102W	RPS8B	5	+	363095	363698	363840	142	1544	519	379	150	36	43	27	18
YER102W	RPS8B	5	+	363095	363698	363761	63	543	337	354	114	28	20	19	12
YER103W	SSA4	5	+	364584	366513	366640	127	26	19	39	21	20	16	17	22
YER105C	NUP157	5	-	367833	372009	367711	122	115	103	125	66	46	27	22	23
YER107C	GLE2	5	-	373443	374541	373307	136	91	48	40	18	20	8	6	5
YER111C	SWI4	5	-	382590	385872	382433	157	51	40	40	28	17	15	7	5
YER112W	LSM4	5	+	387227	387791	387883	92	160	108	141	99	56	21	22	21
YER113C	YER113C	5	-	387927	390048	387791	136	89	36	56	45	21	11	13	10
YER114C	BOI2	5	-	390585	393708	390237	348	66	38	45	27	11	16	8	6
YER117W	YER117W	5	+	396764	397649	397708	59	1981	846	879	343	125	85	76	45
YER119C	AVT6	5	-	399491	400838	399397	94	56	123	238	105	107	63	42	48
YER120W	SCS2	5	+	401130	401865	402099	234	95	33	29	18	20	11	9	6
YER120W	SCS2	5	+	401130	401865	401965	100	389	388	485	242	176	108	76	69
YER122C	GLO3	5	-	402866	404348	402748	118	270	139	147	123	77	52	44	35
YER123W	YCK3	5	+	404808	406383	406804	421	86	83	142	97	67	40	25	20
YER124C	DSE1	5	-	407337	409059	406982	355	715	518	653	539	313	202	126	105
YER125W	RSP5	5	+	410184	412614	413005	391	346	297	399	261	208	170	126	113
YER127W	LCP5	5	+	414476	415550	415769	219	87	43	56	19	19	15	9	6
YER129W	PAK1	5	+	417276	420705	420956	251	56	43	83	69	39	20	18	15
YER130C	YER130C	5	-	421110	422442	420893	217	180	101	105	128	69	47	43	32
YER131W	RPS26B	5	+	423947	424307	425127	820	76	43	112	80	47	32	18	15
YER131W	RPS26B	5	+	423947	424307	424426	119	1972	588	427	127	29	24	21	10
YER133W	YER133W	5	+	432490	433954	434419	465	37	26	39	37	19	13	11	9
YER133W	YER133W	5	+	432490	433954	434391	437	296	235	319	225	151	78	92	70
YER134C	YER134C	5	-	437262	437799	437018	244	41	41	39	26	16	7	10	9
YER136W	GDI1	5	+	439611	440967	441290	323	791	829	1017	631	487	307	240	196
YER138W-A	YER138W-A	5	+	449469	449574	449588	14	134	88	123	87	62	38	29	28
YER141W	COX15	5	+	453453	454914	455144	230	258	429	614	438	384	303	223	232
YER143W	DDI1	5	+	456313	457600	457708	108	37	70	86	54	49	25	21	16
YER145C	FTR1	5	-	460520	461735	460423	97	352	164	307	186	140	118	79	68
YER150W	SPI1	5	+	468364	468811	468975	164	13	16	32	30	29	15	13	14
YER152C	YER152C	5	-	472651	473983	472600	51	85	59	32	17	14	8	9	7
YER155C	BEM2	5	-	476339	482843	476192	147	289	205	343	206	136	102	85	65
YER156C	YER156C	5	-	483319	484336	483207	112	232	115	73	32	19	13	11	9
YER158C	YER158C	5	-	488851	490573	488712	139	28	49	117	99	85	94	65	59
YER159C	BUR6	5	-	491524	491953	491384	140	126	50	42	35	22	10	12	6
YER161C	SPT2	5	-	499341	500343	499072	269	47	53	47	34	18	8	9	7
YER163C	YER163C	5	-	503078	503777	502974	104	33	33	73	81	38	32	25	26
YER163C	YER163C	5	-	503078	503777	503037	41	13	27	64	46	34	23	19	14
YER164W	CHD1	5	+	505386	509793	509920	127	67	52	36	30	16	12	9	6
YER165W	PAB1	5	+	510367	512101	512250	149	683	277	228	93	48	45	28	17
YER166W	DNF1	5	+	512738	517454	517544	90	143	120	101	60	45	25	17	20
YER168C	CCA1	5	-	521023	522664	520963	60	83	56	43	28	13	11	8	6
YER172C	BRR2	5	-	529524	536016	529401	123	117	43	70	51	29	15	9	10
YER174C	GRX4	5	-	538428	539163	538346	82	114	61	84	108	103	63	46	35
YER175C	TMT1	5	-	539458	540358	539238	220	13	11	40	65	36	21	23	24
YER175C	TMT1	5	-	539458	540358	539279	179	24	36	159	229	178	108	103	91
YER176W	ECM32	5	+	541684	545050	545163	113	106	71	65	59	65	31	25	31
YER177W	BMH1	5	+	545605	546409	546583	174	1055	706	924	554	371	249	200	166
YER177W	BMH1	5	+	545605	546409	546544	135	32	30	79	48	35	28	24	20
YER177W	BMH1	5	+	545605	546409	546439	30	59	60	43	22	25	14	14	13
YER178W	YER178W	5	+	546811	548074	548207	133	1007	1204	1584	801	671	548	430	471
YER182W	YER182W	5	+	552519	553254	553338	84	33	33	37	35	31	21	18	18
YER183C	FAU1	5	-	553328	553964	553238	90	99	64	83	43	37	23	14	7
YFL001W	DEG1	6	+	147125	148454	148972	518	111	64	119	58	39	25	14	18
YFL004W	VTC2	6	+	131804	134291	134362	71	320	210	274	257	129	71	52	39
YFL005W	SEC4	6	+	130328	130976	131192	216	129	166	225	163	98	63	54	44
YFL005W	SEC4	6	+	130328	130976	131174	198	51	61	112	89	47	29	24	19
YFL007W	BLM3	6	+	123473	129905	129981	76	271	135	133	76	79	75	58	61
YFL009W	CDC4	6	+	116138	118478	118560	82	90	63	56	29	11	9	4	6
YFL010C	WWM1	6	-	115101	115737	114941	160	102	95	133	68	48	29	20	20
YFL010C	WWM1	6	-	115101	115737	114979	122	16	32	65	28	24	14	11	8
YFL016C	MDJ1	6	-	104694	106230	104565	129	1211	687	885	547	312	254	171	147
YFL017W-A	SMX2	6	+	103692	103926	103992	66	60	53	56	23	18	12	13	8
YFL018C	LPD1	6	-	101621	103121	101563	58	314	329	442	267	202	126	106	111
YFL021W	GAT1	6	+	95963	97496	97612	116	42	116	145	58	59	51	30	32
YFL022C	FRS2	6	-	93496	95008	93396	100	452	274	294	161	98	64	41	28
YFL026W	STE2	6	+	82577	83873	84137	264	337	235	368	406	351	278	202	154
YFL026W	STE2	6	+	82577	83873	84062	189	1056	940	1779	1826	1585	1386	945	795
YFL026W	STE2	6	+	82577	83873	83994	121	114	64	68	58	47	42	25	18
YFL027C	GYP8	6	-	80416	81910	80344	72	75	46	83	44	37	25	26	22
YFL028C	CAF16	6	-	79341	80211	79269	72	54	52	50	45	32	20	17	10
YFL029C	CAK1	6	-	78052	79159	77990	62	48	47	42	18	16	9	9	9
YFL031W	YFL031W	6	+	75176	76145	76559	414	2871	1344	1598	1044	802	703	502	485
YFL033C	RIM15	6	-	69112	74425	68892	220	37	20	83	76	45	30	26	23
YFL034C-A	YFL034C-A	6	-	64241	64931	64157	84	410	217	269	188	83	67	56	33
YFL036W	RPO41	6	+	58780	62836	62935	99	56	48	61	41	33	22	20	16
YFL037W	TUB2	6	+	56334	57708	57932	224	608	441	454	266	204	138	95	79
YFL038C	YPT1	6	-	55364	55985	55274	90	321	257	362	271	211	119	132	140
YFL039C	YFL039C	6	-	53259	54695	52972	287	229	176	257	210	201	165	106	93
YFL039C	YFL039C	6	-	53259	54695	53079	180	303	254	391	247	153	130	100	104
YFL039C	YFL039C	6	-	53259	54695	53159	100	1227	906	965	599	403	285	197	223
YFL042C	YFL042C	6	-	45719	47744	45660	59	20	17	47	18	22	14	15	12
YFL045C	SEC53	6	-	43627	44392	43497	130	1613	1172	1456	862	496	328	212	146
YFL047W	RGD2	6	+	40420	42565	42628	63	45	45	57	40	31	25	19	15
YFL048C	EMP47	6	-	38842	40180	38732	110	132	111	228	168	98	61	46	34
YFL049W	YFL049W	6	+	36802	38674	38820	146	63	49	70	41	28	12	12	15
YFL057C	AAD16	6	-	14304	14763	14213	91	57	36	70	44	23	26	25	24
YFR002W	NIC96	6	+	150010	152530	152618	88	105	70	109	82	46	30	23	14
YFR003C	YPI1	6	-	152651	153119	152511	140	17	22	42	34	38	13	25	29
YFR004W	RPN11	6	+	153387	154308	154397	89	187	158	155	94	73	46	43	40
YFR005C	SAD1	6	-	154521	155868	154320	201	80	48	78	29	16	12	8	9
YFR006W	YFR006W	6	+	156138	157746	157835	89	92	107	125	77	53	31	25	22
YFR009W	GCN20	6	+	162481	164740	164828	88	146	90	94	49	28	19	12	9
YFR010W	UBP6	6	+	165059	166559	166649	90	120	106	161	141	139	76	82	71
YFR014C	CMK1	6	-	172528	173869	172309	219	42	53	64	61	47	25	21	16
YFR018C	YFR018C	6	-	183118	184210	182958	160	176	120	75	32	24	14	7	8
YFR019W	FAB1	6	+	184489	191326	191372	46	40	63	94	56	42	27	26	19
YFR024C-A	YFR024C-A	6	-	201947	203421	201749	198	65	90	70	42	28	23	17	14
YFR025C	HIS2	6	-	203730	204738	203648	82	34	41	50	38	23	11	8	9
YFR030W	MET10	6	+	213299	216407	216464	57	39	31	51	42	22	18	13	19
YFR031C-A	YFR031C-A	6	-	220494	221406	220337	157	882	276	252	74	33	23	16	9
YFR031C-A	YFR031C-A	6	-	220494	221406	220461	33	408	207	222	72	22	22	16	8
YFR032C-A	RPL29	6	-	223245	223425	223094	151	229	140	203	116	65	47	32	27
YFR032C-A	RPL29	6	-	223245	223425	223151	94	3248	1612	1645	725	222	166	119	73
YFR033C	QCR6	6	-	224313	224757	224165	148	77	49	45	32	25	20	15	16
YFR037C	RSC8	6	-	227499	229173	227383	116	87	56	57	50	24	16	13	9
YFR039C	YFR039C	6	-	231998	233531	231938	60	59	52	57	42	25	20	15	14
YFR040W	SAP155	6	+	234228	237237	237334	97	72	51	57	49	27	24	16	13
YFR042W	YFR042W	6	+	238444	239047	239139	92	48	54	68	50	38	27	21	16
YFR044C	YFR044C	6	-	239978	241424	239911	67	325	425	891	600	383	261	187	159
YFR047C	BNA6	6	-	244265	245153	244186	79	103	103	137	47	40	26	16	17
YFR049W	YMR31	6	+	248509	248881	248998	117	106	200	238	171	154	103	96	112
YFR050C	PRE4	6	-	249052	249853	248923	129	172	147	158	133	84	60	46	47
YFR050C	PRE4	6	-	249052	249853	248989	63	45	46	57	39	26	17	12	14
YFR051C	RET2	6	-	250149	251790	250077	72	244	171	231	115	93	56	38	29
YFR052C-A	YFR052C-A	6	-	253415	253721	253411	4	30	171	61	57	112	100	110	140
YFR052W	RPN12	6	+	252491	253316	253349	33	115	91	126	104	83	55	49	44
YFR055W	YFR055W	6	+	264190	265213	265681	468	163	573	699	350	168	127	81	58
YGL001C	ERG26	7	-	495456	496506	495273	183	65	51	28	15	16	11	9	7
YGL001C	ERG26	7	-	495456	496506	495335	121	146	130	194	106	66	43	30	28
YGL002W	ERP6	7	+	494520	495171	495341	170	67	76	75	57	35	29	24	18
YGL005C	COG7	7	-	489711	490551	489490	221	34	33	57	38	16	14	8	11
YGL006W	PMC1	7	+	485924	489446	489561	115	36	37	47	19	21	10	12	11
YGL008C	PMA1	7	-	479914	482671	479397	517	1342	854	788	246	119	73	47	30
YGL009C	LEU1	7	-	476317	478657	476158	159	577	163	115	41	23	15	10	10
YGL010W	YGL010W	7	+	475549	476074	476246	172	28	34	70	76	67	54	43	53
YGL011C	SCL1	7	-	474493	475252	474297	196	116	77	76	53	52	32	31	28
YGL011C	SCL1	7	-	474493	475252	474367	126	246	215	242	202	155	80	86	88
YGL012W	ERG4	7	+	472859	474281	474386	105	392	474	710	576	370	300	232	208
YGL019W	CKB1	7	+	458160	458997	459100	103	103	97	101	68	46	19	17	14
YGL020C	MDM39	7	-	457167	457875	457112	55	130	63	76	37	25	18	11	12
YGL021W	ALK1	7	+	454789	457072	457173	101	52	40	75	44	40	22	24	17
YGL022W	STT3	7	+	452408	454565	454655	90	262	251	304	153	90	69	55	47
YGL023C	PIB2	7	-	450201	452109	450075	126	33	37	62	28	19	17	15	10
YGL026C	TRP5	7	-	446416	448540	446336	80	428	391	772	526	361	261	190	156
YGL027C	CWH41	7	-	443646	446148	443556	90	124	132	137	87	48	32	20	13
YGL028C	SCW11	7	-	441285	442914	440988	297	293	197	221	163	74	48	31	17
YGL030W	YGL030W	7	+	439095	439643	439742	99	1933	959	996	345	106	76	58	34
YGL031C	RPL24A	7	-	437471	437939	437343	128	1627	679	548	132	38	23	20	16
YGL031C	RPL24A	7	-	437471	437939	437409	62	222	125	117	32	7	6	3	2
YGL032C	AGA2	7	-	436574	436838	436485	89	307	244	500	565	799	774	659	667
YGL036W	YGL036W	7	+	428605	431335	431432	97	22	24	45	30	36	17	14	8
YGL037C	PNC1	7	-	427302	427953	427163	139	89	176	373	378	314	188	213	249
YGL038C	OCH1	7	-	425367	426810	425026	341	29	23	72	120	102	84	44	47
YGL039W	YGL039W	7	+	423966	425013	425135	122	184	146	206	139	81	37	28	28
YGL040C	HEM2	7	-	419532	420561	419302	230	83	70	75	29	25	21	7	13
YGL043W	DST1	7	+	417486	418416	418638	222	106	106	136	120	64	31	27	23
YGL044C	RNA15	7	-	416149	417040	415974	175	23	29	70	47	25	21	16	18
YGL048C	RPT6	7	-	410071	411289	409977	94	258	271	302	157	126	78	60	41
YGL054C	ERV14	7	-	400873	401290	400580	293	547	276	322	265	169	108	97	111
YGL055W	OLE1	7	+	398630	400163	400583	420	767	421	540	260	173	133	84	73
YGL055W	OLE1	7	+	398630	400163	400444	281	352	240	318	90	37	22	15	15
YGL055W	OLE1	7	+	398630	400163	400381	218	610	424	426	101	18	17	12	9
YGL062W	PYC1	7	+	385198	388735	388876	141	18	98	106	55	45	31	15	15
YGL062W	PYC1	7	+	385198	388735	388843	108	26	159	148	86	71	41	33	35
YGL062W	PYC1	7	+	385198	388735	388794	59	62	604	561	345	188	129	98	73
YGL067W	NPY1	7	+	376103	377258	377295	37	84	70	57	34	25	14	10	8
YGL068W	MNP1	7	+	375089	375674	375855	181	94	72	86	50	31	17	15	9
YGL068W	MNP1	7	+	375089	375674	375783	109	110	175	173	102	67	33	30	26
YGL072C	YGL072C	7	-	371005	371365	370620	385	33	27	56	50	46	35	27	29
YGL073W	HSF1	7	+	368755	371257	371313	56	44	57	86	43	41	24	20	18
YGL076C	YGL076C	7	-	364337	365999	364230	107	3051	1364	1797	679	227	148	101	73
YGL086W	MAD1	7	+	347121	349371	349435	64	51	33	43	42	15	9	11	10
YGL087C	YGL087C	7	-	346408	346907	346295	113	55	83	169	124	94	66	57	58
YGL091C	NBP35	7	-	342058	343045	341968	90	30	32	56	44	21	12	18	10
YGL093W	SPC105	7	+	334888	337642	337679	37	38	33	36	25	19	10	11	9
YGL095C	VPS45	7	-	328876	330610	328786	90	44	39	45	43	35	20	18	18
YGL097W	SRM1	7	+	321784	323233	323401	168	211	103	199	97	48	43	27	19
YGL099W	LSG1	7	+	314633	316556	317137	581	28	22	103	67	51	40	25	23
YGL100W	SEH1	7	+	313236	314286	314370	84	116	80	90	44	37	17	15	16
YGL101W	YGL101W	7	+	312195	312843	313093	250	112	64	51	28	9	7	5	2
YGL103W	YGL103W	7	+	310969	311930	312016	86	4598	2016	2274	1179	497	339	331	214
YGL104C	VPS73	7	-	308715	310176	308585	130	11	23	48	20	22	17	15	16
YGL105W	ARC1	7	+	307439	308570	308667	97	576	378	518	347	234	126	87	77
YGL106W	MLC1	7	+	306562	307012	307260	248	375	264	347	190	152	95	93	95
YGL112C	TAF6	7	-	298180	299731	298037	143	86	36	42	18	10	8	9	6
YGL115W	SNF4	7	+	292035	293004	293084	80	162	105	155	94	57	33	30	30
YGL121C	GPG1	7	-	280782	281163	280638	144	13	18	43	45	41	25	27	39
YGL122C	NAB2	7	-	278951	280529	278813	138	46	32	40	48	19	21	16	9
YGL123W	RPS2	7	+	277622	278387	278818	431	142	88	92	55	46	26	19	10
YGL123W	RPS2	7	+	277622	278387	278475	88	4377	1756	1630	722	306	228	162	132
YGL124C	MON1	7	-	274785	276720	274662	123	66	40	68	50	32	16	15	15
YGL125W	MET13	7	+	272525	274328	274753	425	44	53	94	60	34	26	18	18
YGL126W	SCS3	7	+	271002	272145	272369	224	145	95	51	21	11	10	6	7
YGL127C	SOH1	7	-	270397	270781	270258	139	85	78	67	38	25	21	12	11
YGL135W	RPL1B	7	+	254645	255299	255391	92	6989	2772	3022	1191	382	336	260	182
YGL137W	YGL137W	7	+	249873	252743	253100	357	11	19	42	42	20	18	13	10
YGL137W	YGL137W	7	+	249873	252743	252875	132	52	50	45	21	16	10	7	8
YGL140C	YGL140C	7	-	241357	245017	241086	271	36	30	50	33	22	15	11	11
YGL140C	YGL140C	7	-	241357	245017	241117	240	74	73	126	89	67	51	37	29
YGL141W	HUL5	7	+	238357	241090	241209	119	17	27	42	32	31	19	15	16
YGL141W	HUL5	7	+	238357	241090	241175	85	37	50	79	79	73	41	45	40
YGL142C	GPI10	7	-	236273	238124	236158	115	86	75	98	73	49	36	24	21
YGL147C	RPL9A	7	-	227758	228334	227657	101	2983	578	315	106	32	27	26	11
YGL148W	ARO2	7	+	226403	227534	227615	81	98	43	37	22	10	11	6	4
YGL150C	INO80	7	-	221108	225578	220945	163	90	74	54	49	27	17	16	11
YGL151W	NUT1	7	+	217528	220927	221012	85	48	23	48	42	25	15	13	12
YGL156W	AMS1	7	+	210420	213672	213819	147	5	17	28	32	28	21	18	20
YGL157W	YGL157W	7	+	209010	210054	210145	91	107	79	109	87	54	26	25	19
YGL160W	YGL160W	7	+	200566	202279	202406	127	70	68	83	61	53	39	31	30
YGL161C	YIP5	7	-	199215	200148	199066	149	284	294	487	410	300	239	165	163
YGL161C	YIP5	7	-	199215	200148	199130	85	31	52	111	72	55	35	33	32
YGL167C	PMR1	7	-	187621	190474	187421	200	69	76	101	76	58	41	22	25
YGL167C	PMR1	7	-	187621	190474	187462	159	257	222	266	131	113	85	60	50
YGL172W	NUP49	7	+	180705	182124	182217	93	80	46	31	27	13	8	9	7
YGL173C	KEM1	7	-	175532	180119	175307	225	35	51	68	27	21	14	10	10
YGL173C	KEM1	7	-	175532	180119	175436	96	208	174	180	94	61	35	27	19
YGL176C	YGL176C	7	-	171420	173085	170639	781	180	68	131	44	37	33	18	19
YGL178W	YGL178W	7	+	167357	170577	171218	641	114	70	172	173	145	119	67	59
YGL181W	GTS1	7	+	157911	159102	159192	90	36	41	59	32	23	19	13	13
YGL186C	TPN1	7	-	151042	152782	151001	41	116	127	205	67	47	37	22	21
YGL189C	RPS26A	7	-	148234	148594	148168	66	1763	805	863	402	186	105	94	71
YGL190C	CDC55	7	-	145814	147395	145606	208	81	47	62	37	26	15	15	14
YGL191W	COX13	7	+	144813	145203	145446	243	102	74	117	82	90	44	62	72
YGL193C	YGL193C	7	-	141921	142233	141870	51	125	120	213	159	159	119	87	102
YGL194C	HOS2	7	-	140373	141732	140242	131	143	155	184	105	75	52	40	37
YGL194C	HOS2	7	-	140373	141732	140312	61	395	218	319	184	109	88	59	51
YGL195W	GCN1	7	+	131530	139549	139657	108	359	195	210	159	90	74	41	40
YGL196W	YGL196W	7	+	129887	131174	131271	97	78	102	177	144	93	56	35	30
YGL198W	YIP4	7	+	123595	124303	124342	39	156	147	269	168	145	103	76	85
YGL200C	EMP24	7	-	122698	123310	122593	105	462	435	567	305	205	162	109	101
YGL202W	ARO8	7	+	116062	117565	117657	92	180	141	280	150	104	64	43	33
YGL206C	CHC1	7	-	102546	107508	102256	290	317	298	432	331	222	148	115	111
YGL207W	SPT16	7	+	98972	102080	102208	128	143	112	169	107	77	48	39	31
YGL209W	MIG2	7	+	95861	97010	97125	115	127	69	51	73	68	75	50	36
YGL213C	SKI8	7	-	90057	91251	89644	413	280	140	217	114	74	63	36	29
YGL216W	KIP3	7	+	84883	87301	87351	50	45	33	37	21	18	14	11	8
YGL219C	MDM34	7	-	82876	84256	82794	82	30	55	70	58	40	26	20	17
YGL220W	YGL220W	7	+	82372	82735	82916	181	77	81	94	54	33	14	15	7
YGL221C	NIF3	7	-	81424	82291	81349	75	216	159	202	128	77	43	41	38
YGL222C	EDC1	7	-	80657	81185	80509	148	82	52	76	55	41	31	15	21
YGL222C	EDC1	7	-	80657	81185	80600	57	284	170	188	93	75	53	35	26
YGL223C	COG1	7	-	79110	80364	78975	135	114	101	150	115	77	51	40	26
YGL224C	SDT1	7	-	78013	78856	77942	71	15	19	20	55	25	19	10	7
YGL225W	VRG4	7	+	76892	77906	78015	109	1288	938	921	467	319	229	171	107
YGL226C-A	YGL226C-A	7	-	72747	73157	72603	144	294	220	261	143	89	59	43	38
YGL227W	VID30	7	+	69670	72547	72735	188	5	16	39	26	28	16	13	14
YGL228W	SHE10	7	+	67597	69331	69487	156	143	127	173	155	118	85	68	72
YGL231C	YGL231C	7	-	63047	63620	62986	61	163	127	235	172	107	59	49	45
YGL233W	SEC15	7	+	59121	61854	61918	64	58	46	68	34	30	21	15	13
YGL234W	ADE5,7	7	+	56481	58890	58990	100	776	226	326	161	138	123	76	73
YGL238W	CSE1	7	+	49551	52434	52531	97	72	33	37	26	13	10	7	8
YGL238W	CSE1	7	+	49551	52434	52515	81	200	113	106	63	49	32	23	22
YGL244W	RTF1	7	+	41497	43174	43265	91	100	70	126	79	63	26	24	25
YGL245W	YGL245W	7	+	39022	41149	41205	56	848	689	1007	582	299	197	119	87
YGL253W	HXK2	7	+	23934	25395	25580	185	2261	1552	1069	753	484	384	257	195
YGL255W	ZRT1	7	+	20977	22108	22203	95	38	19	39	22	16	17	19	17
YGL256W	ADH4	7	+	15158	16307	16483	176	131	75	53	32	16	16	9	11
YGR001C	YGR001C	7	-	497136	498038	497062	74	142	68	32	27	14	11	12	7
YGR003W	CUL3	7	+	500135	502370	502579	209	36	28	36	25	26	20	18	16
YGR005C	TFG2	7	-	504660	505863	504555	105	48	47	50	37	22	14	20	13
YGR007W	MUQ1	7	+	506972	507944	508082	138	81	73	87	61	39	24	16	12
YGR008C	STF2	7	-	508113	508368	507955	158	42	93	142	133	147	87	126	156
YGR014W	MSB2	7	+	516946	520867	520993	126	356	241	445	360	231	162	89	73
YGR019W	UGA1	7	+	525232	526648	526739	91	75	255	509	348	221	139	104	86
YGR024C	THG1	7	-	531886	532600	531800	86	212	150	172	136	98	53	52	46
YGR026W	YGR026W	7	+	532988	533825	533984	159	138	193	224	185	122	90	83	88
YGR027C	RPS25A	7	-	534135	534462	534074	61	1782	1390	2368	1372	672	372	308	259
YGR028W	MSP1	7	+	542206	543295	543448	153	34	29	61	48	36	18	13	10
YGR032W	GSC2	7	+	548267	553955	554038	83	101	161	231	187	186	127	96	86
YGR033C	YGR033C	7	-	554251	554971	553987	264	113	59	53	26	20	12	13	14
YGR034W	YGR034W	7	+	555815	556676	556805	129	2375	1084	846	316	74	54	45	24
YGR037C	ACB1	7	-	559734	559998	559333	401	66	36	39	24	19	12	10	6
YGR037C	ACB1	7	-	559734	559998	559554	180	732	537	471	212	120	69	66	53
YGR038W	ORM1	7	+	560685	561354	561603	249	6	13	50	30	28	22	10	11
YGR044C	RME1	7	-	582993	583896	582011	982	67	37	51	20	19	12	7	6
YGR046W	YGR046W	7	+	584898	586056	586396	340	66	50	81	82	54	34	34	26
YGR048W	UFD1	7	+	589829	590915	590994	79	86	75	57	31	26	13	19	17
YGR054W	YGR054W	7	+	596696	598625	598830	205	174	123	105	87	51	27	20	17
YGR055W	MUP1	7	+	599420	601145	601291	146	200	93	53	17	8	6	15	32
YGR060W	ERG25	7	+	610567	611497	611799	302	435	327	365	296	242	247	198	181
YGR060W	ERG25	7	+	610567	611497	611685	188	35	64	105	56	41	49	36	38
YGR061C	ADE6	7	-	611892	615969	611515	377	131	88	134	76	31	22	20	17
YGR061C	ADE6	7	-	611892	615969	611794	98	600	221	429	339	239	169	106	85
YGR062C	COX18	7	-	616331	617282	616256	75	44	36	47	24	19	13	8	12
YGR063C	SPT4	7	-	617519	617828	617417	102	231	205	274	166	117	97	72	64
YGR065C	VHT1	7	-	618080	619862	617988	92	48	49	125	67	55	46	34	29
YGR070W	ROM1	7	+	627809	631277	631396	119	8	23	62	54	45	30	23	30
YGR074W	SMD1	7	+	635715	636156	636455	299	91	66	78	66	30	20	13	10
YGR077C	PEX8	7	-	637747	639517	637701	46	47	53	56	52	31	20	18	15
YGR078C	PAC10	7	-	639775	640375	639662	113	973	528	708	350	225	174	96	90
YGR079W	YGR079W	7	+	640723	641836	641927	91	81	43	53	37	14	21	18	8
YGR080W	TWF1	7	+	642013	643012	643092	80	47	66	130	81	79	45	34	32
YGR082W	TOM20	7	+	644047	644599	644746	147	213	167	173	81	44	33	21	17
YGR083C	GCD2	7	-	644863	646819	644745	118	217	80	70	36	22	15	12	10
YGR085C	RPL11B	7	-	648386	648911	648301	85	1018	438	429	237	92	68	73	51
YGR086C	PIL1	7	-	649601	650621	649259	342	41	42	76	53	38	27	21	17
YGR086C	PIL1	7	-	649601	650621	649323	278	548	334	413	201	128	81	61	58
YGR088W	CTT1	7	+	654637	656326	656411	85	14	20	54	36	33	24	21	18
YGR092W	DBF2	7	+	668192	669911	670067	156	48	69	105	69	49	28	29	21
YGR094W	VAS1	7	+	672189	675504	675593	89	548	208	175	68	45	36	17	15
YGR096W	TPC1	7	+	676624	677569	678093	524	98	65	79	55	30	23	15	12
YGR097W	ASK10	7	+	678698	682139	682302	163	126	100	225	136	97	68	48	39
YGR101W	PCP1	7	+	693366	694407	694490	83	67	60	47	23	18	15	8	8
YGR103W	NOP7	7	+	695420	697238	697401	163	382	38	18	9	4	3	1	1
YGR106C	YGR106C	7	-	698992	699790	698889	103	67	50	98	69	48	38	31	18
YGR111W	YGR111W	7	+	715831	717034	717158	124	98	121	141	103	83	49	62	53
YGR116W	SPT6	7	+	720412	724768	724869	101	87	81	65	72	33	18	13	12
YGR118W	YGR118W	7	+	726977	727735	727907	172	1338	548	592	327	165	110	100	87
YGR118W	YGR118W	7	+	726977	727735	727881	146	82	64	72	27	22	13	16	9
YGR119C	NUP57	7	-	728050	729676	727971	79	56	50	75	37	32	16	13	7
YGR121C	MEP1	7	-	731453	732932	731315	138	16	140	115	81	62	44	23	18
YGR124W	ASN2	7	+	739948	741667	741778	111	803	570	407	181	107	69	44	31
YGR125W	YGR125W	7	+	742329	745440	745599	159	84	86	148	122	81	48	38	26
YGR126W	YGR126W	7	+	745839	746532	746612	80	82	58	73	37	22	17	12	8
YGR127W	YGR127W	7	+	746802	747741	747956	215	54	36	57	55	49	25	22	21
YGR128C	UTP8	7	-	747954	750096	747880	74	220	36	15	8	4	2	2	1
YGR130C	YGR130C	7	-	751398	753849	751221	177	32	76	141	96	68	40	33	30
YGR132C	PHB1	7	-	755593	756457	755356	237	96	106	130	98	66	45	43	39
YGR135W	PRE9	7	+	761396	762173	762247	74	192	180	252	164	128	69	66	65
YGR137W	YGR137W	7	+	762892	763267	763406	139	251	210	258	143	124	71	56	54
YGR138C	TPO2	7	-	763766	765611	763583	183	23	20	45	26	23	16	12	17
YGR143W	SKN1	7	+	775197	777513	777898	385	59	50	83	62	45	27	29	28
YGR146C	YGR146C	7	-	784227	784863	784046	181	44	24	45	61	66	70	61	71
YGR147C	NAT2	7	-	786058	786925	785943	115	89	74	95	72	41	34	25	25
YGR148C	RPL24B	7	-	787316	787784	787180	136	929	277	186	101	51	24	22	24
YGR148C	RPL24B	7	-	787316	787784	787233	83	314	103	92	23	12	8	5	5
YGR148C	RPL24B	7	-	787316	787784	787270	46	122	45	48	29	7	3	4	2
YGR149W	YGR149W	7	+	789035	790334	790471	137	49	105	241	169	159	122	113	121
YGR155W	CYS4	7	+	798547	800071	800202	131	810	498	310	110	66	45	55	38
YGR157W	CHO2	7	+	802444	805054	805160	106	351	420	225	67	37	26	25	36
YGR157W	CHO2	7	+	802444	805054	805134	80	218	203	144	53	26	17	23	32
YGR159C	NSR1	7	-	806416	807661	806268	148	1320	267	181	125	47	57	67	18
YGR161C	RTS3	7	-	808633	809425	808368	265	33	202	523	549	453	386	254	225
YGR161C	RTS3	7	-	808633	809425	808421	212	11	31	75	70	47	39	31	25
YGR162W	TIF4631	7	+	824063	826922	827359	437	352	138	108	47	23	19	13	12
YGR165W	MRPS35	7	+	829120	830158	830298	140	52	49	56	32	16	9	9	11
YGR166W	KRE11	7	+	830519	832202	832283	81	30	16	53	46	32	12	9	6
YGR167W	CLC1	7	+	832460	833162	833344	182	114	150	200	106	82	55	51	41
YGR168C	YGR168C	7	-	833356	834487	833276	80	57	37	67	30	31	19	18	15
YGR169C-A	YGR169C-A	7	-	836391	836670	836017	374	189	55	37	17	21	11	16	13
YGR170W	PSD2	7	+	837146	840563	840838	275	55	42	57	37	32	20	16	15
YGR172C	YIP1	7	-	842849	843596	842723	126	282	240	315	162	111	81	63	47
YGR173W	YGR173W	7	+	843858	844965	845788	823	10	13	37	40	21	21	19	14
YGR174W-A	YGR174W-A	7	+	846659	846746	846845	99	11	9	20	17	22	11	21	26
YGR175C	ERG1	7	-	846937	848428	846760	177	203	167	189	189	131	90	76	54
YGR178C	PBP1	7	-	851051	853220	850930	121	100	90	101	74	51	32	33	25
YGR181W	TIM13	7	+	858291	858609	858789	180	145	100	101	67	37	30	21	18
YGR184C	UBR1	7	-	859905	865758	859825	80	132	117	177	142	96	65	52	43
YGR185C	TYS1	7	-	866340	867525	866249	91	326	142	208	131	71	54	38	31
YGR186W	TFG1	7	+	867778	869986	870120	134	35	27	34	31	33	15	16	14
YGR186W	TFG1	7	+	867778	869986	870037	51	41	41	72	54	32	20	19	15
YGR189C	CRH1	7	-	876673	878197	876556	117	305	176	539	410	255	174	95	69
YGR191W	HIP1	7	+	880424	882236	882466	230	123	63	45	21	16	11	6	6
YGR191W	HIP1	7	+	880424	882236	882394	158	143	89	114	74	31	33	23	16
YGR192C	TDH3	7	-	882816	883815	882712	104	18311	14452	13470	7669	5761	4320	3431	2936
YGR193C	PDX1	7	-	884513	885746	884395	118	39	55	73	42	28	13	14	9
YGR194C	XKS1	7	-	886077	887880	885975	102	21	39	47	42	36	22	26	31
YGR201C	YGR201C	7	-	902524	903202	902458	66	31	33	48	29	27	21	26	28
YGR202C	PCT1	7	-	903478	904753	903352	126	63	50	45	32	25	17	12	19
YGR204W	ADE3	7	+	905938	908779	908864	85	387	431	658	430	275	196	132	128
YGR205W	YGR205W	7	+	909217	910090	910214	124	37	42	25	24	19	17	10	17
YGR205W	YGR205W	7	+	909217	910090	910150	60	294	165	192	103	70	53	32	26
YGR207C	YGR207C	7	-	910847	911633	910739	108	109	107	144	94	91	46	49	42
YGR208W	SER2	7	+	911887	912817	912865	48	130	64	65	40	24	17	13	9
YGR209C	TRX2	7	-	912917	913232	912835	82	509	827	1799	1397	866	520	437	437
YGR210C	YGR210C	7	-	913507	914743	913413	94	155	84	87	44	30	18	15	14
YGR211W	ZPR1	7	+	915245	916706	916904	198	321	56	20	22	13	12	9	7
YGR214W	YGR214W	7	+	920579	921793	921925	132	505	146	86	33	12	7	5	2
YGR214W	YGR214W	7	+	920579	921793	921866	73	1266	587	600	216	56	42	23	21
YGR215W	RSM27	7	+	922179	922512	922603	91	29	24	51	26	21	14	10	12
YGR218W	CRM1	7	+	932543	935798	936002	204	214	193	238	175	122	81	60	59
YGR220C	MRPL9	7	-	936076	936886	936004	72	67	63	72	37	31	15	14	12
YGR222W	PET54	7	+	939925	940807	940887	80	67	61	101	99	76	49	55	51
YGR229C	SMI1	7	-	949384	950902	949196	188	264	117	84	62	22	17	18	10
YGR231C	PHB2	7	-	952550	953483	952325	225	117	106	117	78	68	43	39	40
YGR232W	NAS6	7	+	953962	954649	954696	47	61	83	125	90	67	43	42	45
YGR233C	PHO81	7	-	954676	958213	954614	62	116	78	147	102	73	46	28	23
YGR234W	YHB1	7	+	959907	961107	961374	267	728	499	424	142	59	36	19	14
YGR237C	YGR237C	7	-	963302	965660	963157	145	28	44	59	41	31	21	17	14
YGR239C	PEX21	7	-	969191	970058	969107	84	87	85	67	55	30	22	13	15
YGR240C	PFK1	7	-	970775	973739	970557	218	850	411	451	231	160	135	98	88
YGR240C	PFK1	7	-	970775	973739	970639	136	167	168	241	100	64	39	22	25
YGR244C	LSC2	7	-	978040	979324	977890	150	93	63	51	28	30	19	14	11
YGR244C	LSC2	7	-	978040	979324	977930	110	27	43	50	26	25	16	9	10
YGR244C	LSC2	7	-	978040	979324	977967	73	22	36	32	26	28	13	13	12
YGR246C	BRF1	7	-	982486	984277	982251	235	53	20	50	18	17	19	9	8
YGR247W	CPD1	7	+	984970	985690	985765	75	252	133	115	69	54	44	28	27
YGR248W	SOL4	7	+	985976	986744	986839	95	7	10	25	15	13	11	19	27
YGR250C	YGR250C	7	-	991180	993526	991063	117	33	41	45	34	23	16	15	11
YGR252W	GCN5	7	+	996873	998193	998391	198	62	46	62	26	23	12	9	9
YGR253C	PUP2	7	-	998362	999145	998306	56	164	98	145	92	67	35	47	47
YGR254W	ENO1	7	+	1000931	1002245	1002392	147	443	337	398	207	139	91	92	106
YGR255C	COQ6	7	-	1002527	1003967	1002474	53	27	27	36	24	20	18	15	10
YGR257C	MTM1	7	-	1006210	1007311	1006160	50	58	36	43	23	23	14	8	9
YGR260W	TNA1	7	+	1012490	1014095	1014219	124	369	168	126	53	19	16	10	12
YGR261C	APL6	7	-	1014326	1016756	1014239	87	83	85	75	59	30	13	15	10
YGR262C	BUD32	7	-	1016979	1017765	1016873	106	81	70	61	37	14	12	8	8
YGR264C	MES1	7	-	1019603	1021859	1019413	190	486	151	90	70	29	22	18	11
YGR267C	FOL2	7	-	1025009	1025741	1024918	91	118	90	134	114	82	46	37	39
YGR270W	YTA7	7	+	1027375	1031515	1031585	70	91	68	120	81	49	29	30	29
YGR271W	SLH1	7	+	1031796	1037700	1037838	138	41	40	68	53	31	20	13	12
YGR275W	YGR275W	7	+	1043282	1043756	1043836	80	33	30	57	37	19	12	19	13
YGR276C	RNH70	7	-	1043825	1045487	1043756	69	91	46	37	26	15	10	9	10
YGR279C	SCW4	7	-	1048804	1049965	1048487	317	272	204	219	100	74	85	48	41
YGR279C	SCW4	7	-	1048804	1049965	1048566	238	1287	1562	3395	1989	1554	1188	857	770
YGR282C	BGL2	7	-	1057789	1058731	1057427	362	24	16	36	28	30	22	18	22
YGR282C	BGL2	7	-	1057789	1058731	1057449	340	86	103	501	491	406	340	228	195
YGR282C	BGL2	7	-	1057789	1058731	1057528	261	1538	2027	6238	5492	4961	4699	4263	5194
YGR284C	ERV29	7	-	1060664	1061597	1060481	183	231	265	434	288	206	163	132	136
YGR285C	ZUO1	7	-	1061858	1063160	1061794	64	699	252	311	148	98	62	45	47
YGR286C	BIO2	7	-	1063819	1064947	1063703	116	44	65	65	35	14	6	6	4
YHL001W	YHL001W	8	+	104271	105086	105208	122	904	400	366	221	108	67	69	51
YHL002W	HSE1	8	+	102606	103965	104023	58	25	29	36	34	23	17	13	11
YHL003C	LAG1	8	-	100643	101879	100389	254	104	70	47	20	11	10	7	6
YHL010C	YHL010C	8	-	81959	83717	81852	107	78	43	42	38	25	18	11	7
YHL011C	PRS3	8	-	80649	81612	80434	215	191	36	26	12	7	6	4	2
YHL011C	PRS3	8	-	80649	81612	80518	131	351	147	158	90	42	37	36	25
YHL015W	RPS20	8	+	75408	75774	76066	292	3137	1355	1658	731	277	166	136	85
YHL016C	DUR3	8	-	72033	74241	71956	77	17	256	476	397	241	192	131	100
YHL017W	YHL017W	8	+	70272	71871	72005	134	60	33	32	25	15	15	9	11
YHL021C	YHL021C	8	-	64458	65856	64377	81	46	138	340	294	343	287	219	252
YHL025W	SNF6	8	+	54848	55847	55949	102	72	57	54	33	25	22	14	12
YHL027W	RIM101	8	+	51108	52986	53196	210	125	119	195	148	146	97	70	76
YHL029C	YHL029C	8	-	45926	47966	45823	103	62	43	72	61	36	28	28	20
YHL031C	GOS1	8	-	38812	39484	38747	65	41	43	28	31	22	6	10	12
YHL033C	RPL8A	8	-	35252	36023	34763	489	430	136	114	37	10	8	7	5
YHL033C	RPL8A	8	-	35252	36023	34882	370	163	83	122	35	8	10	8	4
YHL033C	RPL8A	8	-	35252	36023	35140	112	75	63	100	42	16	7	12	5
YHL033C	RPL8A	8	-	35252	36023	35170	82	491	191	199	86	25	17	20	9
YHL034C	SBP1	8	-	33190	34075	33040	150	284	320	399	269	175	94	82	66
YHL040C	ARN1	8	-	19084	20968	18834	250	105	66	282	218	126	121	63	79
YHL047C	ARN2	8	-	8297	10211	8200	97	37	29	64	45	27	17	13	12
YHR001W	OSH7	8	+	106049	107363	107591	228	29	27	50	30	27	18	14	14
YHR001W	OSH7	8	+	106049	107363	107436	73	56	52	64	30	23	25	20	18
YHR001W-A	YHR001W-A	8	+	107820	108117	108322	205	66	142	189	153	98	78	97	100
YHR005C	GPA1	8	-	113493	114912	113394	99	92	46	56	55	47	26	17	16
YHR005C-A	MRS11	8	-	115614	115896	115475	139	604	415	366	272	193	111	115	95
YHR006W	STP2	8	+	117808	119434	119560	126	24	47	105	109	74	46	43	29
YHR007C	ERG11	8	-	120085	121678	119805	280	494	253	390	323	219	162	126	102
YHR007C	ERG11	8	-	120085	121678	120072	13	48	23	40	15	16	12	9	12
YHR007C-A	YHR007C-A	8	-	122544	122760	121888	656	5	3	43	41	51	33	21	12
YHR009C	YHR009C	8	-	124103	125675	123967	136	42	47	68	32	32	20	16	12
YHR010W	YHR010W	8	+	126514	127486	127624	138	2730	979	932	451	161	104	88	65
YHR012W	YHR012W	8	+	129474	130442	130769	327	103	73	103	53	36	26	22	19
YHR013C	ARD1	8	-	130723	131440	130629	94	96	69	73	40	26	8	9	5
YHR016C	YHR016C	8	-	136873	138448	136737	136	10	30	45	36	37	26	21	19
YHR018C	ARG4	8	-	140003	141395	139853	150	181	334	1484	1543	995	662	466	363
YHR019C	DED81	8	-	141886	143551	141785	101	362	228	277	182	83	49	42	28
YHR020W	YHR020W	8	+	143988	146055	146138	83	279	82	62	41	18	18	7	7
YHR021C	YHR021C	8	-	147863	148662	147773	90	2360	1225	1272	475	161	121	78	55
YHR025W	THR1	8	+	159430	160504	160589	85	483	275	380	169	112	80	56	46
YHR026W	PPA1	8	+	160836	161478	161687	209	378	225	300	191	136	106	79	63
YHR026W	PPA1	8	+	160836	161478	161626	148	189	204	416	263	186	136	99	87
YHR026W	PPA1	8	+	160836	161478	161578	100	49	72	166	72	47	40	24	23
YHR027C	RPN1	8	-	161722	164704	161579	143	69	64	73	40	32	22	19	18
YHR027C	RPN1	8	-	161722	164704	161602	120	181	208	266	190	136	101	77	63
YHR028C	DAP2	8	-	164970	167427	164869	101	129	194	271	198	140	99	64	73
YHR029C	YHR029C	8	-	167669	168554	167589	80	48	57	147	160	88	37	34	21
YHR030C	SLT2	8	-	168882	170337	168729	153	54	67	195	235	138	64	50	45
YHR032W-A	YHR032W-A	8	+	175187	175367	175494	127	192	25	31	25	37	20	11	6
YHR037W	PUT2	8	+	181969	183697	183858	161	52	70	108	72	59	46	34	28
YHR039C	MSC7	8	-	184867	186802	184771	96	207	195	308	185	112	87	61	57
YHR039C-A	YHR039C-A	8	-	187165	187672	187012	153	457	256	263	147	94	63	47	39
YHR039C-A	YHR039C-A	8	-	187165	187672	187090	75	418	295	470	356	283	147	181	170
YHR041C	YHR041C	8	-	189123	189857	189027	96	176	135	108	33	23	17	15	15
YHR041C	YHR041C	8	-	189123	189857	189078	45	79	50	68	32	16	11	8	10
YHR042W	NCP1	8	+	190535	192611	192828	217	79	47	65	36	29	23	17	16
YHR047C	AAP1'	8	-	198732	201303	198589	143	165	121	189	122	99	65	45	47
YHR049W	FSH1	8	+	206454	207186	207313	127	489	156	97	62	44	35	30	21
YHR051W	COX6	8	+	209698	210145	210602	457	43	43	65	65	57	34	37	33
YHR051W	COX6	8	+	209698	210145	210261	116	54	73	100	53	44	22	25	24
YHR052W	CIC1	8	+	210841	211972	212105	133	279	61	18	11	5	3	3	1
YHR057C	CPR2	8	-	218227	218845	218158	69	65	80	70	39	36	25	27	23
YHR063C	PAN5	8	-	224031	225171	223956	75	133	129	120	98	55	38	23	14
YHR064C	YHR064C	8	-	225526	227143	225457	69	522	184	202	124	81	50	39	32
YHR069C	RRP4	8	-	233580	234660	233444	136	114	45	31	16	12	8	8	10
YHR072W	ERG7	8	+	239099	241295	241389	94	164	95	95	49	51	28	23	24
YHR072W-A	NOP10	8	+	241665	241842	241999	157	1052	381	352	262	152	92	111	103
YHR073W	OSH3	8	+	242583	245574	245718	144	111	95	123	76	47	25	23	22
YHR074W	QNS1	8	+	246194	248339	248489	150	211	249	453	240	176	116	81	64
YHR075C	PPE1	8	-	248440	249643	248376	64	18	20	43	41	29	26	25	22
YHR077C	YHR077C	8	-	252375	255758	252288	87	71	32	92	60	40	19	23	16
YHR080C	YHR080C	8	-	262802	266840	262754	48	42	53	56	34	21	11	11	9
YHR082C	KSP1	8	-	268460	271550	268247	213	53	54	78	52	40	24	17	18
YHR083W	SAM35	8	+	272628	273618	273702	84	130	117	114	69	55	34	26	20
YHR088W	RPF1	8	+	281496	282384	282688	304	137	73	81	41	31	22	18	14
YHR089C	GAR1	8	-	282682	283300	282499	183	234	66	40	14	2	3	2	0
YHR090C	YNG2	8	-	283778	284627	283531	247	39	20	42	35	26	16	20	16
YHR094C	HXT1	8	-	290915	292628	290828	87	751	163	68	51	32	29	17	14
YHR097C	YHR097C	8	-	297387	298612	297264	123	23	29	29	51	45	34	24	30
YHR097C	YHR097C	8	-	297387	298612	297283	104	11	20	32	34	37	26	21	18
YHR098C	SFB3	8	-	299147	301937	299007	140	348	200	197	76	66	52	36	32
YHR099W	TRA1	8	+	302763	313998	314102	104	34	30	50	41	24	16	11	10
YHR104W	GRE3	8	+	323411	324395	324579	184	80	94	89	58	69	48	39	51
YHR104W	GRE3	8	+	323411	324395	324533	138	39	55	53	44	39	33	28	40
YHR106W	TRR2	8	+	325600	326629	326750	121	65	43	83	70	67	44	37	49
YHR108W	GGA2	8	+	328305	330063	330203	140	196	127	152	77	55	29	18	17
YHR110W	ERP5	8	+	332284	332923	333031	108	133	199	277	170	132	98	82	85
YHR111W	UBA4	8	+	333074	334397	334446	49	39	42	48	56	28	16	16	13
YHR112C	YHR112C	8	-	334529	335666	334374	155	29	66	119	103	86	51	44	43
YHR113W	YHR113W	8	+	336339	337812	337945	133	38	35	47	30	23	15	11	10
YHR113W	YHR113W	8	+	336339	337812	337905	93	42	54	62	52	26	21	17	12
YHR114W	BZZ1	8	+	338085	339987	340112	125	42	40	40	37	26	15	15	11
YHR115C	DMA1	8	-	340111	341362	339999	112	68	31	45	36	33	17	12	10
YHR121W	LSM12	8	+	352758	353322	353416	94	110	93	98	53	41	25	21	17
YHR122W	YHR122W	8	+	353627	354323	354466	143	45	21	26	28	15	9	14	12
YHR123W	YHR123W	8	+	354817	356084	356220	136	138	148	122	44	38	20	13	13
YHR128W	YHR128W	8	+	362117	362768	362978	210	678	255	305	168	59	42	23	11
YHR132C	ECM14	8	-	368504	369797	368387	117	49	64	90	61	51	24	19	13
YHR132W-A	YHR132W-A	8	+	370056	370452	370611	159	249	216	249	152	122	77	57	56
YHR133C	YHR133C	8	-	370724	371600	370528	196	291	167	130	106	77	59	33	18
YHR135C	YCK1	8	-	372696	374313	372596	100	96	82	83	63	46	38	26	28
YHR136C	SPL2	8	-	374656	375103	374564	92	405	118	216	274	209	137	110	70
YHR137W	ARO9	8	+	375711	377253	378188	935	338	163	211	113	60	48	31	26
YHR137W	ARO9	8	+	375711	377253	377341	88	211	474	601	448	303	177	107	81
YHR138C	YHR138C	8	-	377357	377702	377237	120	62	63	61	60	73	51	81	90
YHR141C	YHR141C	8	-	381992	382754	381900	92	2210	1133	1307	607	206	133	108	66
YHR142W	CHS7	8	+	383540	384491	384568	77	125	90	131	57	65	47	32	24
YHR143W	DSE2	8	+	385512	386490	386729	239	1844	1156	1313	944	476	324	213	149
YHR143W-A	RPC10	8	+	387235	387448	387712	264	544	218	304	213	118	83	69	50
YHR147C	MRPL6	8	-	392641	393286	391736	905	88	43	39	30	17	17	8	7
YHR147C	MRPL6	8	-	392641	393286	392513	128	76	80	95	57	45	35	28	22
YHR161C	YAP1801	8	-	420375	422289	420286	89	47	80	100	58	59	26	24	31
YHR162W	YHR162W	8	+	423074	423464	423577	113	1222	1051	1268	933	602	412	326	273
YHR163W	SOL3	8	+	423725	424475	424600	125	396	371	355	262	218	159	141	139
YHR170W	NMD3	8	+	443828	445385	445505	120	382	90	39	15	5	3	4	2
YHR174W	ENO2	8	+	451326	452640	452758	118	13255	4945	3682	1692	1005	716	501	519
YHR179W	OYE2	8	+	462501	463704	463816	112	579	310	379	408	298	230	163	133
YHR181W	YHR181W	8	+	467227	467914	467997	83	198	152	216	98	85	48	33	31
YHR183W	GND1	8	+	470959	472429	472547	118	907	620	316	140	65	43	26	18
YHR186C	KOG1	8	-	475998	480672	475888	110	68	57	90	70	59	36	26	18
YHR188C	GPI16	8	-	482004	483837	481936	68	69	68	87	30	30	19	12	14
YHR190W	ERG9	8	+	484844	486179	486277	98	236	226	355	299	214	142	113	108
YHR193C	EGD2	8	-	487711	488236	487648	63	265	131	134	79	50	33	29	27
YHR194W	MDM31	8	+	488656	490396	490473	77	29	23	37	34	21	15	11	11
YHR196W	UTP9	8	+	491930	493658	493707	49	185	52	29	7	3	2	1	1
YHR198C	YHR198C	8	-	496314	497280	496187	127	33	30	40	13	22	13	13	13
YHR199C	YHR199C	8	-	497489	498422	497400	89	156	230	377	319	286	229	157	169
YHR200W	RPN10	8	+	499078	499885	499954	69	159	147	128	77	65	46	34	36
YHR201C	PPX1	8	-	499949	501143	499866	83	185	174	213	168	94	74	73	54
YHR203C	YHR203C	8	-	504475	505530	504346	129	2076	783	672	276	91	83	58	39
YHR205W	SCH9	8	+	509362	511837	512048	211	60	57	95	48	55	47	28	23
YHR205W	SCH9	8	+	509362	511837	511960	123	102	79	92	54	33	30	19	16
YHR206W	SKN7	8	+	512731	514600	514856	256	80	44	36	36	20	24	8	10
YHR208W	BAT1	8	+	517531	518713	518867	154	913	256	161	72	35	22	16	15
YHR215W	PHO12	8	+	552098	553502	553567	65	487	121	308	220	109	78	31	16
YIL002W-A	YIL002W-A	9	+	350297	350507	350623	116	27	38	75	54	33	17	21	19
YIL002W-A	YIL002W-A	9	+	350297	350507	350597	90	95	97	126	80	57	31	33	25
YIL009C-A	YIL009C-A	9	-	335662	336209	335624	38	33	38	42	32	16	16	11	13
YIL009W	FAA3	9	+	339340	341425	341644	219	165	76	87	55	12	13	8	6
YIL015W	BAR1	9	+	322339	324103	324176	73	302	187	219	235	183	148	104	83
YIL017C	VID28	9	-	318197	320963	318084	113	18	13	43	42	41	29	23	25
YIL018W	YIL018W	9	+	316765	317930	318015	85	3803	1817	1929	687	251	243	105	86
YIL021W	RPB3	9	+	312902	313859	313990	131	139	76	78	36	22	12	10	11
YIL022W	TIM44	9	+	311162	312458	312671	213	189	149	112	62	28	23	16	10
YIL023C	YIL023C	9	-	309383	310424	309322	61	51	67	122	119	68	55	36	36
YIL027C	KRE27	9	-	303676	304102	303586	90	132	102	161	103	61	36	31	31
YIL029C	YIL029C	9	-	300826	301255	300446	380	125	86	184	153	113	57	61	55
YIL029W-A	YIL029W-A	9	+	299733	300105	300570	465	41	55	51	59	31	13	15	8
YIL030C	SSM4	9	-	296048	300008	295963	85	215	154	206	121	70	62	48	44
YIL033C	BCY1	9	-	290417	291668	290239	178	145	166	231	144	119	86	62	61
YIL034C	CAP2	9	-	289224	290088	289154	70	162	170	210	170	128	87	79	80
YIL035C	CKA1	9	-	287788	288907	287439	349	34	36	64	53	48	21	21	15
YIL036W	CST6	9	+	285664	287428	287535	107	31	30	51	31	27	10	9	8
YIL038C	NOT3	9	-	280140	282651	279980	160	67	53	56	58	27	18	16	13
YIL039W	YIL039W	9	+	278424	279846	279943	97	231	165	175	109	70	35	21	18
YIL040W	YIL040W	9	+	277721	278138	278230	92	257	180	172	101	49	32	19	17
YIL041W	YIL041W	9	+	276523	277504	277656	152	50	56	68	31	25	21	13	13
YIL041W	YIL041W	9	+	276523	277504	277588	84	248	261	366	252	188	121	88	96
YIL042C	YIL042C	9	-	275106	276291	274999	107	24	23	39	20	23	16	14	11
YIL043C	CBR1	9	-	274070	274925	273973	97	136	113	167	90	55	30	27	21
YIL045W	PIG2	9	+	271159	272776	272920	144	38	30	47	36	39	23	19	25
YIL047C-A	YIL047C-A	9	-	265097	265466	264933	164	126	81	56	43	33	26	20	24
YIL049W	DFG10	9	+	260156	260918	260986	68	46	68	210	186	139	105	60	43
YIL050W	PCL7	9	+	258911	259769	259888	119	40	58	98	94	55	23	19	15
YIL051C	MMF1	9	-	257841	258279	257711	130	1047	1243	1448	797	527	374	288	239
YIL052C	YIL052C	9	-	256223	257061	256116	107	710	261	238	104	37	24	19	16
YIL052C	YIL052C	9	-	256223	257061	256176	47	840	278	311	144	34	23	23	14
YIL053W	RHR2	9	+	255112	255865	256022	157	2154	616	506	329	180	141	112	65
YIL056W	YIL056W	9	+	249988	251911	252029	118	35	46	37	31	22	21	11	12
YIL062C	ARC15	9	-	243994	244459	243915	79	154	241	382	274	235	110	121	106
YIL065C	FIS1	9	-	241304	241772	241027	277	193	120	216	105	59	35	23	20
YIL069C	YIL069C	9	-	231549	232366	231372	177	1520	597	570	196	54	51	26	16
YIL070C	MAM33	9	-	230268	231069	230164	104	52	68	68	49	25	18	14	15
YIL074C	SER33	9	-	221077	222487	221026	51	124	94	122	82	47	19	16	17
YIL075C	RPN2	9	-	217859	220697	217764	95	121	116	137	74	46	40	26	22
YIL078W	THS1	9	+	212495	214700	214772	72	971	332	299	136	83	56	46	39
YIL083C	YIL083C	9	-	203552	204650	203457	95	63	46	39	51	25	23	19	18
YIL087C	YIL087C	9	-	199642	200116	199567	75	44	51	103	73	59	48	39	53
YIL088C	AVT7	9	-	197927	199400	197181	746	55	33	73	62	37	21	19	19
YIL088C	AVT7	9	-	197927	199400	197839	88	88	214	380	250	181	130	85	73
YIL090W	YIL090W	9	+	193591	195067	195392	325	176	73	76	48	35	27	20	19
YIL093C	RSM25	9	-	187986	188781	187810	176	84	65	125	55	49	40	27	20
YIL094C	LYS12	9	-	186513	187629	186314	199	104	63	79	74	64	40	25	23
YIL094C	LYS12	9	-	186513	187629	186456	57	64	43	48	38	17	8	9	8
YIL098C	FMC1	9	-	179768	180236	179677	91	36	39	79	41	30	15	15	17
YIL107C	PFK26	9	-	163274	165758	163026	248	17	15	86	94	61	43	39	37
YIL108W	YIL108W	9	+	160883	162974	163273	299	211	97	111	73	41	39	21	17
YIL108W	YIL108W	9	+	160883	162974	163055	81	33	38	62	45	37	30	26	17
YIL109C	SEC24	9	-	157381	160162	157229	152	82	55	57	48	32	27	14	17
YIL109C	SEC24	9	-	157381	160162	157268	113	238	213	235	157	100	68	49	41
YIL111W	YIL111W	9	+	155218	155762	155904	142	8	16	50	48	42	29	31	31
YIL111W	YIL111W	9	+	155218	155762	155887	125	13	35	67	71	55	24	27	36
YIL111W	YIL111W	9	+	155218	155762	155795	33	8	43	50	54	49	24	36	43
YIL115C	NUP159	9	-	144323	148706	144268	55	81	72	123	67	45	19	20	15
YIL116W	HIS5	9	+	142924	144082	144173	91	240	191	460	304	220	134	98	86
YIL117C	PRM5	9	-	140609	141566	140499	110	123	205	631	615	436	294	218	166
YIL118W	RHO3	9	+	139748	140444	140598	154	109	73	79	51	31	21	21	13
YIL121W	QDR2	9	+	132240	133869	134010	141	95	190	294	131	75	49	24	18
YIL123W	SIM1	9	+	128150	129578	129914	336	711	572	774	509	344	239	149	111
YIL124W	AYR1	9	+	126203	127097	127196	99	179	252	520	320	246	166	124	149
YIL125W	KGD1	9	+	122688	125733	125989	256	87	170	261	237	177	131	93	85
YIL125W	KGD1	9	+	122688	125733	125935	202	16	40	78	60	38	31	26	17
YIL129C	TAO3	9	-	106106	113237	105970	136	56	59	112	89	64	42	33	35
YIL133C	YIL133C	9	-	98526	99416	98463	63	1081	466	371	115	39	23	19	13
YIL135C	VHS2	9	-	95064	96375	94911	153	43	59	97	75	48	36	25	22
YIL136W	OM45	9	+	93618	94800	94898	98	26	31	45	51	44	43	48	43
YIL137C	YIL137C	9	-	89947	92788	89886	61	100	106	152	77	56	33	22	21
YIL138C	TPM2	9	-	89229	89715	88886	343	155	120	188	187	96	42	48	40
YIL140W	AXL2	9	+	85365	87837	87960	123	50	43	83	88	46	35	19	9
YIL142W	CCT2	9	+	83301	84885	84937	52	195	89	123	72	50	32	26	23
YIL143C	SSL2	9	-	80509	83041	80259	250	45	29	50	74	53	42	29	31
YIL145C	YIL145C	9	-	76353	77283	76255	98	56	56	95	41	27	16	10	11
YIL146C	ECM37	9	-	74183	75773	73972	211	29	17	61	66	60	52	30	25
YIL148W	YIL148W	9	+	68707	69528	69592	64	4504	2195	2531	1015	418	253	211	168
YIL153W	RRD1	9	+	55197	56379	56423	44	123	123	150	81	71	46	28	29
YIL154C	IMP2'	9	-	53980	55021	53907	73	51	83	156	86	59	40	28	31
YIL155C	GUT2	9	-	51758	53708	51415	343	35	40	100	133	107	95	69	56
YIL156W-B	YIL156W-B	9	+	47689	47973	48052	79	53	53	57	51	33	23	23	21
YIL157C	YIL157C	9	-	46948	47542	46777	171	92	120	152	87	60	37	35	37
YIL162W	YIL162W	9	+	37384	38983	39202	219	107	95	83	15	21	14	13	10
YIR002C	MPH1	9	-	357411	360393	357295	116	61	23	23	21	24	11	8	11
YIR003W	YIR003W	9	+	360881	362921	362991	70	35	31	65	39	39	21	17	18
YIR004W	DJP1	9	+	363217	364516	364631	115	68	37	53	54	37	15	16	14
YIR006C	PAN1	9	-	365462	369905	365395	67	60	72	78	52	33	16	12	7
YIR008C	PRI1	9	-	373073	374303	372990	83	101	67	78	57	31	20	13	9
YIR011C	STS1	9	-	377283	378243	377175	108	65	42	68	63	33	20	19	10
YIR022W	SEC11	9	+	398729	399233	399332	99	70	58	90	39	23	17	14	16
YIR028W	DAL4	9	+	408464	410372	410494	122	7	12	101	93	37	21	14	8
YIR029W	DAL2	9	+	410803	411835	411924	89	6	17	92	55	47	32	21	14
YIR029W	DAL2	9	+	410803	411835	411883	48	13	36	203	175	100	65	29	21
YIR031C	DAL7	9	-	413011	414676	412972	39	24	175	539	498	274	150	89	48
YIR032C	DAL3	9	-	415026	415614	414905	121	18	150	346	181	136	77	59	58
YIR033W	MGA2	9	+	416120	419462	419520	58	186	133	192	89	37	19	9	8
YIR034C	LYS1	9	-	419611	420733	419442	169	10	8	25	35	34	25	18	16
YIR034C	LYS1	9	-	419611	420733	419523	88	38	53	167	171	144	116	75	69
YIR035C	YIR035C	9	-	421022	421787	420955	67	75	60	81	82	40	29	23	17
YIR036C	YIR036C	9	-	422070	422862	422004	66	85	130	244	98	88	81	58	58
YIR037W	HYR1	9	+	423124	423616	423762	146	116	109	158	107	92	58	50	61
YIR037W	HYR1	9	+	423124	423616	423706	90	111	180	333	261	199	143	118	112
YIR038C	GTT1	9	-	423805	424510	423640	165	12	26	34	39	30	22	22	20
YIR038C	GTT1	9	-	423805	424510	423685	120	58	193	471	447	431	330	290	313
YIR039C	YPS6	9	-	430493	432107	430395	98	8	8	83	70	66	44	50	53
YJL001W	YJL001W	10	+	435156	435920	436032	112	402	458	628	370	317	217	195	198
YJL002C	OST1	10	-	433214	434645	433123	91	356	365	468	265	203	142	98	84
YJL004C	SYS1	10	-	431582	432194	431313	269	104	77	86	63	52	44	40	38
YJL004C	SYS1	10	-	431582	432194	431366	216	38	33	57	31	27	19	20	20
YJL005W	CYR1	10	+	425150	431231	431392	161	33	34	51	34	25	17	16	19
YJL008C	CCT8	10	-	419950	421657	419811	139	390	233	200	138	93	64	47	37
YJL012C	VTC4	10	-	411227	413393	411157	70	704	337	672	552	386	235	159	93
YJL014W	CCT3	10	+	407551	409156	409275	119	255	195	167	105	67	41	35	28
YJL016W	YJL016W	10	+	405582	407268	407362	94	68	51	134	120	79	61	46	48
YJL020C	BBC1	10	-	398931	402405	398783	148	73	127	194	109	74	58	40	38
YJL026W	RNR2	10	+	392398	393598	393737	139	352	200	271	173	163	140	103	94
YJL027C	YJL027C	10	-	391827	392244	390975	852	82	48	62	23	18	17	7	7
YJL034W	KAR2	10	+	381321	383370	383575	205	632	293	244	163	152	114	80	77
YJL036W	SNX4	10	+	378819	380091	380243	152	15	25	28	26	24	11	11	15
YJL039C	NUP192	10	-	368742	373794	368366	376	70	73	89	54	33	25	19	14
YJL041W	YJL041W	10	+	365778	368368	368500	132	70	42	51	35	20	13	9	6
YJL042W	MHP1	10	+	361243	365440	365592	152	43	46	84	57	50	48	32	25
YJL044C	GYP6	10	-	358294	359671	358034	260	146	63	61	23	20	12	14	10
YJL048C	UBX6	10	-	347441	348632	347296	145	33	49	139	118	82	69	53	59
YJL052W	TDH1	10	+	338265	339264	339391	127	63	228	923	776	766	572	456	426
YJL053W	PEP8	10	+	335892	337032	337221	189	59	97	152	90	65	39	36	34
YJL055W	YJL055W	10	+	333351	334089	334149	60	97	98	178	109	68	48	52	42
YJL057C	YJL057C	10	-	328112	330116	328034	78	22	20	29	37	25	16	21	20
YJL059W	YHC3	10	+	324958	326185	326272	87	28	41	68	40	33	17	15	15
YJL060W	BNA3	10	+	323380	324715	324813	98	67	99	203	114	53	51	53	71
YJL062W-A	YJL062W-A	10	+	316717	316975	317150	175	200	282	451	230	169	141	92	85
YJL063C	MRPL8	10	-	315753	316470	315675	78	102	97	59	39	22	10	7	8
YJL068C	YJL068C	10	-	313010	313910	312908	102	67	123	178	95	79	52	40	50
YJL079C	PRY1	10	-	289869	290769	289580	289	50	43	59	28	13	12	7	7
YJL079C	PRY1	10	-	289869	290769	289686	183	295	394	1265	1230	1109	941	693	696
YJL080C	SCP160	10	-	285552	289221	285432	120	313	174	122	62	27	19	10	9
YJL082W	IML2	10	+	281179	283375	283591	216	28	32	42	37	44	29	16	14
YJL084C	YJL084C	10	-	274856	277997	274712	144	62	50	108	72	57	39	28	28
YJL085W	EXO70	10	+	272821	274693	274805	112	37	43	65	52	31	19	16	17
YJL093C	TOK1	10	-	254731	256807	254618	113	45	55	86	68	47	31	25	19
YJL094C	KHA1	10	-	251815	254437	251671	144	74	43	59	38	24	25	18	15
YJL097W	YJL097W	10	+	245586	246240	246292	52	264	266	432	198	112	57	47	40
YJL101C	GSH1	10	-	234315	236352	234176	139	85	87	108	65	38	28	17	19
YJL104W	PAM16	10	+	227322	227772	227938	166	82	58	65	61	37	19	18	11
YJL109C	UTP10	10	-	211995	217305	211941	54	491	70	28	19	6	5	4	4
YJL111W	CCT7	10	+	207872	209525	209691	166	203	109	70	64	36	26	19	15
YJL111W	CCT7	10	+	207872	209525	209658	133	221	158	148	90	57	40	34	21
YJL117W	PHO86	10	+	192529	193465	193603	138	167	55	89	102	65	37	31	28
YJL118W	YJL118W	10	+	191637	192297	192463	166	77	43	25	23	15	12	11	7
YJL121C	RPE1	10	-	190372	191089	190302	70	163	136	153	82	42	36	26	26
YJL122W	YJL122W	10	+	189714	190242	190389	147	218	32	18	8	4	3	2	1
YJL123C	YJL123C	10	-	188002	189439	187956	46	79	56	72	45	42	21	26	18
YJL124C	LSM1	10	-	187124	187643	186900	224	180	130	131	100	64	29	36	34
YJL127C-B	YJL127C-B	10	-	181548	181707	181305	243	76	72	153	138	78	57	65	55
YJL127C-B	YJL127C-B	10	-	181548	181707	181390	158	26	40	145	149	93	66	68	72
YJL128C	PBS2	10	-	178093	180100	177888	205	39	29	59	39	20	15	10	8
YJL130C	URA2	10	-	165719	172364	165620	99	284	100	172	104	75	53	33	28
YJL133C-A	YJL133C-A	10	-	159619	159844	159412	207	46	41	61	33	15	16	9	9
YJL133C-A	YJL133C-A	10	-	159619	159844	159451	168	45	1585	2050	1938	1711	1462	1210	1230
YJL133W	MRS3	10	+	160615	161560	161698	138	141	90	54	34	20	16	9	9
YJL134W	LCB3	10	+	158184	159414	160332	918	111	73	87	45	26	23	15	14
YJL136C	YJL136C	10	-	156546	157270	156418	128	1158	436	443	164	45	34	33	28
YJL138C	TIF2	10	-	153500	154688	153297	203	1271	613	705	419	218	197	157	108
YJL140W	RPB4	10	+	150957	151623	151671	48	80	93	100	63	54	27	28	20
YJL142C	YJL142C	10	-	147815	148208	147808	7	28	28	90	55	70	40	34	50
YJL143W	TIM17	10	+	147097	147574	147856	282	129	97	108	43	24	23	16	14
YJL143W	TIM17	10	+	147097	147574	147773	199	201	192	266	156	97	65	53	48
YJL144W	YJL144W	10	+	146355	146670	146896	226	12	6	18	29	38	23	22	30
YJL149W	YJL149W	10	+	137375	139367	139423	56	16	21	45	40	27	17	12	10
YJL151C	SNA3	10	-	136368	136770	136296	72	326	261	405	304	306	232	194	188
YJL157C	FAR1	10	-	123831	126324	123675	156	161	84	152	120	96	69	48	31
YJL158C	CIS3	10	-	122260	122944	122006	254	292	178	137	59	58	31	21	14
YJL158C	CIS3	10	-	122260	122944	122053	207	724	578	829	621	473	355	223	130
YJL158C	CIS3	10	-	122260	122944	122121	139	747	588	791	464	264	195	123	70
YJL159W	HSP150	10	+	120444	121686	121987	301	3355	3235	8519	4788	2798	1768	1131	888
YJL161W	YJL161W	10	+	117240	117783	117924	141	13	14	56	41	41	22	26	35
YJL163C	YJL163C	10	-	111661	113329	111615	46	10	15	31	21	20	22	23	33
YJL164C	TPK1	10	-	109959	111153	109847	112	15	50	48	34	22	15	20	23
YJL166W	QCR8	10	+	106427	106712	106880	168	211	250	258	224	213	144	167	172
YJL166W	QCR8	10	+	106427	106712	106816	104	21	23	32	28	25	18	23	24
YJL167W	ERG20	10	+	105007	106066	106179	113	556	501	672	463	283	175	154	128
YJL171C	YJL171C	10	-	99697	100888	99527	170	126	143	340	337	239	179	135	99
YJL172W	CPS1	10	+	97730	99461	99577	116	356	1335	4638	2403	1482	1038	635	457
YJL173C	RFA3	10	-	96158	96527	96083	75	74	60	92	90	66	38	37	30
YJL174W	KRE9	10	+	95089	95920	96218	298	29	31	86	82	65	48	32	30
YJL174W	KRE9	10	+	95089	95920	96162	242	108	77	148	102	89	69	39	43
YJL174W	KRE9	10	+	95089	95920	96081	161	118	128	180	124	87	65	39	40
YJL177W	YJL177W	10	+	90783	91655	91743	88	611	234	163	64	21	12	11	6
YJL178C	ATG27	10	-	89279	90095	89158	121	113	63	68	28	33	9	11	13
YJL179W	PFD1	10	+	88784	89114	89247	133	169	91	76	61	38	16	20	12
YJL186W	MNN5	10	+	80152	81913	82007	94	156	56	43	27	23	10	6	8
YJL189W	YJL189W	10	+	75931	76473	76610	137	5902	3255	4088	2338	871	536	435	304
YJL190C	RPS22A	10	-	74908	75301	74760	148	3285	1148	807	231	56	45	36	24
YJL190C	RPS22A	10	-	74908	75301	74823	85	408	226	217	63	15	12	6	4
YJL191W	YJL191W	10	+	73785	74610	74714	104	457	274	556	322	165	118	86	61
YJL192C	SOP4	10	-	72708	73413	72603	105	62	68	67	48	34	25	18	17
YJL196C	ELO1	10	-	67848	68781	67715	133	334	451	738	395	211	116	88	63
YJL198W	PHO90	10	+	60842	63488	63564	76	259	47	28	12	6	4	4	2
YJL199C	MBB1	10	-	59854	60181	59630	224	11	22	42	22	22	7	15	17
YJL206C	YJL206C	10	-	47658	49935	47577	81	17	16	47	49	39	17	13	12
YJL210W	PEX2	10	+	36918	37734	37796	62	133	95	164	167	192	149	99	77
YJL213W	YJL213W	10	+	32162	33158	33496	338	26	40	84	68	55	44	33	26
YJL213W	YJL213W	10	+	32162	33158	33401	243	10	31	79	51	35	20	21	20
YJL217W	YJL217W	10	+	23132	23729	23841	112	55	120	200	106	77	53	37	34
YJL217W	YJL217W	10	+	23132	23729	23812	83	58	194	553	284	184	150	121	103
YJR001W	AVT1	10	+	436795	438604	438685	81	95	90	100	61	36	30	17	22
YJR004C	SAG1	10	-	442901	444854	442666	235	17	23	103	95	104	88	60	59
YJR004C	SAG1	10	-	442901	444854	442762	139	31	49	89	76	54	48	31	33
YJR007W	SUI2	10	+	451012	451927	452052	125	234	119	152	74	33	25	20	13
YJR009C	TDH2	10	-	453675	454674	453538	137	1148	620	449	176	111	84	64	35
YJR009C	TDH2	10	-	453675	454674	453609	66	148	56	56	27	8	10	7	5
YJR010C-A	SPC1	10	-	458069	458354	457828	241	449	251	250	136	72	64	40	40
YJR014W	YJR014W	10	+	461821	462418	462516	98	157	73	83	25	20	9	9	11
YJR015W	YJR015W	10	+	462713	464246	464376	130	206	135	202	116	82	67	37	37
YJR016C	ILV3	10	-	464443	466201	464276	167	180	56	32	11	7	3	2	1
YJR016C	ILV3	10	-	464443	466201	464309	134	166	70	56	25	9	11	6	4
YJR017C	YJR017C	10	-	466513	467026	466279	234	141	179	315	162	110	79	57	49
YJR019C	TES1	10	-	467224	468274	467152	72	20	26	40	34	23	24	17	16
YJR040W	GEF1	10	+	507738	510078	510145	67	53	71	90	42	25	27	15	11
YJR042W	NUP85	10	+	514047	516282	516370	88	59	33	50	44	21	14	14	9
YJR044C	VPS55	10	-	518755	519178	518579	176	190	285	554	418	318	253	207	213
YJR045C	SSC1	10	-	519630	521595	519412	218	804	637	721	519	349	229	152	136
YJR048W	CYC1	10	+	526327	526657	526829	172	82	108	126	82	45	21	20	15
YJR057W	CDC8	10	+	544054	544705	544772	67	94	60	42	32	22	10	11	8
YJR058C	APS2	10	-	544724	545168	544679	45	80	69	81	66	46	32	31	34
YJR060W	CBF1	10	+	548751	549807	550391	584	62	36	45	36	19	11	10	7
YJR063W	RPA12	10	+	555187	555565	555700	135	224	66	36	21	10	6	4	4
YJR064W	CCT5	10	+	555906	557595	557633	38	248	153	117	73	77	39	43	34
YJR065C	ARP3	10	-	557801	559151	557628	173	41	43	59	30	29	22	13	12
YJR065C	ARP3	10	-	557801	559151	557655	146	209	230	415	246	220	153	109	122
YJR066W	TOR1	10	+	559408	566821	566933	112	35	40	59	33	28	18	14	9
YJR069C	HAM1	10	-	568798	569392	568658	140	232	147	163	67	42	24	21	19
YJR073C	OPI3	10	-	572307	572928	572190	117	18	33	57	47	44	44	39	37
YJR073C	OPI3	10	-	572307	572928	572219	88	72	275	964	750	676	570	527	616
YJR073C	OPI3	10	-	572307	572928	572262	45	40	113	402	336	305	279	242	292
YJR075W	HOC1	10	+	573973	575164	575360	196	151	100	166	96	48	40	34	23
YJR077C	MIR1	10	-	577247	578183	576995	252	311	309	330	223	178	164	99	86
YJR077C	MIR1	10	-	577247	578183	577101	146	186	236	285	165	109	85	82	68
YJR080C	YJR080C	10	-	580424	581609	580302	122	56	52	31	21	14	16	12	8
YJR085C	YJR085C	10	-	585112	585430	585018	94	56	99	142	103	67	56	44	49
YJR085C	YJR085C	10	-	585112	585430	585046	66	25	29	45	46	36	26	23	31
YJR088C	YJR088C	10	-	586487	587366	586214	273	104	70	83	59	24	12	11	10
YJR090C	GRR1	10	-	590864	594320	590737	127	55	50	76	75	46	29	19	12
YJR091C	JSN1	10	-	595053	598329	594775	278	39	57	79	68	72	48	40	42
YJR094W-A	YJR094W-A	10	+	608297	608851	608980	129	1893	844	882	368	130	95	77	44
YJR096W	YJR096W	10	+	611187	612036	612114	78	30	32	75	71	60	27	29	40
YJR103W	URA8	10	+	620743	622438	622533	95	59	45	86	60	49	30	24	18
YJR104C	SOD1	10	-	622538	623003	622468	70	476	505	685	468	300	154	157	136
YJR105W	ADO1	10	+	623569	624592	624636	44	604	351	443	236	154	105	81	72
YJR109C	CPA2	10	-	629575	632932	629479	96	81	109	269	182	111	81	63	41
YJR111C	YJR111C	10	-	635845	636697	635736	109	48	46	56	32	28	17	7	10
YJR112W-A	YJR112W-A	10	+	637780	638159	638265	106	139	112	114	46	46	26	29	29
YJR113C	RSM7	10	-	638222	638966	638148	74	30	30	53	26	25	23	11	12
YJR114W	YJR114W	10	+	638649	639042	639221	179	377	237	304	146	85	78	45	40
YJR117W	STE24	10	+	641997	643359	643452	93	133	95	101	81	56	47	27	33
YJR118C	ILM1	10	-	643480	644092	643362	118	133	122	141	42	15	8	7	3
YJR121W	ATP2	10	+	647597	649133	649359	226	702	776	918	639	465	382	300	286
YJR123W	RPS5	10	+	651891	652569	652687	118	6027	2546	2573	871	302	221	167	115
YJR123W	RPS5	10	+	651891	652569	652637	68	93	56	72	16	10	7	4	2
YJR125C	ENT3	10	-	654727	655954	654643	84	82	117	195	149	86	44	39	37
YJR126C	VPS70	10	-	656244	658680	656169	75	82	68	81	59	42	35	27	27
YJR127C	ZMS1	10	-	658907	663050	658834	73	60	56	78	42	33	24	18	19
YJR128W	YJR128W	10	+	662911	663271	663965	694	295	197	233	125	67	58	40	31
YJR133W	XPT1	10	+	672981	673611	673715	104	91	53	76	55	31	21	11	9
YJR135W-A	TIM8	10	+	676961	677225	677419	194	89	90	125	61	29	24	12	10
YJR135W-A	TIM8	10	+	676961	677225	677321	96	146	120	122	75	30	23	21	18
YJR137C	ECM17	10	-	678947	683276	678801	146	87	63	78	47	28	32	24	21
YJR138W	IML1	10	+	684557	689312	689456	144	52	69	155	112	98	57	50	43
YJR139C	HOM6	10	-	689435	690515	689370	65	720	835	1318	720	514	355	264	266
YJR142W	YJR142W	10	+	697131	698160	698263	103	62	55	76	50	36	17	21	15
YJR143C	PMT4	10	-	698316	700605	698188	128	433	285	252	102	72	46	30	22
YJR145C	YJR145C	10	-	702017	703059	701948	69	2737	1039	976	338	97	88	57	40
YJR148W	BAT2	10	+	705734	706865	706926	61	78	561	695	324	208	153	125	114
YJR149W	YJR149W	10	+	707150	708365	708761	396	10	23	64	73	53	32	17	13
YJR152W	DAL5	10	+	719656	721288	721375	87	32	198	1050	921	617	390	263	182
YKL002W	YKL002W	11	+	437420	438187	438416	229	28	21	31	40	37	24	23	21
YKL002W	YKL002W	11	+	437420	438187	438261	74	71	70	101	87	55	29	44	48
YKL003C	MRP17	11	-	436739	437135	436642	97	43	51	59	48	39	16	19	18
YKL004W	AUR1	11	+	435222	436428	436575	147	246	102	90	41	23	23	18	13
YKL005C	BYE1	11	-	432735	434520	432564	171	55	22	37	21	13	15	13	12
YKL006C-A	YKL006C-A	11	-	429840	430275	429782	58	45	46	62	30	12	8	8	11
YKL006W	YKL006W	11	+	431548	432363	432431	68	3978	1586	1619	511	167	133	88	46
YKL007W	CAP1	11	+	428944	429751	429889	138	118	138	205	151	124	65	63	61
YKL008C	LAC1	11	-	426937	428194	426794	143	121	105	86	65	52	43	26	28
YKL009W	MRT4	11	+	425884	426595	426687	92	527	116	72	33	14	13	10	6
YKL010C	UFD4	11	-	421066	425518	421010	56	86	66	115	115	84	57	49	50
YKL013C	ARC19	11	-	417150	417666	416968	182	265	234	431	274	209	134	108	113
YKL016C	ATP7	11	-	407107	407632	407013	94	235	223	293	231	183	116	141	123
YKL019W	RAM2	11	+	402210	403161	403235	74	198	170	235	118	98	75	50	45
YKL020C	SPT23	11	-	398474	401723	398410	64	24	32	62	36	29	26	17	10
YKL023W	YKL023W	11	+	393363	394197	394350	153	21	43	72	36	28	21	20	18
YKL024C	URA6	11	-	392168	392783	392071	97	267	180	181	106	76	56	48	53
YKL025C	PAN3	11	-	389882	391922	389824	58	74	69	111	62	45	34	28	24
YKL028W	TFA1	11	+	385400	386849	387154	305	63	34	83	59	41	18	18	14
YKL033W-A	YKL033W-A	11	+	374147	374858	374927	69	264	226	321	205	152	84	56	48
YKL034W	TUL1	11	+	371471	373748	373809	61	21	30	70	29	31	22	17	12
YKL035W	UGP1	11	+	369533	371033	371201	168	505	678	906	549	596	439	352	408
YKL038W	RGT1	11	+	365247	368760	368931	171	49	38	89	39	37	25	15	16
YKL039W	PTM1	11	+	362264	363836	364089	253	250	224	453	231	203	140	99	105
YKL040C	NFU1	11	-	360700	361471	360451	249	127	122	200	125	120	66	56	60
YKL045W	PRI2	11	+	353136	354723	354824	101	43	36	34	26	24	11	14	10
YKL046C	DCW1	11	-	350918	352268	350684	234	84	63	95	93	57	44	30	26
YKL050C	YKL050C	11	-	342495	345264	342384	111	130	66	54	49	29	22	15	13
YKL053C-A	MDM35	11	-	338825	339086	338712	113	91	127	147	95	64	29	34	36
YKL054C	DEF1	11	-	336180	338397	335971	209	279	175	233	145	88	43	32	26
YKL055C	OAR1	11	-	334964	335801	334747	217	137	68	130	72	38	22	16	14
YKL056C	YKL056C	11	-	334055	334559	333889	166	2775	756	683	411	265	230	202	158
YKL056C	YKL056C	11	-	334055	334559	333951	104	1825	629	645	313	153	136	111	96
YKL057C	NUP120	11	-	330499	333613	330450	49	52	42	68	37	21	12	10	7
YKL058W	TOA2	11	+	329809	330178	330409	231	93	102	105	65	44	34	24	26
YKL058W	TOA2	11	+	329809	330178	330341	163	66	100	128	90	40	28	24	23
YKL060C	FBA1	11	-	326051	327131	326002	49	5387	2298	2222	1285	838	539	410	344
YKL062W	MSN4	11	+	322871	324764	325187	423	42	72	167	169	148	129	88	86
YKL063C	YKL063C	11	-	320658	321162	320489	169	58	58	67	39	27	14	19	14
YKL064W	MNR2	11	+	317407	320317	320494	177	237	122	163	102	62	45	32	27
YKL065C	YKL065C	11	-	316080	316701	315947	133	184	203	445	366	296	154	155	158
YKL065C	YKL065C	11	-	316080	316701	315995	85	8	9	42	26	29	18	18	16
YKL065C	YKL065C	11	-	316080	316701	316033	47	123	205	617	548	429	244	231	245
YKL068W	NUP100	11	+	309842	312722	312818	96	79	45	57	30	19	16	11	8
YKL077W	YKL077W	11	+	291096	292275	292529	254	67	55	53	23	22	17	9	6
YKL077W	YKL077W	11	+	291096	292275	292473	198	192	156	153	81	49	35	22	20
YKL080W	VMA5	11	+	284673	285852	285903	51	151	169	216	167	96	62	41	36
YKL081W	YKL081W	11	+	282534	284099	284304	205	2701	819	517	189	100	87	47	26
YKL088W	YKL088W	11	+	274926	276642	276705	63	236	156	221	127	55	42	33	26
YKL091C	YKL091C	11	-	269361	270294	269268	93	26	50	48	38	38	19	16	12
YKL094W	YJU3	11	+	262992	263934	264022	88	91	89	128	67	53	33	27	29
YKL096W	CWP1	11	+	260775	261495	261591	96	71	47	115	38	27	14	5	7
YKL096W-A	CWP2	11	+	258896	259175	259344	169	5404	3262	5930	4836	3496	2512	1632	1306
YKL100C	YKL100C	11	-	253340	255104	253101	239	119	174	335	278	197	135	88	81
YKL101W	HSL1	11	+	248563	253120	253176	56	37	23	48	50	35	17	13	6
YKL103C	LAP4	11	-	245781	247326	245612	169	8	22	57	59	41	26	21	22
YKL104C	GFA1	11	-	242863	245017	242649	214	261	268	620	490	268	170	110	97
YKL109W	HAP4	11	+	231870	233535	233898	363	169	106	51	50	55	41	31	31
YKL110C	KTI12	11	-	228582	229524	228483	99	74	40	48	35	25	20	22	16
YKL112W	ABF1	11	+	226213	228409	228549	140	85	49	26	18	13	11	5	5
YKL117W	SBA1	11	+	219967	220618	220766	148	470	404	586	419	354	198	224	222
YKL120W	OAC1	11	+	216987	217962	218146	184	147	45	15	15	7	5	4	3
YKL122C	SRP21	11	-	212138	212642	212058	80	163	117	105	60	41	20	24	14
YKL123W	YKL123W	11	+	211686	212067	212124	57	9	11	36	26	24	25	15	10
YKL126W	YPK1	11	+	205350	207393	207465	72	132	165	239	135	104	57	45	47
YKL127W	PGM1	11	+	203184	204897	205043	146	126	67	51	33	21	17	16	14
YKL128C	PMU1	11	-	200527	201415	200429	98	51	71	72	72	34	35	20	15
YKL129C	MYO3	11	-	196347	200163	196193	154	61	40	45	23	13	12	9	7
YKL133C	YKL133C	11	-	191677	193069	191632	45	18	33	31	43	22	12	14	17
YKL135C	APL2	11	-	186464	188645	186388	76	28	36	62	53	36	23	17	13
YKL138C	MRPL31	11	-	185290	185686	185218	72	44	43	37	11	17	7	11	11
YKL141W	SDH3	11	+	179671	180268	180369	101	104	182	274	209	210	153	156	147
YKL142W	MRP8	11	+	178519	179179	179318	139	121	188	307	222	223	105	134	148
YKL145W	RPT1	11	+	174217	175621	175799	178	44	42	37	24	24	12	7	9
YKL145W	RPT1	11	+	174217	175621	175772	151	58	66	70	35	41	23	15	17
YKL145W	RPT1	11	+	174217	175621	175682	61	112	104	83	57	34	30	21	24
YKL146W	AVT3	11	+	171787	173866	173946	80	135	112	109	52	40	35	21	25
YKL150W	MCR1	11	+	166548	167457	167576	119	101	117	184	173	152	96	82	79
YKL151C	YKL151C	11	-	164921	165935	164819	102	43	70	147	149	184	138	168	201
YKL152C	GPM1	11	-	163646	164390	163508	138	7980	3984	4660	2609	1830	1267	1003	1037
YKL156W	YKL156W	11	+	158618	159217	159437	220	1611	799	862	486	241	135	107	62
YKL157W	YKL157W	11	+	154995	158186	158381	195	135	202	456	333	210	140	96	85
YKL160W	ELF1	11	+	153273	153711	153778	67	127	96	126	70	45	24	31	29
YKL163W	PIR3	11	+	144405	145383	145730	347	16	13	67	69	90	65	43	30
YKL163W	PIR3	11	+	144405	145383	145702	319	10	8	40	80	74	53	31	20
YKL164C	PIR1	11	-	141798	142824	140831	967	35	10	65	62	25	29	18	17
YKL164C	PIR1	11	-	141798	142824	141542	256	1128	1021	1440	608	281	196	156	98
YKL167C	MRP49	11	-	133725	134139	133597	128	37	35	50	56	29	14	17	18
YKL170W	MRPL38	11	+	130638	131055	131190	135	83	70	106	58	30	16	14	14
YKL174C	YKL174C	11	-	120384	122241	120304	80	74	57	42	45	23	24	16	16
YKL175W	ZRT3	11	+	118797	120309	120471	162	47	28	32	24	23	15	13	11
YKL175W	ZRT3	11	+	118797	120309	120392	83	188	134	260	191	136	103	87	76
YKL176C	LST4	11	-	115504	117991	115311	193	72	29	39	28	28	27	19	19
YKL176C	LST4	11	-	115504	117991	115364	140	19	15	39	21	25	23	15	15
YKL176C	LST4	11	-	115504	117991	115414	90	78	47	61	28	20	13	10	9
YKL180W	YKL180W	11	+	109273	110134	110242	108	1827	790	710	193	64	46	33	25
YKL181W	PRS1	11	+	107320	108604	108726	122	426	117	94	41	24	16	16	11
YKL181W	PRS1	11	+	107320	108604	108676	72	231	80	87	62	25	21	21	20
YKL182W	FAS1	11	+	100675	106831	106994	163	126	63	101	33	20	18	10	10
YKL182W	FAS1	11	+	100675	106831	106911	80	1630	1235	1343	383	198	157	126	103
YKL184W	SPE1	11	+	96761	98162	98444	282	506	318	412	145	130	99	65	59
YKL185W	ASH1	11	+	94503	96270	96382	112	81	72	134	64	27	21	8	6
YKL190W	YKL190W	11	+	82951	83555	83728	173	140	125	163	105	89	49	50	55
YKL192C	ACP1	11	-	80164	80542	80027	137	606	584	738	419	293	232	169	157
YKL195W	YKL195W	11	+	75825	77037	77165	128	100	90	105	60	48	27	30	32
YKL196C	YKT6	11	-	74936	75539	74791	145	202	187	200	150	86	41	41	23
YKL198C	PTK1	11	-	68273	70223	68093	180	54	50	73	37	18	18	12	9
YKL204W	EAP1	11	+	53704	55603	55753	150	73	81	134	81	64	36	25	20
YKL206C	YKL206C	11	-	49006	49810	48941	65	84	48	61	53	22	14	14	10
YKL207W	YKL207W	11	+	48194	48956	49008	52	332	368	612	362	254	169	126	117
YKL209C	STE6	11	-	42423	46296	42250	173	101	76	123	133	85	52	43	28
YKL210W	UBA1	11	+	39163	42238	42329	91	322	445	536	354	269	200	163	136
YKL211C	TRP3	11	-	36699	38154	36541	158	23	26	47	38	24	15	11	10
YKL211C	TRP3	11	-	36699	38154	36572	127	100	88	183	119	90	49	36	35
YKL212W	SAC1	11	+	34543	36415	36681	266	156	109	188	121	87	58	42	33
YKL213C	DOA1	11	-	31960	34108	31887	73	107	128	147	124	97	57	43	48
YKL216W	URA1	11	+	25215	26160	26446	286	569	67	34	15	6	6	3	3
YKL216W	URA1	11	+	25215	26160	26403	243	356	67	26	14	10	4	6	3
YKR001C	VPS1	11	-	440250	442365	440130	120	254	290	297	158	103	63	52	36
YKR003W	OSH6	11	+	445023	446370	446464	94	98	123	103	54	40	25	17	18
YKR005C	YKR005C	11	-	448163	449810	447939	224	11	19	39	52	41	20	17	10
YKR006C	YKR006C	11	-	450065	450860	449970	95	98	99	134	73	61	40	27	24
YKR007W	YKR007W	11	+	451076	451631	451711	80	37	33	32	36	33	15	13	12
YKR008W	RSC4	11	+	451843	453721	453839	118	48	40	29	31	21	10	9	8
YKR011C	YKR011C	11	-	461277	462339	461165	112	6	22	29	30	35	12	13	10
YKR013W	PRY2	11	+	463601	464591	464902	311	365	199	446	401	330	240	137	94
YKR013W	PRY2	11	+	463601	464591	464718	127	130	126	166	113	88	60	44	21
YKR014C	YPT52	11	-	465009	465714	464780	229	34	33	50	33	28	15	14	16
YKR014C	YPT52	11	-	465009	465714	464916	93	45	31	39	49	38	17	23	26
YKR018C	YKR018C	11	-	473365	475543	473214	151	122	120	137	94	82	56	47	50
YKR020W	VPS51	11	+	477980	478475	478719	244	48	36	61	35	29	15	17	15
YKR021W	YKR021W	11	+	478876	481624	481759	135	28	33	51	49	20	12	10	9
YKR022C	YKR022C	11	-	481813	482782	481692	121	75	63	54	49	35	15	21	17
YKR026C	GCN3	11	-	488380	489298	488203	177	297	155	114	51	25	20	13	12
YKR030W	GMH1	11	+	499923	500745	500852	107	108	74	98	60	53	38	28	25
YKR034W	DAL80	11	+	506539	507349	507425	76	10	10	81	88	84	45	37	24
YKR035W-A	DID2	11	+	507580	508195	508322	127	48	50	48	47	33	22	19	20
YKR039W	GAP1	11	+	514704	516513	516662	149	53	1597	3171	2024	1446	1104	670	581
YKR042W	UTH1	11	+	519168	520266	520500	234	3048	2168	3000	2365	1733	1414	907	850
YKR043C	YKR043C	11	-	520538	521354	520423	115	233	143	210	153	84	62	50	38
YKR044W	UIP5	11	+	521656	522988	523709	721	170	101	112	59	44	34	24	17
YKR046C	PET10	11	-	523864	524716	523723	141	19	67	274	307	250	195	152	170
YKR046C	PET10	11	-	523864	524716	523769	95	8	15	36	29	31	19	12	11
YKR048C	NAP1	11	-	525028	526282	524898	130	466	304	594	389	280	163	117	109
YKR049C	YKR049C	11	-	526471	526873	526406	65	45	46	81	76	89	56	73	83
YKR055W	RHO4	11	+	547857	548733	549035	302	46	29	29	34	24	17	17	18
YKR056W	TRM2	11	+	549089	551009	551072	63	210	50	26	20	14	10	8	7
YKR057W	YKR057W	11	+	551298	551884	552082	198	1502	950	1282	575	280	206	148	125
YKR059W	TIF1	11	+	554628	555816	555927	111	585	329	387	178	108	72	48	36
YKR064W	YKR064W	11	+	562188	564780	564938	158	15	21	29	34	28	19	12	14
YKR065C	YKR065C	11	-	564940	565534	564822	118	204	228	330	161	131	99	78	71
YKR066C	CCP1	11	-	565754	566840	565664	90	206	330	456	286	193	144	114	125
YKR068C	BET3	11	-	569969	570551	569858	111	84	80	144	117	79	58	56	44
YKR071C	DRE2	11	-	574575	575622	574334	241	282	135	152	140	62	40	33	21
YKR074W	YKR074W	11	+	578850	579318	579441	123	193	115	100	54	39	17	16	15
YKR080W	MTD1	11	+	590036	590999	591148	149	117	52	68	60	67	30	28	27
YKR082W	NUP133	11	+	592466	595940	596015	75	99	39	36	20	21	12	11	9
YKR084C	HBS1	11	-	596696	598532	596606	90	23	32	56	33	27	12	10	6
YKR085C	MRPL20	11	-	598735	599323	598671	64	53	41	47	19	21	10	11	6
YKR087C	OMA1	11	-	602836	603874	602738	98	58	40	50	49	35	19	14	11
YKR088C	YKR088C	11	-	604046	605060	603980	66	135	143	159	83	69	40	26	23
YKR089C	YKR089C	11	-	605274	608007	605198	76	33	52	87	85	49	40	29	27
YKR091W	SRL3	11	+	611166	611907	612004	97	29	90	531	408	280	144	106	101
YKR093W	PTR2	11	+	615371	617177	617435	258	3	18	37	26	25	17	15	11
YKR093W	PTR2	11	+	615371	617177	617376	199	235	1341	1873	1169	788	615	400	320
YKR093W	PTR2	11	+	615371	617177	617228	51	88	53	64	48	23	16	12	8
YKR094C	YKR094C	11	-	617637	618392	617462	175	3205	1233	1134	427	154	119	102	72
YKR095W	MLP1	11	+	619446	625074	625237	163	84	65	105	62	37	22	14	13
YKR096W	YKR096W	11	+	626434	630022	630130	108	41	47	103	96	64	30	30	30
YKR098C	UBP11	11	-	632663	634817	632585	78	16	14	28	26	31	25	22	16
YKR100C	YKR100C	11	-	638538	639606	638081	457	14	10	39	39	33	22	20	14
YKR100C	YKR100C	11	-	638538	639606	638507	31	65	27	43	32	15	8	9	7
YLL001W	DNM1	12	+	147888	150162	150346	184	31	45	54	28	16	17	10	9
YLL003W	SFI1	12	+	143199	146040	146099	59	69	43	65	55	40	20	18	17
YLL009C	COX17	12	-	131203	131413	131085	118	102	133	163	163	97	62	58	54
YLL012W	YLL012W	12	+	125532	127254	127332	78	55	40	43	28	19	20	11	8
YLL013C	PUF3	12	-	122073	124713	122004	69	179	154	253	133	103	69	49	31
YLL014W	YLL014W	12	+	121320	121647	121788	141	62	76	95	61	34	30	18	20
YLL015W	BPT1	12	+	116430	121110	121170	60	52	49	67	75	66	45	34	32
YLL018C	DPS1	12	-	109900	111574	109746	154	577	331	368	169	68	47	32	30
YLL020C	YLL020C	12	-	105554	105860	105506	48	52	57	159	159	158	131	89	68
YLL020C	YLL020C	12	-	105554	105860	105540	14	24	27	59	38	20	15	11	11
YLL023C	YLL023C	12	-	97995	98835	97871	124	100	108	213	172	134	98	84	83
YLL023C	YLL023C	12	-	97995	98835	97926	69	49	29	70	51	35	31	29	33
YLL024C	SSA2	12	-	95564	97484	95454	110	737	154	68	92	65	49	37	42
YLL026W	HSP104	12	+	88621	91348	91437	89	140	113	119	166	211	138	160	156
YLL027W	ISA1	12	+	87401	88154	88284	130	138	99	62	57	50	34	20	25
YLL029W	YLL029W	12	+	81459	83709	83813	104	76	60	133	66	49	26	24	26
YLL031C	GPI13	12	-	77150	80204	77059	91	112	90	100	25	20	19	14	10
YLL039C	UBI4	12	-	64060	65206	63930	130	575	2050	4125	2762	1716	1177	845	675
YLL039C	UBI4	12	-	64060	65206	63999	61	19	60	94	62	28	27	18	17
YLL040C	VPS13	12	-	54209	63644	54146	63	108	113	205	146	110	71	55	45
YLL041C	SDH2	12	-	53129	53930	52760	369	58	134	224	179	190	147	130	148
YLL043W	FPS1	12	+	49936	51946	52118	172	100	60	40	34	14	15	8	8
YLL043W	FPS1	12	+	49936	51946	52081	135	85	70	106	67	42	28	21	18
YLL045C	RPL8B	12	-	47857	48628	47782	75	2872	1185	1045	310	104	93	63	55
YLL048C	YBT1	12	-	41278	46264	41175	103	281	164	241	225	158	113	74	76
YLL049W	YLL049W	12	+	40664	41204	41289	85	116	128	235	156	111	70	60	60
YLL050C	YLL050C	12	-	39802	40413	39680	122	724	864	1335	859	623	387	347	309
YLL051C	FRE6	12	-	37331	39470	37170	161	133	103	144	86	58	42	33	28
YLR007W	NSE1	12	+	164390	165401	165463	62	37	33	28	26	18	15	24	15
YLR008C	PAM18	12	-	165575	166082	165374	201	103	82	94	56	22	19	14	12
YLR016C	YLR016C	12	-	176800	177415	176754	46	61	47	45	28	21	12	12	11
YLR017W	MEU1	12	+	177606	178620	178706	86	181	72	36	17	11	10	8	3
YLR019W	PSR2	12	+	180286	181480	181726	246	88	57	67	56	40	25	20	19
YLR020C	YLR020C	12	-	181787	183404	181619	168	88	48	56	26	18	8	6	5
YLR023C	IZH3	12	-	185496	187128	185090	406	105	190	236	204	114	105	75	43
YLR025W	SNF7	12	+	194452	195175	195301	126	92	96	131	121	97	43	58	47
YLR027C	YLR027C	12	-	196829	198086	196768	61	375	441	401	208	159	98	80	67
YLR028C	ADE16	12	-	199540	201316	199446	94	173	135	208	135	63	48	36	29
YLR029C	RPL15A	12	-	201976	202591	201844	132	512	180	156	47	22	14	15	8
YLR034C	SMF3	12	-	210512	211934	210329	183	57	53	119	93	65	55	40	40
YLR034C	SMF3	12	-	210512	211934	210354	158	57	43	98	80	41	34	25	30
YLR034C	SMF3	12	-	210512	211934	210376	136	8	13	29	28	21	17	13	15
YLR036C	YLR036C	12	-	221521	222133	220715	806	119	65	167	102	55	49	42	43
YLR037C	DAN2	12	-	222685	223060	222535	150	24	18	39	53	38	23	19	18
YLR038C	COX12	12	-	224921	225173	224606	315	58	60	67	39	36	22	23	25
YLR043C	TRX1	12	-	231702	232014	231614	88	450	530	638	391	268	182	150	121
YLR044C	PDC1	12	-	232390	234082	232315	75	6785	1876	1710	816	528	497	234	212
YLR046C	YLR046C	12	-	238001	238814	237951	50	45	46	83	57	49	31	28	25
YLR048W	YLR048W	12	+	242232	243350	243553	203	1588	707	670	215	70	63	47	26
YLR050C	YLR050C	12	-	245587	246073	245484	103	30	31	59	29	26	24	15	10
YLR053C	YLR053C	12	-	248100	248427	247997	103	8	26	139	218	178	95	138	121
YLR056W	ERG3	12	+	253861	254959	255139	180	107	72	84	49	53	37	29	27
YLR056W	ERG3	12	+	253861	254959	255086	127	1136	810	1045	761	607	596	468	443
YLR058C	SHM2	12	-	257992	259402	257845	147	1026	447	1136	912	619	467	281	231
YLR060W	FRS1	12	+	260979	262767	262872	105	564	281	268	179	95	67	50	36
YLR061W	YLR061W	12	+	263194	263949	264108	159	716	406	473	235	140	108	70	57
YLR061W	YLR061W	12	+	263194	263949	264039	90	2848	1165	1211	452	192	148	127	85
YLR064W	YLR064W	12	+	265456	266278	266361	83	123	89	106	75	58	41	34	44
YLR065C	YLR065C	12	-	266373	266919	266263	110	187	123	175	114	47	26	19	17
YLR066W	SPC3	12	+	267169	267724	267815	91	258	256	420	315	168	85	73	60
YLR071C	RGR1	12	-	275378	278627	275236	142	42	36	34	27	21	14	11	8
YLR073C	YLR073C	12	-	281019	281622	280944	75	260	74	39	13	5	2	3	1
YLR074C	BUD20	12	-	281956	282457	281891	65	159	43	17	14	8	8	13	10
YLR075W	RPL10	12	+	282927	283593	283733	140	4871	2156	2630	1360	694	427	369	276
YLR078C	YLR078C	12	-	285736	286560	285661	75	99	66	75	37	29	21	18	17
YLR079W	SIC1	12	+	286820	287675	287831	156	74	55	56	35	22	17	13	12
YLR082C	SRL2	12	-	292394	293573	292047	347	38	43	47	22	14	10	8	10
YLR083C	EMP70	12	-	294091	296095	293932	159	298	130	115	45	24	17	13	9
YLR089C	YLR089C	12	-	318237	320016	318036	201	90	257	467	376	279	178	113	68
YLR089C	YLR089C	12	-	318237	320016	318161	76	177	913	1971	1169	821	560	366	319
YLR093C	YLR093C	12	-	326513	327416	326303	210	69	71	120	121	93	50	51	47
YLR095C	IOC2	12	-	329677	332116	329618	59	80	67	122	73	58	25	19	15
YLR096W	KIN2	12	+	332590	336034	336146	112	102	66	105	49	46	29	18	16
YLR100W	ERG27	12	+	341810	342854	342938	84	312	296	384	200	131	68	52	37
YLR104W	YLR104W	12	+	346585	346981	347041	60	77	63	75	36	29	16	16	12
YLR107W	REX3	12	+	364116	365331	365438	107	37	29	37	50	39	32	26	31
YLR109W	AHP1	12	+	368781	369312	369378	66	1077	757	1268	834	700	492	341	369
YLR110C	CCW12	12	-	369697	370099	369614	83	10268	8177	12095	7261	4592	3102	2067	1486
YLR113W	HOG1	12	+	371620	372928	373066	138	54	54	68	40	21	18	12	6
YLR113W	HOG1	12	+	371620	372928	373031	103	161	128	181	99	68	48	29	30
YLR118C	YLR118C	12	-	384725	385409	384623	102	43	46	59	30	22	13	10	15
YLR120C	YPS1	12	-	386511	388221	386180	331	235	205	307	274	240	173	107	91
YLR121C	YPS3	12	-	388744	390271	388603	141	39	20	62	45	35	22	12	6
YLR130C	ZRT2	12	-	402794	404063	402727	67	111	40	37	15	12	6	9	9
YLR130C	ZRT2	12	-	402794	404063	402753	41	98	45	48	31	11	13	10	9
[truncated: 1,063 more rows]
