# Supplementary material for: RNA polymerase II depletion promotes transcription of alternative mRNA species
Source: BMC Mol Biol. 2016 Aug 30;17(1):20. doi: 10.1186/s12867-016-0074-8 (PMC5004267; doi:10.1186/s12867-016-0074-8)
Supplement: Supplementary file 4 — 10.1186/s12867-016-0074-8 Gene expression data files. Text files of all absolute and normalized reads, as described in the text, are contained within the gene expression data files. [file 12867_2016_74_MOESM4_ESM.zip › supplemental data/clustered.normalized.reads.B.txt]

Systematic.Name	Standard.Name	chromosome	strand	cdsStart	cdsEnd	peak	lengths	B1.counts	B2.counts	B3.counts	B4.counts	B5.counts	B6.counts	B7.counts	B8.counts
Q0092	Q0092	17	+	30873	31014	31195	181	35	64	250	76	91	16	6	52
Q0182	Q0182	17	+	65769	66174	66444	270	15	71	153	80	79	22	3	36
YAL001C	YAL001C	1	-	147595	151168	147517	78	313	209	203	82	44	47	41	30
YAL002W	VPS8	1	+	143708	147533	147645	112	77	54	78	44	23	43	39	18
YAL002W	VPS8	1	+	143708	147533	147588	55	78	83	132	85	53	59	46	26
YAL003W	YAL003W	1	+	142175	143162	143369	207	14644	1911	1222	529	240	397	300	149
YAL003W	YAL003W	1	+	142175	143162	143221	59	2292	676	816	276	207	219	178	99
YAL005C	SSA1	1	-	139504	141433	139360	144	2274	666	392	594	421	575	623	479
YAL007C	ERP2	1	-	137699	138347	137535	164	749	366	459	215	67	127	93	46
YAL008W	FUN14	1	+	136915	137512	137642	130	115	84	98	51	12	24	20	18
YAL009W	SPO7	1	+	135855	136635	136757	122	448	272	380	134	87	94	73	48
YAL010C	MDM10	1	-	134185	135667	134079	106	151	62	149	38	15	25	17	10
YAL012W	CYS3	1	+	130801	131986	132084	98	3512	921	1480	688	710	434	354	283
YAL013W	DEP1	1	+	129270	130533	130590	57	196	156	268	114	51	67	51	26
YAL014C	SYN8	1	-	128252	129020	128120	132	473	237	352	171	101	109	96	57
YAL014C	SYN8	1	-	128252	129020	128210	42	124	99	152	63	47	48	34	24
YAL015C	NTG1	1	-	126903	128103	126898	5	102	49	94	35	12	34	22	12
YAL016W	TPD3	1	+	124879	126787	126903	116	106	55	109	42	30	29	26	12
YAL016W	TPD3	1	+	124879	126787	126851	64	1349	766	1227	678	305	443	400	199
YAL017W	PSK1	1	+	120225	124296	124478	182	401	544	1059	658	484	468	435	308
YAL019W	FUN30	1	+	114919	118315	118391	76	198	19	24	7	9	6	5	3
YAL020C	ATS1	1	-	113614	114616	113539	75	277	128	118	50	58	32	32	20
YAL021C	CCR4	1	-	110846	113360	110618	228	320	244	410	175	59	124	99	55
YAL022C	FUN26	1	-	108877	110431	108837	40	431	333	437	175	66	115	86	44
YAL023C	PMT2	1	-	106272	108552	106145	127	1280	496	405	161	53	95	74	49
YAL024C	LTE1	1	-	101565	105873	101373	192	110	45	41	20	6	10	10	4
YAL025C	MAK16	1	-	100225	101146	100024	201	680	70	40	9	15	7	7	4
YAL027W	YAL027W	1	+	94687	95473	95583	110	90	41	47	17	7	11	12	7
YAL028W	FRT2	1	+	92900	94487	94568	81	51	32	55	48	42	42	35	24
YAL028W	FRT2	1	+	92900	94487	94521	34	26	33	95	56	18	41	32	21
YAL029C	MYO4	1	-	87855	92271	87772	83	682	326	442	209	166	141	120	58
YAL030W	YAL030W	1	+	87286	87753	87856	103	405	538	972	528	242	408	351	220
YAL031C	FUN21	1	-	84749	87032	84589	160	159	126	247	156	83	98	91	50
YAL032C	PRP45	1	-	83335	84475	83212	123	195	101	167	78	39	48	44	21
YAL033W	POP5	1	+	82706	83228	83297	69	385	126	159	48	26	27	24	10
YAL034C	YAL034C	1	-	80710	81952	80571	139	125	76	139	104	82	81	74	62
YAL034C	YAL034C	1	-	80710	81952	80612	98	77	37	84	50	53	41	40	29
YAL035W	FUN12	1	+	76427	79436	79555	119	2422	810	1077	387	232	283	244	130
YAL036C	YAL036C	1	-	75043	76153	74852	191	664	120	78	18	37	20	16	7
YAL038W	CDC19	1	+	71786	73289	73452	163	56477	12567	15178	7270	3306	5357	4220	2400
YAL039C	CYC3	1	-	68716	69526	68651	65	338	191	337	152	79	108	87	49
YAL040C	CLN3	1	-	65778	67521	65384	394	100	66	195	203	115	186	135	71
YAL040C	CLN3	1	-	65778	67521	65604	174	87	34	51	35	19	17	15	12
YAL040C	CLN3	1	-	65778	67521	65631	147	305	113	239	114	69	89	60	50
YAL041W	CDC24	1	+	62840	65405	65462	57	583	335	575	321	160	193	185	89
YAL042W	ERV46	1	+	61316	62564	62653	89	1835	1239	1546	683	303	475	373	191
YAL043C	PTA1	1	-	58695	61053	58621	74	388	214	399	186	97	146	139	64
YAL044C	YAL044C	1	-	57950	58463	57866	84	1352	1185	2476	1430	487	1056	854	438
YAL044W-A	YAL044W-A	1	+	57518	57851	57961	110	544	557	946	384	239	282	247	138
YAL046C	YAL046C	1	-	57029	57386	56914	115	383	242	345	156	84	105	85	44
YAL049C	YAL049C	1	-	51855	52596	51721	134	647	482	695	318	139	220	178	115
YAL051W	OAF1	1	+	48564	51708	51856	148	178	113	148	65	35	43	36	29
YAL053W	YAL053W	1	+	45899	48251	48322	71	542	388	1301	720	214	473	296	139
YAL054C	ACS1	1	-	42881	45023	42073	808	630	273	249	122	93	90	80	51
YAL054C	ACS1	1	-	42881	45023	42720	161	289	249	435	277	240	192	188	123
YAL056W	GPB2	1	+	39259	41902	41999	97	448	284	587	305	176	210	189	97
YAL058W	CNE1	1	+	37464	38973	39031	58	195	101	138	67	29	45	36	21
YAL059W	ECM1	1	+	36509	37148	37342	194	1366	54	48	22	23	13	12	8
YAL060W	BDH1	1	+	35155	36304	36456	152	126	48	53	26	27	22	16	14
YAL060W	BDH1	1	+	35155	36304	36387	83	1099	1301	1925	1214	357	780	631	381
YAL062W	GDH3	1	+	31567	32941	33026	85	66	388	2019	1108	469	747	730	385
YAL063C	FLO9	1	-	24000	27969	23701	299	114	74	170	161	251	126	124	73
YAR002C-A	ERP1	1	-	154066	154726	153992	74	2480	1374	1855	838	337	525	403	210
YAR002W	NUP60	1	+	152258	153878	153971	93	193	61	110	37	19	27	21	13
YAR003W	SWD1	1	+	155006	156287	156761	474	357	162	179	109	47	55	49	28
YAR007C	RFA1	1	-	156755	158621	156684	71	414	433	583	282	117	215	172	98
YAR008W	SEN34	1	+	158966	159794	159895	101	171	74	63	24	15	22	21	9
YAR014C	BUD14	1	-	166742	168866	166566	176	788	342	753	553	221	369	314	162
YAR015W	ADE1	1	+	169369	170290	170384	94	2123	541	1173	773	392	603	498	240
YAR018C	KIN3	1	-	170390	171698	170324	66	65	38	94	37	10	25	19	7
YAR019C	CDC15	1	-	172208	175133	172119	89	105	79	118	73	26	36	31	23
YAR027W	UIP3	1	+	183763	184471	184652	181	713	518	1004	684	210	496	370	216
YAR027W	UIP3	1	+	183763	184471	184553	82	116	102	305	141	53	85	63	49
YAR028W	YAR028W	1	+	184885	185590	185787	197	491	236	525	210	82	132	100	55
YAR029W	YAR029W	1	+	186314	186539	186742	203	104	49	117	76	17	45	32	15
YAR035W	YAT1	1	+	190186	192250	192358	108	37	56	146	120	91	86	85	50
YAR042W	SWH1	1	+	192612	196179	196337	158	170	74	132	50	38	30	26	13
YAR050W	FLO1	1	+	203393	208007	208072	65	40	39	153	126	52	81	84	40
YAR071W	PHO11	1	+	225450	226854	226903	49	514	76	330	203	46	155	95	30
YBL001C	ECM15	2	-	237154	237469	237081	73	686	563	726	280	146	201	161	116
YBL002W	HTB2	2	+	236494	236890	237080	190	5493	1863	1838	699	219	421	317	169
YBL002W	HTB2	2	+	236494	236890	236972	82	47	54	103	42	18	26	18	10
YBL003C	HTA2	2	-	235396	235795	235108	288	282	78	49	23	19	21	12	9
YBL003C	HTA2	2	-	235396	235795	235225	171	8275	3050	3751	1324	675	1129	809	452
YBL004W	UTP20	2	+	227638	235120	235177	57	754	22	35	10	14	14	12	5
YBL005W	PDR3	2	+	217472	220403	221327	924	264	131	284	152	73	106	90	44
YBL005W	PDR3	2	+	217472	220403	221025	622	58	52	156	111	35	70	51	24
YBL005W	PDR3	2	+	217472	220403	220687	284	85	83	159	57	30	44	35	17
YBL006C	LDB7	2	-	216589	217132	216418	171	737	313	340	128	73	91	74	40
YBL007C	SLA1	2	-	212634	216369	212471	163	66	81	196	154	39	89	65	33
YBL007C	SLA1	2	-	212634	216369	212552	82	744	566	879	415	160	228	162	112
YBL008W	HIR1	2	+	209655	212178	212281	103	169	91	106	38	26	20	19	9
YBL009W	YBL009W	2	+	207196	209227	209351	124	387	134	73	25	22	26	30	15
YBL011W	SCT1	2	+	203540	205820	206021	201	478	244	217	99	43	48	46	30
YBL011W	SCT1	2	+	203540	205820	205934	114	130	58	102	30	20	20	17	16
YBL014C	RRN6	2	-	199066	201751	198926	140	154	29	35	19	15	8	9	5
YBL014C	RRN6	2	-	199066	201751	198958	108	133	42	55	18	29	14	16	6
YBL015W	ACH1	2	+	194124	195705	195976	271	114	126	195	137	71	114	123	74
YBL015W	ACH1	2	+	194124	195705	195936	231	42	32	81	50	38	33	35	27
YBL016W	FUS3	2	+	192453	193515	193649	134	684	193	264	183	134	206	198	103
YBL017C	PEP1	2	-	186846	191586	186780	66	930	548	615	333	179	260	193	102
YBL018C	YBL018C	2	-	186000	186477	185945	55	261	99	109	33	18	33	25	10
YBL018C	YBL018C	2	-	186000	186477	185967	33	98	50	87	24	18	15	17	9
YBL019W	APN2	2	+	184355	185918	186029	111	184	124	193	83	52	45	41	24
YBL021C	HAP3	2	-	181662	182097	181494	168	445	149	123	63	71	51	47	25
YBL022C	PIM1	2	-	177876	181278	177796	80	603	385	504	237	136	173	166	82
YBL023C	MCM2	2	-	174922	177529	174769	153	214	132	240	71	29	43	37	25
YBL024W	NCL1	2	+	172536	174591	174841	250	501	104	128	45	20	28	22	7
YBL024W	NCL1	2	+	172536	174591	174715	124	347	65	52	18	10	7	5	3
YBL025W	RRN10	2	+	171483	171921	172386	465	294	144	196	79	44	58	45	23
YBL026W	YBL026W	2	+	170625	171041	171166	125	832	342	417	127	47	96	78	37
YBL027W	YBL027W	2	+	168425	169379	169547	168	259	21	23	6	4	4	1	2
YBL027W	YBL027W	2	+	168425	169379	169461	82	11987	2864	3507	860	453	567	397	177
YBL028C	YBL028C	2	-	167520	167841	167254	266	1847	137	102	50	69	58	53	31
YBL028C	YBL028C	2	-	167520	167841	167433	87	213	30	40	9	11	7	5	2
YBL029C-A	YBL029C-A	2	-	164490	164775	164384	106	151	56	44	25	23	22	21	14
YBL029C-A	YBL029C-A	2	-	164490	164775	164417	73	169	82	114	62	52	50	63	42
YBL029W	YBL029W	2	+	166136	167267	167373	106	141	33	99	42	53	44	43	31
YBL030C	PET9	2	-	163043	164000	162747	296	3261	2203	2621	1976	1535	1611	1406	897
YBL030C	PET9	2	-	163043	164000	162844	199	314	160	214	143	91	118	116	81
YBL032W	HEK2	2	+	160186	161332	161511	179	788	219	87	32	20	18	14	9
YBL033C	RIB1	2	-	158658	159696	158593	65	344	154	166	104	46	80	56	35
YBL034C	STU1	2	-	153850	158392	153677	173	206	153	170	82	43	52	53	21
YBL035C	POL12	2	-	151495	153613	151429	66	226	123	143	63	45	52	49	23
YBL036C	YBL036C	2	-	150449	151223	150305	144	1397	568	765	342	215	293	257	113
YBL037W	APL3	2	+	147211	150289	150424	135	105	71	102	37	14	20	19	10
YBL037W	APL3	2	+	147211	150289	150404	115	109	97	124	45	14	31	29	13
YBL038W	MRPL16	2	+	146189	146888	146979	91	368	249	362	165	98	126	123	70
YBL039C	URA7	2	-	143991	145731	143811	180	1060	34	19	9	17	7	7	3
YBL039C	URA7	2	-	143991	145731	143890	101	1464	79	44	15	42	17	13	9
YBL039W-B	YBL039W-B	2	+	143395	143575	143709	134	279	174	282	181	107	158	135	89
YBL040C	YBL040C	2	-	142114	142871	141959	155	297	115	167	148	83	117	88	52
YBL040C	YBL040C	2	-	142114	142871	142016	98	567	271	397	216	94	138	114	68
YBL040C	YBL040C	2	-	142114	142871	142049	65	796	513	892	455	250	334	265	142
YBL041W	PRE7	2	+	141249	141975	142087	112	478	331	424	219	162	199	183	101
YBL041W	PRE7	2	+	141249	141975	142030	55	520	282	417	191	129	158	129	74
YBL042C	FUI1	2	-	138343	140263	138154	189	359	19	23	11	25	16	15	5
YBL042C	FUI1	2	-	138343	140263	138184	159	653	76	78	53	74	70	60	35
YBL045C	COR1	2	-	134145	135519	133844	301	194	158	204	159	152	176	173	119
YBL045C	COR1	2	-	134145	135519	133971	174	201	151	199	113	82	129	116	73
YBL045C	COR1	2	-	134145	135519	134006	139	36	35	40	26	22	27	20	25
YBL046W	YBL046W	2	+	132426	133752	133977	225	199	64	109	63	66	41	27	23
YBL046W	YBL046W	2	+	132426	133752	133936	184	221	97	110	69	43	64	60	30
YBL047C	EDE1	2	-	127897	132043	127686	211	790	824	1415	884	329	559	446	275
YBL047C	EDE1	2	-	127897	132043	127758	139	337	345	576	235	90	134	99	62
YBL048W	YBL048W	2	+	127301	127613	127796	183	15	9	29	45	42	46	38	25
YBL050W	YBL050W	2	+	125127	126122	126183	61	1234	1045	1726	937	512	711	577	348
YBL051C	PIN4	2	-	122755	124762	122310	445	504	532	989	748	608	593	553	348
YBL052C	SAS3	2	-	119381	121877	119310	71	157	77	77	47	22	25	22	15
YBL054W	YBL054W	2	+	117591	119169	119329	160	375	20	30	12	19	10	8	7
YBL055C	YBL055C	2	-	115575	116832	115429	146	424	178	275	126	103	101	80	55
YBL055C	YBL055C	2	-	115575	116832	115484	91	166	37	31	7	6	6	7	2
YBL056W	PTC3	2	+	113764	115171	115563	392	413	267	392	215	94	131	119	71
YBL056W	PTC3	2	+	113764	115171	115385	214	691	406	518	171	111	108	93	65
YBL057C	PTH2	2	-	112802	113447	112731	71	948	441	586	269	130	182	139	70
YBL058W	SHP1	2	+	111438	112710	112826	116	846	622	828	412	205	340	295	166
YBL059C-A	YBL059C-A	2	-	110126	110541	109955	171	307	279	348	115	74	93	76	37
YBL059W	YBL059W	2	+	110595	111246	111297	51	114	76	91	31	28	24	21	12
YBL060W	YBL060W	2	+	107933	109997	110032	35	273	128	160	85	54	74	60	29
YBL061C	SKT5	2	-	105317	107408	105216	101	537	282	809	427	175	320	230	108
YBL064C	PRX1	2	-	100372	101158	100302	70	371	644	1289	883	530	711	590	511
YBL066C	SEF1	2	-	96670	100117	96333	337	129	91	150	98	97	76	78	42
YBL067C	UBP13	2	-	93640	95884	93525	115	127	32	42	16	13	21	15	7
YBL068W	YBL068W	2	+	92411	93395	93480	85	671	208	244	78	73	74	54	30
YBL068W-A	YBL068W-A	2	+	91791	92028	92188	160	192	79	77	28	12	15	8	5
YBL068W-A	YBL068W-A	2	+	91791	92028	92108	80	138	44	45	14	10	5	3	4
YBL071W-A	KTI11	2	+	89975	90224	90665	441	229	32	31	10	19	11	10	5
YBL071W-A	KTI11	2	+	89975	90224	90469	245	442	121	166	55	87	55	56	27
YBL072C	RPS8A	2	-	88520	89123	88414	106	16505	4151	4434	1260	707	880	672	319
YBL075C	SSA3	2	-	84496	86446	84417	79	267	140	268	184	157	137	153	87
YBL076C	ILS1	2	-	81040	84259	80946	94	6028	1884	2473	1103	747	881	711	367
YBL078C	ATG8	2	-	80374	80728	79891	483	134	208	831	516	268	372	321	206
YBL079W	NUP170	2	+	75255	79764	79841	77	707	273	395	193	77	129	108	51
YBL081W	YBL081W	2	+	71862	72969	73093	124	343	98	70	18	17	15	8	7
YBL081W	YBL081W	2	+	71862	72969	73026	57	191	57	71	19	15	11	6	4
YBL083C	YBL083C	2	-	69709	70135	69656	53	84	36	81	37	23	12	8	15
YBL084C	CDC27	2	-	67165	69442	67036	129	229	231	477	304	152	197	156	99
YBL085W	BOI1	2	+	63872	66815	66925	110	342	143	177	79	33	50	39	20
YBL086C	YBL086C	2	-	61198	62599	61153	45	214	113	185	126	85	70	60	54
YBL087C	YBL087C	2	-	59817	60735	59727	90	7495	1621	1520	347	203	266	192	92
YBL088C	TEL1	2	-	51015	59379	50933	82	182	121	200	102	45	64	51	25
YBL089W	YBL089W	2	+	49570	50950	51012	62	189	138	239	124	43	77	57	33
YBL090W	MRP21	2	+	48821	49355	49473	118	342	251	337	116	87	85	80	64
YBL091C	MAP2	2	-	47359	48625	47271	88	887	574	691	312	77	205	143	76
YBL091C-A	YBL091C-A	2	-	46561	47177	46431	130	114	138	249	109	71	76	68	48
YBL092W	RPL32	2	+	45974	46367	46513	146	11635	1653	1434	368	216	275	179	81
YBL092W	RPL32	2	+	45974	46367	46447	80	3575	1187	1297	282	272	207	140	69
YBL093C	ROX3	2	-	44252	44915	44104	148	571	239	444	215	163	184	169	94
YBL095W	YBL095W	2	+	43273	44086	44203	117	191	136	128	59	27	34	36	15
YBL097W	BRN1	2	+	40827	43092	43136	44	1148	397	540	315	132	224	181	105
YBL098W	BNA4	2	+	39141	40524	40640	116	174	67	66	44	13	37	27	14
YBL099W	ATP1	2	+	37049	38687	38952	265	192	116	73	58	25	43	42	21
YBL099W	ATP1	2	+	37049	38687	38916	229	992	905	1340	960	570	811	791	470
YBL101C	ECM21	2	-	24945	28299	24782	163	46	37	52	36	23	20	22	15
YBL101C	ECM21	2	-	24945	28299	24809	136	269	214	312	191	77	125	86	62
YBL102W	SFT2	2	+	24097	24745	24919	174	82	42	40	39	7	15	14	11
YBL102W	SFT2	2	+	24097	24745	24874	129	227	172	340	159	61	99	110	67
YBL103C	RTG3	2	-	22074	23535	21740	334	94	118	243	146	73	102	83	41
YBL104C	YBL104C	2	-	18176	21293	18096	80	186	111	127	54	29	43	35	16
YBL104C	YBL104C	2	-	18176	21293	18147	29	91	46	89	43	19	20	17	10
YBL105C	PKC1	2	-	14240	17696	14105	135	296	170	249	121	53	66	56	32
YBL106C	SRO77	2	-	10846	13879	10741	105	35	38	80	44	21	26	29	11
YBL106C	SRO77	2	-	10846	13879	10799	47	82	59	204	116	37	83	69	27
YBL107C	YBL107C	2	-	9960	10551	9017	943	223	106	156	71	68	48	33	23
YBL107C	YBL107C	2	-	9960	10551	9836	124	539	269	260	83	33	58	38	16
YBL113C	YBL113C	2	-	279	2658	204	75	127	84	58	34	6	15	14	8
YBR001C	NTH2	2	-	238942	241285	238869	73	312	234	296	249	134	179	137	81
YBR002C	RER2	2	-	241709	242570	241603	106	346	69	81	24	20	18	11	7
YBR003W	COQ1	2	+	242810	244232	244361	129	464	323	474	231	99	190	160	97
YBR004C	YBR004C	2	-	244367	245669	244276	91	721	225	485	333	133	266	186	87
YBR005W	YBR005W	2	+	245907	246549	246699	150	611	194	439	311	126	237	174	91
YBR006W	UGA2	2	+	247011	248505	248645	140	210	244	459	251	159	231	189	150
YBR007C	YBR007C	2	-	248806	251017	248667	139	195	143	325	139	73	87	78	33
YBR008C	FLR1	2	-	252563	254210	252421	142	358	158	204	120	78	96	80	42
YBR008C	FLR1	2	-	252563	254210	252544	19	108	90	146	90	43	45	40	29
YBR009C	HHF1	2	-	255370	255682	255208	162	8279	3107	4291	1459	584	1045	872	495
YBR010W	HHT1	2	+	256328	256739	256899	160	10370	3457	5098	2013	1278	1701	1340	839
YBR011C	IPP1	2	-	257109	257973	256999	110	4828	3570	6271	2891	1253	1781	1412	783
YBR012C	YBR012C	2	-	259144	259564	258949	195	284	178	730	307	113	250	198	105
YBR014C	YBR014C	2	-	266724	267336	266615	109	221	101	87	21	14	13	8	7
YBR015C	MNN2	2	-	267709	269503	267572	137	900	323	275	131	59	90	77	46
YBR016W	YBR016W	2	+	270246	270633	270835	202	1274	729	973	496	152	319	227	136
YBR017C	KAP104	2	-	270946	273703	270761	185	334	90	142	69	37	56	42	22
YBR017C	KAP104	2	-	270946	273703	270846	100	236	113	117	41	25	31	29	13
YBR017C	KAP104	2	-	270946	273703	270871	75	343	160	226	101	45	49	52	27
YBR020W	GAL1	2	+	279020	280607	280762	155	63	46	78	35	20	31	21	19
YBR022W	YBR022W	2	+	283737	284271	284428	157	193	125	154	60	23	43	36	21
YBR022W	YBR022W	2	+	283737	284271	284395	124	51	46	84	22	13	17	12	10
YBR023C	CHS3	2	-	284427	287925	284227	200	94	25	37	25	4	15	16	7
YBR023C	CHS3	2	-	284427	287925	284278	149	117	81	154	84	23	54	39	20
YBR023C	CHS3	2	-	284427	287925	284301	126	520	210	395	190	68	109	88	40
YBR025C	YBR025C	2	-	290680	291865	290478	202	1942	274	250	86	73	76	58	22
YBR025C	YBR025C	2	-	290680	291865	290597	83	520	129	164	41	37	27	22	9
YBR026C	ETR1	2	-	292876	294019	292762	114	591	484	633	336	146	198	178	143
YBR029C	CDS1	2	-	296368	297742	296242	126	707	199	132	69	75	66	70	51
YBR031W	RPL4A	2	+	300165	301254	301346	92	29491	3742	4010	1708	1245	1306	1091	573
YBR034C	HMT1	2	-	304929	305976	304741	188	2956	593	817	233	222	165	137	82
YBR035C	PDX3	2	-	306268	306955	306171	97	939	1012	1689	839	412	583	472	285
YBR036C	CSG2	2	-	309080	310313	308889	191	943	470	868	540	172	423	364	199
YBR037C	SCO1	2	-	310563	311451	310495	68	195	180	138	60	26	40	33	24
YBR038W	CHS2	2	+	311896	314788	314973	185	896	506	722	261	111	173	139	76
YBR039W	ATP3	2	+	315574	316510	316687	177	212	108	168	95	39	83	95	57
YBR041W	FAT1	2	+	318265	320275	320447	172	62	33	44	28	10	15	19	7
YBR041W	FAT1	2	+	318265	320275	320410	135	213	112	143	86	14	51	39	23
YBR042C	YBR042C	2	-	320415	321609	320347	68	984	519	507	223	108	158	105	79
YBR043C	YBR043C	2	-	321875	323945	321770	105	467	252	235	98	46	78	48	38
YBR044C	TCM62	2	-	324336	326058	324298	38	85	60	83	34	18	18	17	11
YBR045C	GIP1	2	-	328368	330090	328043	325	48	61	138	99	21	77	70	30
YBR046C	ZTA1	2	-	330504	331509	330178	326	54	46	67	29	7	17	18	9
YBR046C	ZTA1	2	-	330504	331509	330235	269	150	158	265	103	28	60	57	37
YBR046C	ZTA1	2	-	330504	331509	330414	90	28	50	95	47	18	27	19	11
YBR046C	ZTA1	2	-	330504	331509	330463	41	44	49	149	60	27	49	36	26
YBR047W	YBR047W	2	+	331830	332358	332458	100	250	198	496	284	132	185	159	80
YBR048W	YBR048W	2	+	332828	333810	334017	207	14583	3621	3718	873	442	489	349	158
YBR049C	REB1	2	-	334383	336816	334141	242	723	446	352	129	70	96	80	39
YBR052C	YBR052C	2	-	338717	339350	338662	55	970	1148	1146	468	184	313	238	148
YBR053C	YBR053C	2	-	339672	340749	339608	64	269	474	997	527	235	381	324	226
YBR054W	YRO2	2	+	343098	344133	344493	360	92	29	70	31	21	16	15	11
YBR055C	PRP6	2	-	344599	347299	344508	91	634	185	208	63	25	35	29	14
YBR056W	YBR056W	2	+	347876	349382	349425	43	298	355	612	379	226	290	273	205
YBR056W-A	YBR056W-A	2	+	351252	351453	351926	473	391	96	96	124	36	125	58	21
YBR057C	MUM2	2	-	352190	353291	352088	102	666	269	348	184	132	115	100	69
YBR058C	YBR058C	2	-	353669	356015	353475	194	105	43	49	27	33	23	15	8
YBR058C	YBR058C	2	-	353669	356015	353515	154	325	132	186	71	35	48	48	23
YBR058C	YBR058C	2	-	353669	356015	353573	96	239	168	243	77	61	67	62	31
YBR058C-A	TSC3	2	-	356321	356564	356152	169	2239	950	1242	494	350	346	274	171
YBR059C	AKL1	2	-	356858	360185	356781	77	262	267	402	205	118	123	106	59
YBR060C	ORC2	2	-	360649	362512	360608	41	401	153	120	51	35	35	31	16
YBR061C	TRM7	2	-	364784	365717	364633	151	267	65	35	17	10	13	8	6
YBR062C	YBR062C	2	-	365973	366598	365871	102	428	314	354	146	122	105	101	70
YBR063C	YBR063C	2	-	366967	368182	366918	49	300	101	139	69	41	53	42	19
YBR066C	NRG2	2	-	370034	370697	369940	94	130	78	201	180	75	155	150	79
YBR067C	TIP1	2	-	372099	372732	371982	117	2813	1371	5793	4109	2580	2813	2430	1705
YBR068C	BAP2	2	-	373857	375687	373640	217	2492	799	435	230	141	263	156	105
YBR069C	TAT1	2	-	376570	378430	376427	143	3253	591	174	54	50	33	25	19
YBR070C	YBR070C	2	-	379217	379931	379176	41	401	147	164	65	18	44	37	17
YBR071W	YBR071W	2	+	380407	381043	381312	269	354	360	1019	647	158	504	370	160
YBR072W	HSP26	2	+	382026	382671	382833	162	76	126	329	427	1498	575	773	900
YBR073W	YBR073W	2	+	383208	385983	386044	61	473	205	322	175	38	99	87	45
YBR074W	YBR074W	2	+	386280	389211	389246	35	241	103	116	71	27	44	48	19
YBR076C-A	YBR076C-A	2	-	391344	391611	391162	182	207	188	975	842	318	595	408	224
YBR076C-A	YBR076C-A	2	-	391344	391611	391271	73	123	100	170	99	45	67	54	31
YBR078W	YBR078W	2	+	393117	394854	395377	523	135	73	186	228	62	207	136	51
YBR078W	YBR078W	2	+	393117	394854	395241	387	1348	612	910	609	174	388	280	135
YBR078W	YBR078W	2	+	393117	394854	395090	236	1429	392	437	248	50	133	88	54
YBR078W	YBR078W	2	+	393117	394854	395031	177	1628	555	745	367	89	237	147	70
YBR078W	YBR078W	2	+	393117	394854	394887	33	3510	2315	6628	3984	1118	2329	1549	808
YBR079C	RPG1	2	-	395376	398271	395294	82	1737	521	774	291	110	200	146	64
YBR080C	SEC18	2	-	398607	400884	398463	144	453	400	715	355	92	206	191	86
YBR081C	SPT7	2	-	401246	405245	401179	67	202	128	224	79	33	57	52	22
YBR082C	YBR082C	2	-	406621	407163	406456	165	3872	1538	1640	826	659	633	553	358
YBR082C	YBR082C	2	-	406621	407163	406500	121	121	42	65	30	11	22	17	9
YBR083W	TEC1	2	+	409162	410623	410744	121	114	49	52	34	34	37	33	15
YBR083W	TEC1	2	+	409162	410623	410697	74	273	127	272	190	121	170	160	77
YBR084C-A	YBR084C-A	2	-	414179	415255	414066	113	7782	1944	2289	592	292	389	289	143
YBR084W	MIS1	2	+	411047	413975	414135	160	1050	119	67	31	20	22	17	10
YBR084W	MIS1	2	+	411047	413975	414065	90	628	24	17	4	6	3	3	2
YBR085C-A	YBR085C-A	2	-	418900	419158	418530	370	1033	1524	4334	3251	3501	2565	2418	2880
YBR085W	AAC3	2	+	415976	416900	417061	161	300	28	38	13	13	11	10	5
YBR086C	IST2	2	-	420194	423035	420073	121	985	363	488	263	98	176	134	95
YBR087W	RFC5	2	+	423758	424823	424882	59	347	137	98	36	21	37	28	15
YBR088C	POL30	2	-	424983	425760	424918	65	370	123	177	85	36	72	59	30
YBR088C	POL30	2	-	424983	425760	424956	27	134	42	76	31	14	24	22	9
YBR089C-A	NHP6B	2	-	426183	426483	426010	173	1611	1091	1436	615	207	355	273	169
YBR091C	MRS5	2	-	427148	427478	427056	92	306	116	118	56	41	53	46	24
YBR092C	PHO3	2	-	427691	429095	427642	49	2343	245	177	38	33	23	17	16
YBR093C	PHO5	2	-	429541	430945	429487	54	806	113	319	224	34	160	89	32
YBR094W	YBR094W	2	+	432029	434291	434395	104	247	120	87	37	15	26	22	10
YBR095C	YBR095C	2	-	434399	435692	434309	90	361	141	192	82	55	59	52	27
YBR096W	YBR096W	2	+	436014	436707	436774	67	1686	1418	2671	1734	731	1088	906	521
YBR097W	VPS15	2	+	436944	441309	441474	165	57	44	63	52	19	40	25	12
YBR097W	VPS15	2	+	436944	441309	441384	75	78	108	218	99	53	69	49	27
YBR101C	FES1	2	-	443814	444687	443775	39	354	125	200	74	38	53	49	29
YBR102C	EXO84	2	-	445055	447317	444952	103	145	125	219	86	35	63	52	24
YBR103W	SIF2	2	+	447702	449310	449357	47	277	190	249	91	54	71	59	38
YBR104W	YMC2	2	+	449660	450650	450733	83	646	538	904	376	277	302	276	139
YBR105C	VID24	2	-	450874	451963	450659	215	161	76	141	111	100	88	77	42
YBR105C	VID24	2	-	450874	451963	450716	158	566	310	711	451	311	404	315	196
YBR106W	PHO88	2	+	452651	453218	453574	356	406	98	107	62	15	47	33	17
YBR106W	PHO88	2	+	452651	453218	453357	139	7656	3340	3828	1377	722	968	773	397
YBR108W	YBR108W	2	+	454815	457659	457845	186	60	70	107	73	19	48	42	20
YBR109C	CMD1	2	-	457912	458356	457719	193	2392	1758	3620	1892	718	1345	1092	558
YBR110W	ALG1	2	+	458865	460215	460311	96	471	297	587	305	141	202	184	73
YBR111C	YSA1	2	-	461171	461867	461102	69	764	608	733	329	166	203	158	112
YBR111W-A	YBR111W-A	2	+	462132	462573	462735	162	569	238	300	125	74	86	66	36
YBR112C	CYC8	2	-	462863	465764	462637	226	686	372	434	197	62	100	79	52
YBR114W	RAD16	2	+	467241	469614	469690	76	88	38	59	16	19	15	13	9
YBR114W	RAD16	2	+	467241	469614	469667	53	51	46	56	20	23	33	22	11
YBR115C	LYS2	2	-	469741	473920	469606	135	684	285	485	275	110	212	159	82
YBR115C	LYS2	2	-	469741	473920	469670	71	201	128	291	121	62	95	75	30
YBR118W	TEF2	2	+	477664	479041	479127	86	53006	17570	24591	10487	3927	6688	5076	2613
YBR119W	YBR119W	2	+	479331	480317	480460	143	209	110	109	31	20	23	20	11
YBR120C	CBP6	2	-	480428	480917	480364	64	241	138	149	64	21	41	37	24
YBR121C	GRS1	2	-	481357	483361	481256	101	3403	1050	1311	494	218	314	250	132
YBR122C	YBR122C	2	-	483963	484497	483800	163	433	391	549	319	140	235	203	110
YBR123C	TFC1	2	-	484735	486685	484666	69	154	91	91	38	30	29	23	12
YBR125C	PTC4	2	-	487192	488374	486930	262	202	85	106	53	47	34	39	21
YBR125C	PTC4	2	-	487192	488374	487058	134	139	51	71	26	23	21	14	7
YBR126C	TPS1	2	-	488898	490386	488769	129	314	561	1099	678	216	407	308	232
YBR126W-B	YBR126W-B	2	+	490920	491064	491192	128	2356	1515	1311	652	345	412	342	261
YBR127C	VMA2	2	-	491262	492816	491098	164	3253	2041	3534	1688	679	1009	811	458
YBR127C	VMA2	2	-	491262	492816	491141	121	171	91	186	51	23	35	31	25
YBR128C	ATG14	2	-	493074	494109	492943	131	174	134	174	70	53	58	45	31
YBR129C	OPY1	2	-	494346	495333	494207	139	128	59	69	33	22	23	21	13
YBR129C	OPY1	2	-	494346	495333	494263	83	355	158	172	95	52	72	63	37
YBR130C	SHE3	2	-	495585	496863	495474	111	415	169	225	104	52	96	83	36
YBR132C	AGP2	2	-	499645	501436	499344	301	161	326	451	380	215	263	239	168
YBR132C	AGP2	2	-	499645	501436	499525	120	327	132	196	118	126	82	56	36
YBR133C	HSL7	2	-	501797	504281	501658	139	68	47	58	26	12	20	12	7
YBR133C	HSL7	2	-	501797	504281	501745	52	93	103	164	51	19	32	24	17
YBR135W	CKS1	2	+	504847	505300	505509	209	183	89	91	41	22	35	22	12
YBR136W	MEC1	2	+	505661	512768	512963	195	101	38	58	32	20	17	16	12
YBR137W	YBR137W	2	+	513037	513577	513735	158	78	107	123	50	17	36	22	15
YBR137W	YBR137W	2	+	513037	513577	513672	95	198	212	280	109	50	70	54	33
YBR138C	YBR138C	2	-	513755	515330	513608	147	82	77	143	54	15	30	25	15
YBR139W	YBR139W	2	+	515657	517184	517353	169	226	573	895	470	154	296	225	153
YBR140C	IRA1	2	-	517343	526622	517234	109	346	181	354	186	135	138	135	69
YBR140C	IRA1	2	-	517343	526622	517275	68	146	91	249	145	52	94	77	42
YBR141W-A	YBR141W-A	2	+	527160	527256	527735	479	71	86	154	72	46	53	49	21
YBR142W	MAK5	2	+	528310	530632	530799	167	300	32	15	7	15	3	5	3
YBR143C	SUP45	2	-	530862	532176	530647	215	825	229	214	100	42	64	52	25
YBR143C	SUP45	2	-	530862	532176	530725	137	2832	744	1041	383	207	280	237	122
YBR145W	ADH5	2	+	533755	534811	534918	107	286	212	421	300	79	218	167	87
YBR146W	MRPS9	2	+	535253	536090	536268	178	542	347	474	231	123	155	133	80
YBR149W	ARA1	2	+	539980	541015	541173	158	304	405	639	411	152	303	242	162
YBR149W	ARA1	2	+	539980	541015	541138	123	16	26	114	41	22	27	27	16
YBR149W	ARA1	2	+	539980	541015	541116	101	308	674	1072	622	259	359	268	173
YBR150C	TBS1	2	-	541202	544487	541132	70	134	113	146	87	50	65	59	26
YBR151W	APD1	2	+	545021	545972	546101	129	657	397	547	252	91	177	140	80
YBR153W	RIB7	2	+	547453	548188	548404	216	133	77	99	48	21	24	32	12
YBR153W	RIB7	2	+	547453	548188	548356	168	177	54	88	41	17	17	22	9
YBR154C	RPB5	2	-	548355	549003	548261	94	2389	504	608	161	97	111	77	45
YBR155W	CNS1	2	+	549764	550922	550984	62	381	48	29	15	17	10	7	8
YBR156C	SLI15	2	-	551097	553194	550922	175	110	64	150	159	73	145	132	48
YBR157C	ICS2	2	-	553536	554304	553427	109	238	437	1380	899	958	811	816	512
YBR158W	AMN1	2	+	556542	558192	558341	149	3118	957	1780	927	323	618	490	220
YBR159W	YBR159W	2	+	558678	559722	559803	81	1656	970	1546	735	190	443	317	143
YBR160W	CDC28	2	+	560071	560968	561061	93	389	197	249	90	9	50	38	20
YBR161W	CSH1	2	+	561628	562759	563061	302	662	258	368	186	103	134	97	64
YBR161W	CSH1	2	+	561628	562759	562884	125	117	35	52	21	15	17	17	12
YBR162C	YBR162C	2	-	563197	564565	562860	337	3727	1256	1705	1039	325	729	503	275
YBR162C	YBR162C	2	-	563197	564565	563049	148	900	337	675	350	65	225	166	71
YBR162W-A	YSY6	2	+	565225	565423	565489	66	1588	544	608	215	122	161	118	61
YBR163W	DEM1	2	+	565717	567475	567527	52	239	136	161	69	42	40	38	20
YBR164C	ARL1	2	-	567869	568421	567744	125	1030	453	540	189	108	112	93	48
YBR165W	UBS1	2	+	568846	569680	569828	148	350	168	239	111	44	73	68	36
YBR166C	TYR1	2	-	569836	571195	569726	110	400	253	391	163	70	122	86	41
YBR167C	POP7	2	-	571462	571885	571392	70	447	183	249	105	39	72	49	22
YBR169C	SSE2	2	-	573909	575991	573746	163	100	81	188	152	107	118	119	83
YBR170C	NPL4	2	-	576338	578081	576052	286	35	44	51	31	10	23	20	14
YBR170C	NPL4	2	-	576338	578081	576190	148	64	70	66	29	28	16	21	13
YBR170C	NPL4	2	-	576338	578081	576210	128	164	108	106	58	31	34	39	21
YBR171W	SEC66	2	+	578358	578979	579115	136	751	334	406	199	105	119	102	47
YBR171W	SEC66	2	+	578358	578979	579059	80	423	220	301	105	49	71	49	26
YBR172C	YBR172C	2	-	579144	581367	579008	136	170	56	66	23	23	22	19	9
YBR172C	YBR172C	2	-	579144	581367	579028	116	348	117	188	69	45	56	48	22
YBR173C	UMP1	2	-	581720	582167	581539	181	167	76	48	39	15	28	25	12
YBR173C	UMP1	2	-	581720	582167	581568	152	265	272	334	159	89	115	105	59
YBR175W	SWD3	2	+	582402	583350	583452	102	257	100	95	49	17	32	31	21
YBR177C	EHT1	2	-	584801	586157	584676	125	275	354	514	282	92	134	110	77
YBR179C	FZO1	2	-	586541	589109	586494	47	107	71	109	47	31	40	28	13
YBR180W	DTR1	2	+	589735	591454	591489	35	10	5	84	112	11	54	38	12
YBR181C	YBR181C	2	-	591706	592769	591627	79	9020	2460	2854	640	229	427	280	114
YBR183W	YPC1	2	+	596109	597060	597131	71	94	52	60	46	37	30	25	17
YBR185C	MBA1	2	-	599117	599954	598929	188	99	61	35	18	10	14	11	7
YBR185C	MBA1	2	-	599117	599954	599000	117	113	74	56	24	11	18	17	7
YBR187W	YBR187W	2	+	602628	603471	603608	137	2400	930	787	307	135	179	138	66
YBR188C	NTC20	2	-	603679	604102	603518	161	220	103	134	56	67	44	58	36
YBR189W	YBR189W	2	+	604502	605503	605567	64	6012	1468	1747	359	95	201	127	45
YBR191W-A	YBR191W-A	2	+	607143	607218	607236	18	11982	2716	2870	650	420	430	276	143
YBR192W	RIM2	2	+	607646	608780	609033	253	228	119	123	48	23	31	25	15
YBR193C	MED8	2	-	609076	609748	608624	452	97	42	53	20	13	13	6	5
YBR194W	YBR194W	2	+	610032	610404	610559	155	209	110	201	81	47	73	49	25
YBR195C	MSI1	2	-	610608	611877	610490	118	278	142	195	83	54	75	57	30
YBR196C	PGI1	2	-	612230	613895	612068	162	8113	2651	4861	3006	1082	2268	1692	980
YBR198C	TAF5	2	-	616121	618518	616032	89	496	301	444	178	65	119	85	42
YBR199W	KTR4	2	+	618903	620298	620425	127	1003	937	1809	1130	672	867	709	446
YBR200W	BEM1	2	+	620866	622522	622743	221	399	244	467	208	82	139	129	55
YBR201C-A	YBR201C-A	2	-	624488	624692	624242	246	182	71	186	261	263	280	309	168
YBR201W	DER1	2	+	623571	624207	624330	123	249	92	106	49	28	34	30	15
YBR202W	CDC47	2	+	625766	628304	628480	176	257	160	196	90	49	46	49	25
YBR203W	COS111	2	+	629162	631937	632166	229	124	64	123	124	79	133	113	76
YBR204C	YBR204C	2	-	632248	633376	632081	167	82	66	87	43	13	39	24	12
YBR206W	YBR206W	2	+	634595	634919	635008	89	239	80	55	17	7	13	8	4
YBR206W	YBR206W	2	+	634595	634919	634933	14	259	205	249	120	39	94	64	34
YBR207W	FTH1	2	+	635140	636538	636646	108	786	398	571	333	149	258	223	120
YBR208C	DUR1,2	2	-	636697	642205	636568	129	470	8748	7877	2617	835	1535	1219	522
YBR210W	ERV15	2	+	645544	645973	646187	214	494	272	522	231	100	145	115	67
YBR211C	AME1	2	-	646152	647127	646029	123	414	223	341	180	79	107	104	59
YBR212W	NGR1	2	+	647880	649899	650104	205	227	274	669	440	205	277	257	140
YBR214W	SDS24	2	+	651409	652993	653185	192	291	502	1091	877	364	617	536	442
YBR215W	HPC2	2	+	653350	655312	655419	107	150	62	85	26	13	18	18	7
YBR216C	YBP1	2	-	655570	657595	655302	268	88	46	47	33	9	25	21	11
YBR216C	YBP1	2	-	655570	657595	655360	210	54	37	73	43	17	20	19	9
YBR217W	ATG12	2	+	657826	658387	658695	308	344	145	172	73	50	50	32	30
YBR218C	PYC2	2	-	658701	662244	658573	128	933	509	737	357	168	224	181	114
YBR221C	PDB1	2	-	665147	666248	664911	236	3196	3028	4095	2296	1199	1659	1265	764
YBR221C	PDB1	2	-	665147	666248	665004	143	113	87	166	60	38	32	27	16
YBR222C	PCS60	2	-	666714	668346	666602	112	375	327	734	496	219	362	271	159
YBR223C	TDP1	2	-	668657	670292	668422	235	146	128	171	91	38	61	48	24
YBR225W	YBR225W	2	+	670621	673324	673586	262	55	58	128	122	76	102	90	64
YBR228W	SLX1	2	+	675307	676222	676325	103	184	113	247	126	62	75	68	38
YBR229C	ROT2	2	-	676351	679216	676222	129	187	143	179	90	41	65	47	33
YBR229C	ROT2	2	-	676351	679216	676255	96	92	113	159	95	42	63	50	25
YBR230C	YBR230C	2	-	679543	680045	679384	159	376	408	318	233	149	173	149	127
YBR230C	YBR230C	2	-	679543	680045	679457	86	124	214	334	225	117	160	133	119
YBR231C	SWC5	2	-	682173	683085	682136	37	258	183	203	71	44	60	47	26
YBR233W	PBP2	2	+	683422	684664	684811	147	102	76	89	43	12	35	25	12
YBR233W-A	DAD3	2	+	684971	685256	685464	208	267	102	66	21	14	13	12	5
YBR234C	ARC40	2	-	685432	686587	685368	64	1014	1223	2790	1526	530	964	775	419
YBR235W	YBR235W	2	+	686895	690258	690354	96	463	454	773	352	126	232	186	100
YBR236C	ABD1	2	-	690377	691688	690263	114	542	265	478	190	77	133	107	53
YBR237W	PRP5	2	+	691963	694513	694603	90	100	72	130	75	25	51	54	22
YBR239C	YBR239C	2	-	698348	699938	698056	292	123	43	60	29	17	19	14	5
YBR239C	YBR239C	2	-	698348	699938	698261	87	131	44	44	25	22	13	16	7
YBR241C	YBR241C	2	-	702583	704050	702529	54	84	93	228	133	67	84	79	47
YBR242W	YBR242W	2	+	704664	705381	705442	61	250	48	34	5	7	7	8	4
YBR243C	ALG7	2	-	705441	706788	705386	55	341	187	138	45	17	28	17	11
YBR244W	GPX2	2	+	707522	708011	708113	102	931	393	632	165	47	81	50	21
YBR245C	ISW1	2	-	708144	711534	708021	123	405	175	164	60	36	28	32	19
YBR246W	YBR246W	2	+	711585	712749	712838	89	730	268	345	159	77	101	78	43
YBR247C	ENP1	2	-	712998	714450	712883	115	722	76	42	13	19	10	7	5
YBR248C	HIS7	2	-	714801	716460	714739	62	866	319	679	264	131	196	173	75
YBR249C	ARO4	2	-	716876	717989	716761	115	1610	286	402	158	66	106	73	30
YBR251W	MRPS5	2	+	721384	722308	722388	80	309	185	164	54	30	43	35	21
YBR252W	DUT1	2	+	722605	723049	723111	62	1011	328	326	124	53	88	84	37
YBR253W	SRB6	2	+	723264	723630	723721	91	543	284	471	175	97	144	112	60
YBR254C	TRS20	2	-	723730	724258	723593	137	225	93	83	27	14	25	21	11
YBR254C	TRS20	2	-	723730	724258	723630	100	172	71	94	30	13	20	14	8
YBR255C-A	YBR255C-A	2	-	726612	727069	726519	93	388	281	283	152	142	148	115	73
YBR255W	YBR255W	2	+	724450	726535	726622	87	80	65	123	71	31	45	42	23
YBR256C	RIB5	2	-	727380	728097	727318	62	1014	536	951	516	284	382	300	179
YBR258C	SHG1	2	-	729728	730157	729666	62	127	90	138	60	46	49	33	15
YBR260C	RGD1	2	-	732633	734634	732532	101	155	95	113	27	6	23	21	11
YBR261C	YBR261C	2	-	734826	735525	734719	107	357	144	163	52	44	46	40	15
YBR262C	YBR262C	2	-	735714	736035	735621	93	98	38	58	25	13	30	21	10
YBR263W	YBR263W	2	+	736258	737731	737783	52	160	61	80	31	26	26	20	12
YBR264C	YBR264C	2	-	737764	738364	737730	34	392	168	175	96	78	84	79	46
YBR265W	TSC10	2	+	738576	739539	739671	132	517	221	219	90	37	81	52	30
YBR267W	REI1	2	+	739835	741017	741136	119	1001	99	48	17	34	16	13	8
YBR268W	MRPL37	2	+	741293	741611	741707	96	753	457	401	163	55	126	85	42
YBR269C	YBR269C	2	-	742154	742571	742000	154	626	483	798	567	567	529	501	380
YBR270C	YBR270C	2	-	742755	744393	742720	35	199	64	51	20	18	12	10	9
YBR271W	YBR271W	2	+	744846	746106	746210	104	223	45	22	7	11	7	5	3
YBR272C	HSM3	2	-	746355	747798	746169	186	227	140	210	95	22	59	42	24
YBR273C	UBX7	2	-	748055	749366	747950	105	446	249	336	161	103	116	89	62
YBR274W	CHK1	2	+	749588	751172	751378	206	178	61	60	31	14	18	13	8
YBR274W	CHK1	2	+	749588	751172	751328	156	126	71	109	43	14	22	18	10
YBR276C	PPS1	2	-	757615	760039	757547	68	405	207	300	156	57	102	87	37
YBR278W	DPB3	2	+	760289	760895	760978	83	112	70	121	71	28	43	32	18
YBR279W	PAF1	2	+	761252	762590	762707	117	685	368	576	270	146	193	153	84
YBR280C	YBR280C	2	-	762779	764693	762622	157	71	77	110	86	47	55	52	40
YBR281C	YBR281C	2	-	764965	767602	764857	108	178	93	105	24	18	13	9	10
YBR282W	MRPL27	2	+	768235	768676	768758	82	349	178	350	146	61	93	78	38
YBR283C	SSH1	2	-	768938	770411	768776	162	2528	987	1139	577	294	373	281	174
YBR286W	APE3	2	+	774695	776309	776374	65	290	82	127	90	25	52	38	22
YBR287W	YBR287W	2	+	776566	777850	778016	166	279	155	255	220	108	160	110	72
YBR287W	YBR287W	2	+	776566	777850	777963	113	1267	621	1189	735	316	496	388	236
YBR287W	YBR287W	2	+	776566	777850	777900	50	49	29	92	46	14	30	19	9
YBR288C	APM3	2	-	778007	779459	777919	88	581	246	334	146	31	90	69	31
YBR289W	SNF5	2	+	779662	782380	782438	58	176	108	113	60	25	49	51	27
YBR290W	BSD2	2	+	782586	783552	783653	101	544	230	330	203	109	145	131	67
YBR291C	CTP1	2	-	783668	784568	783545	123	120	28	55	46	35	39	31	21
YBR291C	CTP1	2	-	783668	784568	783624	44	300	99	217	133	83	96	77	47
YBR293W	YBR293W	2	+	787000	788425	788683	258	79	42	63	39	29	41	29	14
YBR293W	YBR293W	2	+	787000	788425	788657	232	336	252	502	358	235	278	230	123
YBR295W	PCA1	2	+	792842	796493	796613	120	268	147	416	224	83	169	98	55
YBR295W	PCA1	2	+	792842	796493	796563	70	30	19	38	34	76	32	30	14
YBR296C	PHO89	2	-	796791	798516	796553	238	1997	53	113	513	398	892	648	310
YBR297W	MAL33	2	+	800516	801923	802159	236	197	166	264	345	305	452	455	295
YBR298C	MAL31	2	-	802624	804469	802533	91	139	71	69	78	63	79	77	67
YBR302C	COS2	2	-	810333	811473	810254	79	183	111	163	75	43	43	40	31
YCL001W	RER1	3	+	111913	112480	112561	81	1136	449	442	208	83	133	107	55
YCL001W	RER1	3	+	111913	112480	112525	45	261	141	172	51	29	27	18	16
YCL002C	YCL002C	3	-	110842	111674	110542	300	294	68	24	18	14	12	12	9
YCL002C	YCL002C	3	-	110842	111674	110656	186	288	55	35	11	6	8	8	5
YCL005W	YCL005W	3	+	108020	108791	108927	136	542	255	365	218	130	161	111	77
YCL005W-A	YCL005W-A	3	+	107022	107417	107518	101	1615	747	787	299	114	212	152	84
YCL008C	STP22	3	-	105695	106853	105565	130	343	215	351	207	101	128	112	68
YCL009C	ILV6	3	-	104618	105548	104472	146	1458	843	1561	880	372	545	420	241
YCL011C	GBP2	3	-	102074	103358	101966	108	867	205	190	96	42	64	57	35
YCL012C	YCL012C	3	-	101316	101788	101221	95	104	19	26	15	14	16	17	13
YCL014W	BUD3	3	+	96280	101191	101904	713	317	138	182	108	148	85	61	38
YCL014W	BUD3	3	+	96280	101191	101292	101	222	100	114	43	21	24	25	14
YCL016C	DCC1	3	-	94620	95763	94484	136	200	91	110	39	17	27	23	15
YCL017C	NFS1	3	-	92776	94270	92494	282	90	96	289	233	106	200	190	86
YCL017C	NFS1	3	-	92776	94270	92692	84	568	452	879	308	175	171	166	93
YCL021W-A	YCL021W-A	3	+	83619	83997	84701	704	91	82	175	96	102	69	59	33
YCL024W	KCC4	3	+	79161	82275	83214	939	48	37	110	63	42	57	48	23
YCL025C	AGP1	3	-	76017	77919	75926	91	419	4356	4897	1772	965	1304	976	478
YCL027W	FUS1	3	+	71802	73341	73431	90	202	77	146	188	129	197	196	101
YCL028W	RNQ1	3	+	70149	71367	71477	110	131	104	264	113	65	91	73	36
YCL029C	BIK1	3	-	68598	69921	68355	243	282	101	95	37	29	23	17	14
YCL030C	HIS4	3	-	65933	68333	65850	83	1918	1163	3114	1507	505	983	781	346
YCL031C	RRP7	3	-	64674	65568	64574	100	786	242	350	138	90	122	85	59
YCL032W	STE50	3	+	63440	64481	64580	99	126	61	98	42	10	26	20	12
YCL033C	YCL033C	3	-	62775	63282	62706	69	405	353	676	368	255	283	239	157
YCL034W	LSB5	3	+	61657	62722	62793	71	546	563	824	468	178	301	276	185
YCL035C	GRX1	3	-	60840	61173	60748	92	1200	944	1779	1001	558	807	679	455
YCL036W	GFD2	3	+	59025	60726	60821	95	843	14	16	11	6	3	4	2
YCL037C	YCL037C	3	-	57373	58678	56798	575	2293	249	231	87	106	55	53	37
YCL037C	YCL037C	3	-	57373	58678	57030	343	401	49	38	11	15	3	4	3
YCL037C	YCL037C	3	-	57373	58678	57055	318	465	237	314	159	55	96	60	54
YCL037C	YCL037C	3	-	57373	58678	57209	164	1430	730	915	499	252	304	215	189
YCL038C	ATG22	3	-	54940	56527	54864	76	301	244	778	415	178	301	234	143
YCL039W	GID7	3	+	52644	54882	54959	77	25	41	77	48	14	31	23	15
YCL039W	GID7	3	+	52644	54882	54921	39	172	145	384	208	75	142	109	68
YCL040W	GLK1	3	+	50837	52340	52517	177	765	2536	2946	2179	977	1640	1291	1070
YCL043C	PDI1	3	-	48652	50221	48558	94	1897	609	639	300	82	208	142	87
YCL044C	YCL044C	3	-	47110	48364	46938	172	333	220	408	215	130	180	158	86
YCL045C	YCL045C	3	-	44622	46905	44538	84	168	56	87	48	67	32	27	15
YCL045C	YCL045C	3	-	44622	46905	44563	59	891	532	922	468	131	334	258	107
YCL047C	YCL047C	3	-	43660	44437	43570	90	191	79	98	37	15	20	11	12
YCL048W-A	YCL048W-A	3	+	41487	41727	41957	230	8	9	70	47	42	24	23	23
YCL049C	YCL049C	3	-	39785	40724	39649	136	128	193	848	517	207	337	267	148
YCL050C	APA1	3	-	37835	38801	37723	112	2325	1163	1200	512	198	345	275	151
YCL051W	LRE1	3	+	35864	37616	37730	114	105	44	103	54	20	33	24	17
YCL052C	PBN1	3	-	34142	35393	33974	168	358	314	442	218	119	138	112	81
YCL052C	PBN1	3	-	34142	35393	34026	116	110	91	210	131	47	73	60	43
YCL054W	SPB1	3	+	31448	33974	34077	103	827	91	77	15	30	13	16	7
YCL055W	KAR4	3	+	27928	28936	29545	609	261	96	217	87	23	34	25	17
YCL055W	KAR4	3	+	27928	28936	29013	77	159	57	91	64	26	61	51	23
YCL056C	YCL056C	3	-	26924	27359	26898	26	505	208	276	146	87	110	98	51
YCL057W	PRD1	3	+	24767	26906	27044	138	1044	993	1177	545	231	405	320	189
YCL058W-A	YCL058W-A	3	+	23583	23925	23989	64	406	35	23	11	17	13	7	6
YCL059C	KRR1	3	-	22428	23379	22324	104	1415	77	62	20	25	12	14	7
YCL063W	VAC17	3	+	17289	18561	18713	152	395	207	251	96	33	51	35	19
YCL064C	CHA1	3	-	15797	16880	15228	569	38	91	431	361	85	265	186	74
YCL064C	CHA1	3	-	15797	16880	15281	516	100	155	437	327	65	166	143	55
YCL064C	CHA1	3	-	15797	16880	15388	409	29	54	77	50	11	32	19	10
YCL064C	CHA1	3	-	15797	16880	15705	92	3840	5246	9215	3622	1037	2147	1696	800
YCR002C	CDC10	3	-	117377	118346	117233	144	65	89	136	45	25	27	30	10
YCR002C	CDC10	3	-	117377	118346	117314	63	805	559	802	299	86	184	150	78
YCR003W	MRPL32	3	+	118617	119169	119272	103	384	219	304	106	55	76	81	39
YCR004C	YCP4	3	-	119572	120316	119389	183	711	502	502	283	74	181	147	103
YCR004C	YCP4	3	-	119572	120316	119467	105	39	48	74	50	14	29	22	12
YCR005C	CIT2	3	-	120943	122326	120793	150	966	7716	11720	6344	3523	5168	4622	2562
YCR009C	RVS161	3	-	130742	131540	130443	299	779	390	491	263	78	185	137	75
YCR009C	RVS161	3	-	130742	131540	130645	97	421	373	599	190	82	101	87	57
YCR011C	ADP1	3	-	133721	136871	133666	55	451	446	751	485	226	301	247	146
YCR012W	PGK1	3	+	137743	138994	139174	180	160	38	35	18	11	11	11	9
YCR012W	PGK1	3	+	137743	138994	139151	157	15447	3042	2758	1725	756	1451	1198	693
YCR015C	YCR015C	3	-	141214	142168	141135	79	45	41	77	26	20	18	14	8
YCR016W	YCR016W	3	+	143631	144504	144672	168	443	67	55	18	13	7	7	4
YCR017C	CWH43	3	-	144770	147632	144587	183	1107	665	861	619	286	486	359	201
YCR017C	CWH43	3	-	144770	147632	144644	126	90	133	236	152	71	103	89	41
YCR018C	SRD1	3	-	148235	148901	147747	488	96	33	83	85	38	86	72	33
YCR018C	SRD1	3	-	148235	148901	147887	348	85	23	73	46	51	41	39	27
YCR018C	SRD1	3	-	148235	148901	147961	274	143	51	88	31	25	22	20	13
YCR018C	SRD1	3	-	148235	148901	148069	166	726	358	828	359	304	309	310	183
YCR018C-A	YCR018C-A	3	-	151605	151860	151481	124	67	42	69	52	30	28	30	15
YCR019W	MAK32	3	+	152834	153926	154039	113	165	85	114	45	17	35	28	15
YCR020C	PET18	3	-	154009	154657	153934	75	204	93	153	107	94	87	74	56
YCR020C-A	MAK31	3	-	154827	155094	154666	161	410	205	300	89	77	70	50	36
YCR020W-B	HTL1	3	+	155317	155554	156060	506	436	94	60	22	17	17	11	10
YCR020W-B	HTL1	3	+	155317	155554	156037	483	438	113	102	41	23	20	16	10
YCR023C	YCR023C	3	-	158533	160369	158292	241	240	256	341	242	57	121	95	55
YCR024C	YCR024C	3	-	160739	162218	160620	119	58	41	81	54	13	27	25	10
YCR024C-B	YCR024C-B	3	-	162594	162861	162405	189	8280	2327	2719	1100	341	557	366	184
YCR024C-B	YCR024C-B	3	-	162594	162861	162471	123	638	217	540	214	61	117	89	41
YCR026C	YCR026C	3	-	164106	166335	163893	213	273	106	201	129	81	97	77	42
YCR027C	RHB1	3	-	167365	167995	166729	636	71	54	89	33	9	25	22	13
YCR028C	FEN2	3	-	170881	172420	170158	723	616	263	287	173	77	93	76	38
YCR028C	FEN2	3	-	170881	172420	170625	256	95	47	51	16	12	10	11	6
YCR028C-A	YCR028C-A	3	-	172945	173436	172755	190	3296	1735	1885	694	285	441	359	166
YCR028C-A	YCR028C-A	3	-	172945	173436	172821	124	387	371	648	228	119	118	98	56
YCR030C	SYP1	3	-	173821	176434	173660	161	624	703	1636	1055	307	635	513	331
YCR031C	YCR031C	3	-	177495	178216	176572	923	350	112	113	43	23	34	23	17
YCR031C	YCR031C	3	-	177495	178216	177396	99	17593	5109	6832	2098	973	1332	940	402
YCR032W	BPH1	3	+	179515	186019	186099	80	170	113	305	138	105	112	95	53
YCR033W	SNT1	3	+	186484	190165	190329	164	480	255	514	240	74	169	140	73
YCR034W	FEN1	3	+	190587	191631	191798	167	1565	598	488	143	75	82	59	27
YCR034W	FEN1	3	+	190587	191631	191726	95	220	72	55	14	14	7	5	4
YCR035C	RRP43	3	-	191829	193014	191688	141	870	250	347	148	157	120	94	59
YCR036W	RBK1	3	+	193292	194294	194379	85	456	375	854	489	221	376	289	158
YCR036W	RBK1	3	+	193292	194294	194325	31	72	61	163	71	41	62	43	24
YCR037C	PHO87	3	-	194409	197181	194319	90	445	184	272	161	70	135	135	63
YCR038C	BUD5	3	-	197616	199545	197514	102	108	69	130	69	51	58	49	26
YCR043C	YCR043C	3	-	206256	206640	206092	164	701	284	361	110	49	69	58	29
YCR044C	PER1	3	-	206872	207946	206776	96	548	260	308	175	99	107	96	80
YCR046C	IMG1	3	-	209909	210419	209805	104	505	351	268	107	46	66	53	34
YCR047C	BUD23	3	-	210713	211541	210514	199	487	48	37	9	21	9	10	6
YCR048W	ARE1	3	+	211924	213757	213937	180	671	326	506	289	109	188	165	90
YCR051W	YCR051W	3	+	214066	214735	214866	131	850	231	280	112	98	96	86	39
YCR052W	RSC6	3	+	214989	216441	216625	184	697	371	528	236	94	147	115	53
YCR053W	THR4	3	+	216692	218237	218316	79	3776	1612	2719	1481	649	1056	824	399
YCR054C	CTR86	3	-	218371	220063	218229	142	123	59	53	29	15	23	23	9
YCR057C	PWP2	3	-	220452	223224	220341	111	679	51	27	8	18	9	7	4
YCR059C	YIH1	3	-	223449	224226	223270	179	546	177	153	65	57	41	32	15
YCR060W	YCR060W	3	+	224394	224730	224852	122	658	264	323	92	39	59	43	20
YCR061W	YCR061W	3	+	225558	227454	227811	357	196	292	271	139	46	87	63	47
YCR065W	HCM1	3	+	229305	231000	231338	338	642	212	330	229	105	166	140	84
YCR065W	HCM1	3	+	229305	231000	231036	36	382	101	153	81	41	48	34	22
YCR067C	SED4	3	-	233120	236318	233050	70	467	340	546	285	118	199	158	65
YCR069W	CPR4	3	+	239050	240007	240113	106	792	848	1642	1128	492	799	633	373
YCR071C	IMG2	3	-	240098	240539	240030	68	388	249	336	137	60	89	75	37
YCR072C	YCR072C	3	-	240800	242348	240721	79	646	77	38	11	18	11	8	3
YCR073C	SSK22	3	-	242584	246580	242522	62	129	34	217	111	47	74	61	22
YCR073W-A	SOL2	3	+	246959	247907	248020	113	669	448	511	240	110	168	161	100
YCR075C	ERS1	3	-	248029	248812	247887	142	205	166	128	60	22	33	29	21
YCR075W-A	YCR075W-A	3	+	248971	249199	249274	75	106	77	84	39	10	26	14	11
YCR076C	YCR076C	3	-	249289	250042	249186	103	152	119	87	35	21	24	25	12
YCR077C	PAT1	3	-	250234	252625	250099	135	322	178	308	142	68	102	66	39
YCR079W	YCR079W	3	+	252841	254170	254295	125	205	173	273	184	75	149	127	85
YCR082W	YCR082W	3	+	258879	259266	259410	144	566	204	148	71	60	49	54	32
YCR082W	YCR082W	3	+	258879	259266	259368	102	719	598	1095	546	446	490	431	259
YCR083W	TRX3	3	+	259574	259958	260072	114	414	127	159	103	207	131	137	143
YCR084C	TUP1	3	-	260307	262449	259970	337	370	205	296	137	61	93	68	38
YCR084C	TUP1	3	-	260307	262449	260003	304	502	354	596	306	155	134	117	70
YCR087C-A	YCR087C-A	3	-	264002	264464	263942	60	483	32	24	9	15	6	4	4
YCR088W	ABP1	3	+	265064	266843	266974	131	283	282	428	193	49	117	101	52
YCR088W	ABP1	3	+	265064	266843	266921	78	132	140	296	146	76	92	69	39
YCR089W	FIG2	3	+	267430	272260	272316	56	184	96	195	133	69	131	106	56
YCR090C	YCR090C	3	-	272311	272860	272240	71	912	284	265	84	31	52	31	19
YCR092C	MSH3	3	-	276760	279817	276612	148	191	102	200	97	37	54	48	17
YCR093W	CDC39	3	+	280113	286440	286533	93	751	351	503	214	89	138	131	59
YCR094W	CDC50	3	+	286758	287934	288207	273	277	162	229	135	46	82	78	36
YCR095C	YCR095C	3	-	288166	289255	288112	54	389	164	203	92	60	76	68	41
YCR097W	YCR097W	3	+	293831	294318	294334	16	809	403	670	272	235	207	220	133
YCR097W-A	YCR097W-A	3	+	294435	294702	295290	588	43	46	143	71	86	42	27	22
YCR098C	GIT1	3	-	297045	298602	296792	253	87	64	190	212	117	178	169	98
YCR099C	YCR099C	3	-	300828	301296	300590	238	142	97	154	79	42	52	33	24
YDL002C	NHP10	4	-	446964	447576	446683	281	457	214	246	109	41	72	58	30
YDL003W	MCD1	4	+	444680	446381	446496	115	174	65	92	41	15	24	23	16
YDL004W	ATP16	4	+	443026	443509	443795	286	545	304	416	269	205	245	227	140
YDL005C	MED2	4	-	441011	442307	440785	226	377	234	351	159	139	114	109	68
YDL006W	PTC1	4	+	439906	440752	440867	115	445	178	260	115	51	75	68	34
YDL007W	RPT2	4	+	438044	439358	439429	71	1958	1279	1557	733	409	537	486	292
YDL008W	APC11	4	+	433494	433992	434109	117	424	239	323	124	51	76	62	36
YDL010W	YDL010W	4	+	432327	433023	433301	278	393	430	651	322	114	244	166	96
YDL012C	YDL012C	4	-	431105	431515	430944	161	560	319	368	155	79	133	105	54
YDL013W	HEX3	4	+	429064	430924	431037	113	192	84	164	77	46	52	46	36
YDL014W	NOP1	4	+	427361	428345	428559	214	2637	384	311	87	84	67	54	21
YDL014W	NOP1	4	+	427361	428345	428507	162	4027	685	639	164	159	130	91	43
YDL017W	CDC7	4	+	424206	425730	425843	113	185	64	69	44	18	26	21	12
YDL018C	ERP3	4	-	422830	423508	422646	184	111	54	44	25	6	18	14	10
YDL018C	ERP3	4	-	422830	423508	422773	57	48	73	62	25	7	26	18	11
YDL019C	OSH2	4	-	417660	421512	416716	944	44	34	85	44	21	27	20	13
YDL019C	OSH2	4	-	417660	421512	417509	151	98	71	83	47	12	20	21	19
YDL019C	OSH2	4	-	417660	421512	417574	86	179	156	168	93	25	47	42	24
YDL020C	RPN4	4	-	415110	416706	414970	140	479	180	485	385	172	266	235	140
YDL021W	GPM2	4	+	413950	414886	414960	74	26	69	134	59	27	43	32	19
YDL022W	GPD1	4	+	411822	412998	413209	211	449	126	135	138	71	108	92	48
YDL022W	GPD1	4	+	411822	412998	413153	155	69	48	91	63	31	56	46	35
YDL022W	GPD1	4	+	411822	412998	413110	112	107	108	244	156	73	136	109	81
YDL024C	DIA3	4	-	408448	409855	408155	293	413	243	343	188	171	124	80	71
YDL025C	YDL025C	4	-	405341	407204	405166	175	78	80	146	82	44	60	41	31
YDL025C	YDL025C	4	-	405341	407204	405236	105	138	75	121	56	42	43	36	25
YDL026W	YDL026W	4	+	404746	405058	405342	284	561	129	94	21	14	11	10	8
YDL027C	YDL027C	4	-	403692	404955	403550	142	153	161	282	180	73	104	105	74
YDL027C	YDL027C	4	-	403692	404955	403601	91	78	94	290	156	78	98	92	61
YDL028C	MPS1	4	-	400994	403289	400845	149	113	61	121	46	19	31	28	16
YDL029W	YDL029W	4	+	399337	400636	400910	274	162	120	193	143	58	115	86	39
YDL029W	YDL029W	4	+	399337	400636	400845	209	101	56	30	16	9	13	11	4
YDL029W	YDL029W	4	+	399337	400636	400762	126	993	769	1139	506	255	348	297	164
YDL030W	PRP9	4	+	397534	399127	399216	89	274	98	96	39	21	31	27	11
YDL031W	DBP10	4	+	394214	397202	397289	87	563	90	117	45	30	40	36	19
YDL035C	GPR1	4	-	389169	392055	389021	148	350	277	473	269	113	176	154	77
YDL039C	PRM7	4	-	381982	384079	381886	96	318	22	37	18	13	14	9	3
YDL040C	NAT1	4	-	378870	381435	378760	110	1691	841	958	402	213	267	217	100
YDL042C	SIR2	4	-	376753	378442	376641	112	292	61	37	16	11	9	12	6
YDL043C	PRP11	4	-	375676	376477	375368	308	295	74	58	18	10	12	12	5
YDL044C	MTF2	4	-	373963	375286	373885	78	157	74	92	50	21	26	23	14
YDL045C	FAD1	4	-	372684	373605	372559	125	272	203	369	180	99	146	118	64
YDL045W-A	MRP10	4	+	372244	372532	372652	120	557	363	554	254	165	201	149	90
YDL046W	YDL046W	4	+	371236	371758	372027	269	1719	1701	3843	2694	840	1757	1258	718
YDL047W	SIT4	4	+	369768	370704	371004	300	805	519	745	350	288	142	116	140
YDL048C	STP4	4	-	366738	368211	366654	84	152	49	102	48	29	44	28	17
YDL051W	LHP1	4	+	363951	364779	364885	106	1443	295	243	67	65	54	45	24
YDL052C	SLC1	4	-	362671	363583	362596	75	1020	675	809	389	135	247	183	108
YDL052C	SLC1	4	-	362671	363583	362617	54	80	42	67	29	7	17	13	5
YDL053C	PBP4	4	-	361698	362256	361510	188	1028	534	655	338	180	225	180	96
YDL054C	MCH1	4	-	359824	361285	359743	81	212	109	134	86	42	64	62	39
YDL055C	PSA1	4	-	355673	356759	355432	241	5412	1489	2000	835	251	486	324	171
YDL055C	PSA1	4	-	355673	356759	355533	140	6051	1221	1597	539	142	301	220	106
YDL056W	MBP1	4	+	352876	355378	355534	156	72	46	48	29	29	20	18	10
YDL056W	MBP1	4	+	352876	355378	355452	74	144	64	84	33	20	31	17	13
YDL057W	YDL057W	4	+	351433	352420	352460	40	130	104	329	151	81	106	78	40
YDL058W	USO1	4	+	345664	351037	351169	132	290	177	199	69	41	42	31	19
YDL060W	TSR1	4	+	341618	343985	344076	91	1533	130	95	37	65	27	23	23
YDL061C	RPS29B	4	-	340627	340798	340332	295	230	19	31	17	12	18	16	6
YDL061C	RPS29B	4	-	340627	340798	340464	163	13979	3836	5398	1688	809	1168	863	373
YDL063C	YDL063C	4	-	338271	340134	338131	140	377	17	12	5	6	3	2	2
YDL063C	YDL063C	4	-	338271	340134	338170	101	766	39	38	11	26	8	8	4
YDL064W	YDL064W	4	+	337486	338070	338191	121	132	88	55	31	18	22	17	8
YDL064W	YDL064W	4	+	337486	338070	338169	99	216	118	95	47	21	31	18	10
YDL065C	PEX19	4	-	336248	337277	336226	22	112	50	60	20	18	15	10	6
YDL066W	IDP1	4	+	334834	336121	336526	405	13	17	65	86	28	73	60	27
YDL066W	IDP1	4	+	334834	336121	336261	140	886	602	1092	589	360	374	317	165
YDL067C	COX9	4	-	334216	334396	333984	232	1219	892	1654	794	479	640	487	315
YDL069C	YDL069C	4	-	333120	333810	333004	116	194	168	511	227	123	185	137	69
YDL070W	BDF2	4	+	331024	332941	333203	262	425	116	123	47	36	31	32	17
YDL070W	BDF2	4	+	331024	332941	333119	178	177	43	37	13	7	7	5	4
YDL072C	YDL072C	4	-	329835	330447	329744	91	1511	1194	2710	1785	664	1273	986	582
YDL073W	YDL073W	4	+	326612	329567	329622	55	332	178	352	160	54	106	78	40
YDL074C	BRE1	4	-	324046	326149	323954	92	903	415	607	237	93	153	128	65
YDL075W	YDL075W	4	+	322225	322988	323053	65	14037	3034	3739	989	557	707	476	181
YDL076C	RXT3	4	-	320667	321552	320439	228	105	69	92	38	20	29	20	13
YDL076C	RXT3	4	-	320667	321552	320475	192	163	136	244	98	44	62	51	32
YDL077C	VAM6	4	-	316970	320120	316907	63	102	66	80	31	9	19	19	7
YDL077C	VAM6	4	-	316970	320120	316944	26	91	58	100	39	12	18	15	5
YDL078C	MDH3	4	-	315356	316388	315274	82	1008	703	794	317	142	177	160	106
YDL080C	THI3	4	-	310641	312471	310475	166	151	106	152	72	29	43	37	22
YDL081C	RPP1A	4	-	309801	310122	309695	106	37065	8162	8767	2848	2035	1842	1349	767
YDL082W	YDL082W	4	+	308423	309388	309523	135	67	34	73	24	11	19	13	6
YDL083C	YDL083C	4	-	306925	307789	306577	348	59	28	55	47	12	21	18	7
YDL083C	YDL083C	4	-	306925	307789	306808	117	12650	2639	2253	483	243	285	195	76
YDL084W	SUB2	4	+	305236	306577	306663	86	2221	815	879	329	107	210	182	94
YDL085C-A	YDL085C-A	4	-	302463	302670	302224	239	220	103	29	9	9	8	6	4
YDL085C-A	YDL085C-A	4	-	302463	302670	302292	171	1417	817	344	143	75	95	70	51
YDL085C-A	YDL085C-A	4	-	302463	302670	302364	99	124	89	171	87	38	70	62	29
YDL086W	YDL086W	4	+	301412	302234	302300	66	359	234	441	233	113	182	142	88
YDL088C	ASM4	4	-	298416	300003	298264	152	826	491	695	376	238	244	193	112
YDL089W	YDL089W	4	+	296819	298274	298345	71	193	138	246	158	35	103	79	45
YDL090C	RAM1	4	-	295033	296329	294983	50	70	61	70	25	9	13	11	7
YDL091C	UBX3	4	-	293391	294759	293299	92	160	217	430	218	147	169	143	79
YDL092W	SRP14	4	+	292780	293221	293366	145	918	351	481	185	108	156	125	69
YDL093W	PMT5	4	+	289908	292140	292419	279	394	138	113	68	33	43	35	18
YDL095W	PMT1	4	+	287058	289512	289604	92	849	351	366	201	62	120	93	45
YDL097C	RPN6	4	-	285390	286695	285294	96	1351	803	908	339	178	237	214	136
YDL099W	YDL099W	4	+	283418	284444	284512	68	603	297	373	152	77	96	92	51
YDL100C	ARR4	4	-	282111	283176	282037	74	2331	1441	1350	477	197	324	253	123
YDL101C	DUN1	4	-	280306	281848	280199	107	143	130	156	93	28	63	54	24
YDL102W	CDC2	4	+	276871	280165	280287	122	240	84	106	31	21	26	21	10
YDL103C	QRI1	4	-	275147	276581	275056	91	428	266	260	123	37	66	53	33
YDL105W	QRI2	4	+	272388	273597	273663	66	349	123	159	101	59	63	53	32
YDL106C	PHO2	4	-	270221	271901	269976	245	18	22	44	38	12	28	22	8
YDL106C	PHO2	4	-	270221	271901	270095	126	155	126	268	140	52	65	72	46
YDL107W	MSS2	4	+	268920	269976	270126	150	56	44	58	20	9	17	15	6
YDL108W	YDL108W	4	+	267697	268699	268784	85	188	72	63	28	13	14	17	13
YDL108W	YDL108W	4	+	267697	268699	268751	52	186	93	127	42	25	23	38	21
YDL110C	YDL110C	4	-	264511	264964	264331	180	109	98	219	179	61	131	117	92
YDL111C	RRP42	4	-	263312	264110	263254	58	999	362	462	148	124	119	104	58
YDL112W	TRM3	4	+	258914	263225	263333	108	241	44	29	9	18	6	8	4
YDL112W	TRM3	4	+	258914	263225	263295	70	221	33	19	9	9	6	7	1
YDL113C	ATG20	4	-	256632	258555	256519	113	286	237	403	187	148	159	144	89
YDL115C	IWR1	4	-	253994	255126	253904	90	299	211	297	122	75	93	79	56
YDL116W	NUP84	4	+	251565	253746	253816	70	689	330	434	173	76	115	105	57
YDL117W	CYK3	4	+	248580	251238	251370	132	379	219	405	139	37	76	70	27
YDL120W	YFH1	4	+	245922	246447	246600	153	365	379	622	365	158	242	214	105
YDL120W	YFH1	4	+	245922	246447	246534	87	59	58	89	44	21	30	25	19
YDL121C	YDL121C	4	-	245132	245582	244934	198	981	245	211	73	91	53	48	26
YDL121C	YDL121C	4	-	245132	245582	245011	121	248	76	78	20	28	21	13	8
YDL122W	UBP1	4	+	242551	244981	245061	80	669	209	247	124	61	73	68	41
YDL123W	SNA4	4	+	241417	241840	242327	487	427	175	251	182	147	172	161	112
YDL123W	SNA4	4	+	241417	241840	242240	400	27	15	45	41	41	27	25	12
YDL124W	YDL124W	4	+	240258	241197	241268	71	727	689	910	502	253	380	317	199
YDL125C	YDL125C	4	-	239018	239606	238907	111	3193	2136	2682	1446	1000	1049	894	585
YDL126C	CDC48	4	-	236156	238664	236107	49	1832	1464	2134	968	402	687	623	369
YDL127W	PCL2	4	+	234926	235853	236019	166	226	125	363	231	65	167	161	62
YDL128W	VCX1	4	+	232651	233887	234059	172	1183	804	1166	674	315	492	360	271
YDL128W	VCX1	4	+	232651	233887	233987	100	130	69	134	63	35	31	27	19
YDL130W	YDL130W	4	+	229905	230527	230619	92	10993	3150	4089	1027	321	681	451	197
YDL130W-A	STF1	4	+	229170	229431	229591	160	184	667	1149	692	239	469	368	210
YDL131W	LYS21	4	+	227392	228715	228816	101	653	388	629	277	101	200	131	48
YDL131W	LYS21	4	+	227392	228715	228765	50	211	120	269	88	30	62	43	18
YDL132W	CDC53	4	+	224303	226751	226912	161	782	697	1293	723	299	534	455	250
YDL133C-A	RPL41B	4	-	221723	221801	221528	195	45818	9429	9818	2406	1220	1679	1218	521
YDL133W	YDL133W	4	+	222426	223740	223837	97	276	158	178	103	43	69	62	31
YDL134C	PPH21	4	-	219661	220771	219556	105	803	553	893	458	207	298	266	155
YDL135C	RDI1	4	-	218679	219288	218428	251	390	271	421	194	103	122	85	66
YDL135C	RDI1	4	-	218679	219288	218591	88	263	233	370	163	68	106	80	38
YDL136W	YDL136W	4	+	217599	218367	218495	128	1228	278	350	95	67	60	50	25
YDL136W	YDL136W	4	+	217599	218367	218458	91	2938	571	734	170	95	124	99	41
YDL137W	ARF2	4	+	216528	217074	217203	129	2372	2936	4616	2137	982	1494	1289	699
YDL138W	RGT2	4	+	213351	215643	215784	141	88	86	224	95	42	62	45	22
YDL140C	RPO21	4	-	205360	210562	205291	69	225	44	70	47	26	31	24	12
YDL141W	BPL1	4	+	203039	205112	205359	247	288	160	130	70	21	37	31	18
YDL141W	BPL1	4	+	203039	205112	205308	196	95	45	55	20	10	12	7	6
YDL142C	CRD1	4	-	201719	202571	201594	125	347	284	392	208	132	144	129	90
YDL143W	CCT4	4	+	199996	201583	201675	92	788	274	253	105	37	66	62	29
YDL144C	YDL144C	4	-	198662	199733	198572	90	262	186	326	163	54	101	85	44
YDL145C	COP1	4	-	194571	198177	194411	160	870	483	751	384	160	249	176	85
YDL147W	RPN5	4	+	190924	192262	192407	145	1733	1021	1732	779	446	625	580	316
YDL148C	NOP14	4	-	188154	190587	187952	202	487	17	8	4	14	4	3	2
YDL149W	ATG9	4	+	184925	187919	188015	96	29	37	87	55	44	43	46	29
YDL150W	RPC53	4	+	183343	184612	184706	94	432	81	48	16	14	13	8	6
YDL153C	SAS10	4	-	181186	183019	181047	139	388	18	15	4	10	3	3	2
YDL153C	SAS10	4	-	181186	183019	181087	99	352	19	16	7	9	3	2	3
YDL155W	CLB3	4	+	176773	178057	178185	128	200	81	94	20	18	17	16	9
YDL159W	STE7	4	+	172481	174029	174150	121	86	47	92	48	12	27	26	12
YDL160C	DHH1	4	-	170410	171931	169775	635	1623	974	1585	978	349	579	491	313
YDL160C	DHH1	4	-	170410	171931	169879	531	275	84	130	63	41	49	31	16
YDL160C-A	YDL160C-A	4	-	169366	169609	169184	182	227	102	116	38	18	28	20	8
YDL161W	ENT1	4	+	167714	169079	169182	103	244	118	170	75	38	58	43	26
YDL164C	CDC9	4	-	164987	167255	164827	160	300	129	116	56	33	38	35	19
YDL165W	CDC36	4	+	164290	164866	164903	37	436	185	242	80	46	61	51	28
YDL166C	FAP7	4	-	163449	164043	163389	60	853	228	206	60	68	55	44	18
YDL167C	NRP1	4	-	160995	163155	160818	177	890	98	62	20	44	18	15	10
YDL168W	SFA1	4	+	159604	160765	160967	202	313	113	118	81	25	47	44	32
YDL168W	SFA1	4	+	159604	160765	160816	51	284	118	121	50	22	36	32	25
YDL169C	UGX2	4	-	158064	158736	158002	62	20	100	290	181	187	152	142	91
YDL170W	UGA3	4	+	156318	157905	158027	122	251	284	758	462	328	372	317	164
YDL171C	GLT1	4	-	149203	155641	149090	113	342	467	1052	611	286	391	342	191
YDL173W	YDL173W	4	+	148191	149079	149204	125	182	108	128	73	34	53	35	24
YDL174C	DLD1	4	-	145826	147590	145736	90	186	136	132	58	14	31	30	14
YDL175C	AIR2	4	-	144484	145519	144268	216	148	116	192	94	37	58	57	35
YDL176W	YDL176W	4	+	142097	144224	144334	110	390	269	343	144	78	92	95	47
YDL177C	YDL177C	4	-	141209	141722	141121	88	172	145	148	63	29	48	42	23
YDL178W	DLD2	4	+	139522	141115	141185	70	664	367	495	233	122	162	144	70
YDL179W	PCL9	4	+	138291	139206	139357	151	117	44	80	16	12	11	10	5
YDL179W	PCL9	4	+	138291	139206	139303	97	116	115	188	54	22	28	24	9
YDL180W	YDL180W	4	+	135896	137540	137602	62	27	36	69	35	12	19	14	10
YDL180W	YDL180W	4	+	135896	137540	137583	43	169	139	269	97	49	71	60	34
YDL181W	INH1	4	+	135179	135437	135545	108	211	584	698	387	353	331	287	212
YDL181W	INH1	4	+	135179	135437	135485	48	223	72	109	62	44	39	29	18
YDL182W	LYS20	4	+	133437	134724	134815	91	1036	452	647	295	164	229	182	77
YDL184C	RPL41A	4	-	130407	130485	130199	208	56138	12906	12070	4588	2432	3383	2719	1497
YDL185W	TFP1	4	+	126787	130003	130107	104	2647	1324	2141	1134	385	785	623	326
YDL185W	TFP1	4	+	126787	130003	130059	56	387	252	635	298	89	153	108	55
YDL186W	YDL186W	4	+	125616	126450	126577	127	329	160	195	93	57	61	46	30
YDL188C	PPH22	4	-	123865	124999	123713	152	106	55	80	73	37	54	46	28
YDL188C	PPH22	4	-	123865	124999	123741	124	434	220	275	207	109	130	125	82
YDL189W	RBS1	4	+	122216	123590	123683	93	558	226	340	183	82	124	101	50
YDL190C	UFD2	4	-	118707	121593	118503	204	637	583	929	451	243	292	241	146
YDL191W	YDL191W	4	+	117664	118518	118650	132	432	64	44	15	15	10	8	8
YDL191W	YDL191W	4	+	117664	118518	118616	98	10653	2678	3180	850	449	576	391	151
YDL192W	ARF1	4	+	116321	116867	117449	582	105	145	470	312	85	226	169	73
YDL192W	ARF1	4	+	116321	116867	117140	273	562	139	195	63	30	42	37	16
YDL192W	ARF1	4	+	116321	116867	117013	146	1466	333	320	97	53	61	44	32
YDL192W	ARF1	4	+	116321	116867	116923	56	1732	749	1041	344	187	230	179	90
YDL193W	YDL193W	4	+	114672	115800	115999	199	234	121	153	74	43	46	42	35
YDL195W	SEC31	4	+	107208	111030	111171	141	1372	844	1350	717	289	436	336	204
YDL198C	GGC1	4	-	103649	104552	103529	120	883	853	1288	465	136	198	133	69
YDL199C	YDL199C	4	-	101290	103354	101209	81	19	27	87	46	38	48	46	40
YDL200C	MGT1	4	-	100501	101068	100434	67	302	205	233	88	69	65	48	23
YDL201W	TRM8	4	+	99561	100422	100503	81	637	93	63	26	17	15	14	6
YDL202W	MRPL11	4	+	98475	99225	99370	145	155	90	67	32	17	20	11	13
YDL203C	YDL203C	4	-	96082	97954	95905	177	462	212	271	127	66	74	75	34
YDL204W	RTN2	4	+	94605	95787	95965	178	106	53	128	139	144	120	129	206
YDL204W	RTN2	4	+	94605	95787	95909	122	42	22	55	54	61	39	38	59
YDL204W	RTN2	4	+	94605	95787	95819	32	94	34	76	31	53	14	19	8
YDL205C	HEM3	4	-	92762	93746	92470	292	1025	314	372	173	140	136	108	82
YDL205C	HEM3	4	-	92762	93746	92680	82	422	145	195	99	46	69	55	35
YDL207W	GLE1	4	+	88248	89865	89944	79	276	131	175	69	25	54	38	17
YDL208W	NHP2	4	+	87512	87983	88109	126	4796	874	957	299	418	269	251	119
YDL209C	CWC2	4	-	86207	87227	86014	193	152	46	27	15	13	11	9	6
YDL210W	UGA4	4	+	84270	85986	86080	94	61	187	385	133	87	104	84	31
YDL211C	YDL211C	4	-	79294	80413	79142	152	90	47	40	28	10	12	11	6
YDL212W	SHR3	4	+	78426	79059	79203	144	2253	1154	1784	841	359	490	389	207
YDL215C	GDH2	4	-	70640	73919	70488	152	292	704	828	394	168	278	252	136
YDL215C	GDH2	4	-	70640	73919	70571	69	28	86	117	32	14	19	14	8
YDL216C	RRI1	4	-	68997	70320	68867	130	62	42	59	33	15	24	17	12
YDL217C	TIM22	4	-	67983	68607	67577	406	157	84	110	41	20	28	28	10
YDL219W	YDL219W	4	+	65242	65766	66042	276	302	109	109	43	6	23	14	7
YDL223C	HBT1	4	-	57265	60406	56948	317	287	208	379	232	94	155	137	132
YDL224C	WHI4	4	-	54397	56347	54156	241	124	105	213	180	101	132	146	70
YDL224C	WHI4	4	-	54397	56347	54253	144	237	210	423	257	133	186	180	100
YDL225W	SHS1	4	+	52445	54101	54185	84	279	121	235	95	26	62	49	19
YDL226C	GCS1	4	-	51115	52174	50905	210	468	289	420	137	49	96	59	34
YDL227C	HO	4	-	46271	48032	46213	58	337	116	100	37	7	29	17	8
YDL229W	SSB1	4	+	44065	45907	46012	105	11517	1736	1849	389	391	345	215	107
YDL230W	PTP1	4	+	42700	43708	43883	175	247	75	91	56	91	37	33	19
YDL231C	BRE4	4	-	38867	42245	38780	87	322	232	289	150	61	90	78	46
YDL232W	OST4	4	+	38487	38598	38855	257	1890	1142	1809	864	384	558	456	235
YDL233W	YDL233W	4	+	36797	38174	38340	166	124	55	95	52	22	34	30	16
YDL234C	GYP7	4	-	34237	36478	34178	59	137	92	192	116	75	97	74	51
YDL235C	YPD1	4	-	33414	33918	33273	141	569	249	510	237	94	175	143	58
YDL236W	PHO13	4	+	32295	33234	33368	134	1627	1165	2401	813	280	535	355	148
YDL237W	YDL237W	4	+	30656	31829	32030	201	626	662	830	346	141	229	172	100
YDL237W	YDL237W	4	+	30656	31829	31907	78	226	331	496	205	89	136	100	57
YDL238C	YDL238C	4	-	28984	30454	28921	63	67	201	784	273	113	150	115	65
YDL239C	ADY3	4	-	26402	28775	26360	42	96	218	806	414	84	235	207	108
YDL240W	LRG1	4	+	22822	25876	26152	276	59	60	91	39	15	22	25	13
YDL240W	LRG1	4	+	22822	25876	26115	239	336	299	359	162	90	97	79	47
YDL243C	AAD4	4	-	17576	18566	17488	88	98	76	172	93	35	70	44	14
YDL248W	COS7	4	+	1801	2953	3568	615	148	147	164	77	41	33	29	25
YDR001C	NTH1	4	-	450217	452473	450146	71	519	814	2325	1313	672	896	695	419
YDR002W	YRB1	4	+	453042	453648	453831	183	7430	2493	3443	1450	900	1211	902	490
YDR002W	YRB1	4	+	453042	453648	453753	105	93	87	315	95	84	80	76	39
YDR003W-A	YDR003W-A	4	+	454779	454902	455054	152	324	195	290	163	87	119	84	59
YDR004W	RAD57	4	+	455198	456581	456740	159	121	53	63	28	13	13	10	8
YDR005C	YDR005C	4	-	456833	458101	456687	146	212	113	197	118	47	79	60	41
YDR005C	YDR005C	4	-	456833	458101	456717	116	72	34	56	26	18	17	15	6
YDR006C	SOK1	4	-	458539	461245	458455	84	854	480	769	363	260	280	229	131
YDR007W	TRP1	4	+	461839	462514	462653	139	274	96	85	24	20	25	20	10
YDR007W	TRP1	4	+	461839	462514	462557	43	443	350	542	260	148	184	148	79
YDR008C	YDR008C	4	-	462249	462600	461555	694	112	89	141	82	43	66	72	45
YDR011W	SNQ2	4	+	465916	470422	470601	179	1307	393	463	279	73	135	98	45
YDR012W	RPL4B	4	+	471850	472939	473015	76	6876	1730	2275	848	657	669	466	223
YDR013W	PSF1	4	+	473154	473781	473869	88	217	105	159	65	28	46	40	23
YDR016C	DAD1	4	-	478471	478756	478367	104	876	566	600	219	92	149	111	70
YDR017C	KCS1	4	-	479112	482265	478944	168	899	255	395	198	76	151	124	50
YDR019C	GCV1	4	-	484160	485363	483985	175	1688	1221	2852	2113	909	1540	1382	736
YDR021W	FAL1	4	+	486801	488001	488058	57	242	22	22	16	11	13	14	4
YDR025W	YDR025W	4	+	491512	492322	492418	96	7617	2082	2430	660	428	422	284	127
YDR026C	YDR026C	4	-	492553	494266	492343	210	88	82	135	67	42	44	37	20
YDR027C	VPS54	4	-	494646	497316	494566	80	252	188	272	185	46	113	96	53
YDR028C	REG1	4	-	497832	500877	497558	274	394	255	546	314	106	174	169	82
YDR028C	REG1	4	-	497832	500877	497606	226	128	121	264	124	97	87	58	35
YDR031W	YDR031W	4	+	503495	503861	504008	147	234	123	159	98	71	83	65	53
YDR032C	PST2	4	-	504096	504693	503941	155	928	1256	2184	1517	621	1059	875	580
YDR033W	MRH1	4	+	508144	509107	509554	447	14898	5916	6492	1925	352	794	591	283
YDR033W	MRH1	4	+	508144	509107	509299	192	43	14	30	31	26	29	31	15
YDR034C	LYS14	4	-	509734	512107	509663	71	195	168	320	169	125	135	110	61
YDR034C-A	YDR034C-A	4	-	520513	520690	520216	297	516	292	737	353	197	276	203	110
YDR035W	ARO3	4	+	521813	522926	523136	210	1064	344	553	269	113	195	126	74
YDR035W	ARO3	4	+	521813	522926	523063	137	125	72	99	54	33	31	24	13
YDR036C	EHD3	4	-	523208	524711	523065	143	211	178	250	131	54	90	81	44
YDR037W	KRS1	4	+	525437	527213	527278	65	6581	1601	2202	821	495	638	417	222
YDR038C	ENA5	4	-	527419	530695	527213	206	185	79	49	30	21	25	16	10
YDR038C	ENA5	4	-	527419	530695	527274	145	110	57	56	26	14	16	19	6
YDR041W	RSM10	4	+	539800	540412	540583	171	441	366	500	249	149	193	182	105
YDR043C	NRG1	4	-	542672	543368	542552	120	59	42	221	176	90	113	100	51
YDR044W	HEM13	4	+	546640	547627	548566	939	116	42	53	30	27	24	17	11
YDR044W	HEM13	4	+	546640	547627	547775	148	769	296	499	361	324	337	404	206
YDR045C	RPC11	4	-	547976	548309	547758	218	1080	190	171	47	41	36	31	14
YDR046C	BAP3	4	-	548760	550575	548698	62	1155	470	160	35	28	20	15	15
YDR047W	HEM12	4	+	551858	552947	553022	75	869	355	197	63	30	36	34	20
YDR049W	YDR049W	4	+	553252	555151	555260	109	197	68	85	24	13	12	10	7
YDR050C	TPI1	4	-	555724	556471	555649	75	33284	11002	10561	4562	2174	2949	2306	1270
YDR051C	YDR051C	4	-	557054	558059	556998	56	541	225	244	107	58	67	69	44
YDR052C	DBF4	4	-	558509	560624	558271	238	367	212	293	141	54	71	61	36
YDR053W	YDR053W	4	+	560247	560643	561070	427	68	35	67	41	15	17	16	7
YDR054C	CDC34	4	-	561438	562326	560973	465	693	306	553	286	119	191	143	86
YDR055W	PST1	4	+	563525	564860	564992	132	508	395	1391	507	121	284	195	99
YDR056C	YDR056C	4	-	565021	565639	564919	102	370	219	327	143	44	67	56	36
YDR056C	YDR056C	4	-	565021	565639	564974	47	242	164	240	79	31	51	28	18
YDR057W	YOS9	4	+	565925	567554	567631	77	225	136	163	69	31	54	49	27
YDR058C	TGL2	4	-	567721	568702	567591	130	83	50	69	20	18	14	13	7
YDR059C	YDR059C	4	-	569232	569769	569130	102	354	366	679	462	452	439	407	285
YDR060W	MAK21	4	+	570646	573724	574131	407	266	22	16	10	12	9	6	3
YDR060W	MAK21	4	+	570646	573724	573811	87	256	14	11	2	3	1	1	1
YDR060W	MAK21	4	+	570646	573724	573789	65	272	17	12	3	6	2	3	3
YDR061W	YDR061W	4	+	574161	575781	575889	108	290	205	278	112	44	79	54	24
YDR062W	LCB2	4	+	576471	578157	578440	283	1289	403	511	243	140	163	135	77
YDR063W	YDR063W	4	+	578661	579111	579180	69	240	197	298	127	43	81	55	35
YDR064W	YDR064W	4	+	579456	580451	580526	75	19102	4849	5560	1459	791	996	731	305
YDR067C	YDR067C	4	-	582789	583464	582691	98	151	69	153	84	41	57	44	30
YDR067C	YDR067C	4	-	582789	583464	582760	29	66	25	60	22	14	27	18	9
YDR068W	DOS2	4	+	583711	584644	584816	172	57	34	49	24	17	21	17	8
YDR068W	DOS2	4	+	583711	584644	584715	71	209	133	278	109	68	108	76	42
YDR069C	DOA4	4	-	584937	587718	584634	303	94	71	157	101	20	55	54	26
YDR070C	YDR070C	4	-	588096	588378	587946	150	22	19	70	64	71	74	72	76
YDR071C	YDR071C	4	-	588825	589401	588747	78	1973	799	1051	441	232	346	246	154
YDR072C	IPT1	4	-	589759	591343	589667	92	1128	298	350	244	119	160	125	87
YDR073W	SNF11	4	+	592436	592946	593212	266	428	124	109	43	37	33	31	25
YDR073W	SNF11	4	+	592436	592946	593001	55	216	126	150	83	73	55	36	30
YDR074W	TPS2	4	+	593890	596581	596818	237	485	508	756	591	202	359	297	244
YDR075W	PPH3	4	+	597153	598080	598242	162	332	126	153	74	52	42	49	22
YDR077W	SED1	4	+	600790	601807	602135	328	7724	10917	54133	42457	13653	29206	21094	12032
YDR078C	SHU2	4	-	602195	602867	602041	154	180	148	141	72	61	51	57	29
YDR079C-A	TFB5	4	-	603590	603809	603380	210	357	167	225	94	67	71	53	32
YDR079W	PET100	4	+	603061	603397	603585	188	121	86	69	43	29	31	31	17
YDR079W	PET100	4	+	603061	603397	603516	119	86	70	98	47	30	32	25	14
YDR080W	VPS41	4	+	604005	606984	607177	193	43	28	58	32	25	23	17	12
YDR080W	VPS41	4	+	604005	606984	607039	55	75	44	77	42	11	30	24	15
YDR081C	PDC2	4	-	607301	610079	607039	262	354	170	204	120	59	67	56	31
YDR081C	PDC2	4	-	607301	610079	607232	69	145	87	188	107	46	50	55	31
YDR081C	PDC2	4	-	607301	610079	607275	26	126	89	211	80	37	51	44	18
YDR082W	STN1	4	+	610438	611923	612060	137	208	79	110	56	43	49	40	18
YDR083W	YDR083W	4	+	612070	613249	613336	87	1365	79	45	20	20	12	10	9
YDR084C	YDR084C	4	-	613402	614002	613270	132	146	78	91	47	10	29	27	13
YDR085C	AFR1	4	-	614285	616148	614199	86	100	101	320	165	73	118	85	48
YDR086C	SSS1	4	-	616925	617168	616738	187	2158	683	771	285	103	203	149	74
YDR086C	SSS1	4	-	616925	617168	616815	110	85	46	65	21	14	12	12	4
YDR087C	RRP1	4	-	617467	618304	617376	91	772	69	27	13	13	9	9	3
YDR089W	YDR089W	4	+	622109	624719	624897	178	86	42	56	42	15	25	15	16
YDR089W	YDR089W	4	+	622109	624719	624810	91	418	318	828	515	183	279	246	214
YDR090C	YDR090C	4	-	625063	625996	624728	335	372	485	874	474	176	312	247	149
YDR091C	RLI1	4	-	626705	628532	626372	333	1564	341	344	162	114	123	115	53
YDR092W	YDR092W	4	+	629873	630603	630696	93	141	103	80	32	15	28	22	9
YDR092W	YDR092W	4	+	629873	630603	630669	66	305	185	217	90	41	56	43	23
YDR094W	YDR094W	4	+	635837	636173	636177	4	893	386	475	173	51	95	70	31
YDR096W	GIS1	4	+	637136	639821	640034	213	87	67	100	58	43	41	40	30
YDR096W	GIS1	4	+	637136	639821	639977	156	77	49	48	24	14	15	15	9
YDR097C	MSH6	4	-	640106	643835	640047	59	330	169	125	67	51	65	62	30
YDR098C	GRX3	4	-	644175	645033	643938	237	70	58	66	56	29	40	27	15
YDR098C	GRX3	4	-	644175	645033	644073	102	76	76	89	40	29	31	29	16
YDR098C	GRX3	4	-	644175	645033	644128	47	698	430	568	199	131	146	135	70
YDR099W	BMH2	4	+	653604	654426	654768	342	219	97	146	83	63	70	63	38
YDR099W	BMH2	4	+	653604	654426	654647	221	1896	1840	3862	2363	1334	1704	1483	969
YDR100W	YDR100W	4	+	655010	655442	655685	243	483	477	336	189	91	127	96	97
YDR100W	YDR100W	4	+	655010	655442	655567	125	286	399	486	197	51	103	84	63
YDR101C	ARX1	4	-	655683	657465	655566	117	980	74	34	7	13	8	5	3
YDR101C	ARX1	4	-	655683	657465	655589	94	795	78	40	16	21	10	12	6
YDR103W	STE5	4	+	658347	661101	661146	45	222	112	152	69	28	35	34	21
YDR105C	TMS1	4	-	665346	666768	665262	84	320	284	403	241	71	138	109	63
YDR108W	GSG1	4	+	671266	673363	673449	86	219	158	138	55	28	38	39	21
YDR109C	YDR109C	4	-	673517	675665	673371	146	125	69	96	64	27	51	44	25
YDR110W	FOB1	4	+	676099	677800	678059	259	168	54	63	46	19	26	23	13
YDR110W	FOB1	4	+	676099	677800	678002	202	178	44	44	15	13	10	9	4
YDR111C	YDR111C	4	-	678238	679762	678048	190	42	6	9	5	51	26	57	10
YDR113C	PDS1	4	-	680493	681615	680421	72	139	93	94	32	20	20	22	9
YDR115W	YDR115W	4	+	682172	682490	682697	207	119	51	58	26	7	15	14	7
YDR115W	YDR115W	4	+	682172	682490	682608	118	338	272	355	114	76	79	89	50
YDR115W	YDR115W	4	+	682172	682490	682575	85	93	102	143	67	30	44	37	24
YDR116C	MRPL1	4	-	682721	683579	682604	117	391	221	206	101	33	57	46	26
YDR117C	YDR117C	4	-	683943	685641	683900	43	135	60	67	25	9	10	11	4
YDR118W-A	YDR118W-A	4	+	687765	687882	688156	274	61	43	66	48	11	28	22	12
YDR119W	YDR119W	4	+	688224	690531	690612	81	152	74	116	55	46	40	33	22
YDR119W	YDR119W	4	+	688224	690531	690587	56	153	49	76	24	15	18	14	8
YDR119W-A	YDR119W-A	4	+	691011	691212	691455	243	31	59	235	132	21	56	51	25
YDR120C	TRM1	4	-	691546	693259	691339	207	796	86	63	18	37	16	10	7
YDR121W	DPB4	4	+	693582	694173	694280	107	438	111	118	50	26	31	29	13
YDR122W	KIN1	4	+	694697	697892	698121	229	15	18	71	43	26	39	32	14
YDR122W	KIN1	4	+	694697	697892	698058	166	182	243	520	307	150	204	192	104
YDR127W	ARO1	4	+	704481	709248	709300	52	1331	906	1899	975	297	593	425	188
YDR128W	YDR128W	4	+	709546	712993	713119	126	311	195	363	178	93	115	104	59
YDR129C	YDR129C	4	-	713337	715377	713193	144	1362	954	1512	850	291	528	419	261
YDR131C	YDR131C	4	-	716787	718458	716710	77	176	121	171	84	25	55	37	18
YDR132C	YDR132C	4	-	718813	720301	718700	113	96	50	70	19	7	9	9	2
YDR133C	YDR133C	4	-	720959	721295	720765	194	11873	7416	15025	11281	5013	8132	6381	4131
YDR135C	YCF1	4	-	723001	727549	722906	95	944	476	766	394	124	247	190	89
YDR137W	RGP1	4	+	728256	730248	730384	136	368	195	235	97	28	64	47	22
YDR138W	HPR1	4	+	730575	732834	733570	736	53	20	49	36	14	25	24	15
YDR138W	HPR1	4	+	730575	732834	733463	629	96	63	88	34	10	27	22	9
YDR139C	YDR139C	4	-	733615	733922	733442	173	1223	484	557	186	147	159	122	85
YDR140W	YDR140W	4	+	734135	734801	734902	101	354	145	152	51	37	35	27	13
YDR141C	DOP1	4	-	734898	739995	734649	249	61	64	116	69	28	46	41	15
YDR141C	DOP1	4	-	734898	739995	734689	209	85	44	88	39	17	14	16	8
YDR141C	DOP1	4	-	734898	739995	734826	72	219	168	318	133	60	89	67	41
YDR142C	PEX7	4	-	740470	741598	740349	121	77	29	35	34	14	22	20	13
YDR142C	PEX7	4	-	740470	741598	740406	64	127	77	110	47	21	28	30	13
YDR143C	SAN1	4	-	742039	743872	741868	171	509	254	415	220	116	135	119	58
YDR144C	MKC7	4	-	744308	746099	744180	128	139	49	65	17	13	13	10	5
YDR144C	MKC7	4	-	744308	746099	744227	81	705	269	307	123	54	96	73	34
YDR145W	TAF12	4	+	746735	748355	748548	193	116	51	94	40	35	26	28	15
YDR145W	TAF12	4	+	746735	748355	748479	124	95	60	105	47	25	38	31	17
YDR146C	SWI5	4	-	748610	750740	748477	133	150	63	96	24	15	18	16	8
YDR147W	EKI1	4	+	751628	753233	753263	30	102	77	127	46	25	31	27	14
YDR148C	KGD2	4	-	753672	755064	753396	276	199	219	394	269	254	273	274	184
YDR148C	KGD2	4	-	753672	755064	753548	124	297	279	384	175	114	139	120	86
YDR150W	NUM1	4	+	755625	763872	763920	48	416	204	271	123	67	98	90	42
YDR151C	CTH1	4	-	764175	765153	763859	316	14	7	23	38	31	22	27	18
YDR151C	CTH1	4	-	764175	765153	763979	196	254	130	271	185	93	123	110	75
YDR152W	GIR2	4	+	765703	766501	766611	110	303	50	40	15	25	10	12	10
YDR152W	GIR2	4	+	765703	766501	766569	68	854	195	224	104	74	72	61	36
YDR153C	ENT5	4	-	766733	767969	766613	120	587	254	338	176	79	102	83	45
YDR158W	HOM2	4	+	770354	771452	771577	125	3212	838	1299	545	207	321	212	102
YDR159W	SAC3	4	+	771874	775780	775821	41	226	113	131	45	31	34	22	16
YDR161W	YDR161W	4	+	779040	780204	780284	80	939	103	80	26	35	32	23	11
YDR162C	NBP2	4	-	780387	781098	780199	188	310	209	363	141	67	89	79	43
YDR163W	CWC15	4	+	781420	781948	782052	104	136	58	67	28	20	26	17	13
YDR163W	CWC15	4	+	781420	781948	781994	46	66	42	63	35	14	17	14	9
YDR164C	SEC1	4	-	782038	784213	781930	108	285	203	373	164	81	110	101	45
YDR165W	TRM82	4	+	784868	786203	786290	87	1537	215	128	31	35	25	15	10
YDR166C	SEC5	4	-	786303	789219	786208	95	291	170	294	131	65	99	81	44
YDR167W	TAF10	4	+	789446	790067	790185	118	105	49	58	20	13	14	13	5
YDR167W	TAF10	4	+	789446	790067	790166	99	399	165	243	97	57	63	54	31
YDR168W	CDC37	4	+	790325	791846	792326	480	95	29	51	20	31	17	12	9
YDR168W	CDC37	4	+	790325	791846	791951	105	85	39	53	20	11	20	22	6
YDR168W	CDC37	4	+	790325	791846	791921	75	298	119	211	83	41	56	54	24
YDR169C	STB3	4	-	792345	793887	791953	392	122	128	211	118	57	67	57	36
YDR170C	SEC7	4	-	796190	802220	795994	196	1199	724	866	278	97	166	146	76
YDR171W	HSP42	4	+	806618	807746	807809	63	44	80	152	168	125	138	156	134
YDR172W	SUP35	4	+	808321	810379	810554	175	2873	942	1354	564	285	357	307	173
YDR173C	ARG82	4	-	810562	811630	810424	138	192	79	99	83	61	75	78	47
YDR174W	HMO1	4	+	812107	812848	813074	226	1227	432	410	154	103	128	113	74
YDR174W	HMO1	4	+	812107	812848	813019	171	1456	774	1206	450	305	334	236	145
YDR175C	RSM24	4	-	813190	814150	813076	114	278	221	286	139	59	89	81	48
YDR177W	UBC1	4	+	816875	817523	817584	61	765	351	457	204	146	178	164	102
YDR178W	SDH4	4	+	817947	818493	818695	202	408	661	1454	1272	836	1081	913	682
YDR181C	SAS4	4	-	825907	827353	825723	184	158	98	193	67	45	56	46	23
YDR181C	SAS4	4	-	825907	827353	825770	137	155	54	73	35	22	23	22	6
YDR182W	CDC1	4	+	827579	829055	829077	22	41	33	70	30	18	17	14	8
YDR186C	YDR186C	4	-	832856	835490	832741	115	376	194	410	210	87	156	123	69
YDR188W	CCT6	4	+	836418	838059	838221	162	1893	842	731	266	196	193	138	89
YDR189W	SLY1	4	+	838389	840390	840503	113	669	304	409	159	66	102	98	50
YDR190C	RVB1	4	-	840601	841993	840401	200	256	147	224	101	79	91	70	33
YDR190C	RVB1	4	-	840601	841993	840526	75	787	250	287	81	67	58	53	31
YDR191W	HST4	4	+	842334	843447	843555	108	122	68	107	48	19	20	22	14
YDR192C	NUP42	4	-	843566	844859	843482	84	133	63	67	26	10	12	14	7
YDR194C	MSS116	4	-	845949	847944	845795	154	103	73	91	47	18	29	30	17
YDR195W	REF2	4	+	848596	850198	850281	83	292	172	304	143	83	92	83	45
YDR196C	YDR196C	4	-	850271	850997	850182	89	684	346	556	266	198	208	183	112
YDR197W	CBS2	4	+	851225	852395	852441	46	114	51	84	39	20	27	21	18
YDR200C	VPS64	4	-	854276	856091	854146	130	214	96	142	73	34	44	34	23
YDR201W	SPC19	4	+	856314	856812	856928	116	144	80	114	28	13	10	14	7
YDR202C	RAV2	4	-	856895	857951	856831	64	138	81	186	88	47	63	56	37
YDR204W	COQ4	4	+	858134	859142	859273	131	275	277	391	223	133	146	118	83
YDR204W	COQ4	4	+	858134	859142	859227	85	54	34	112	41	26	31	24	20
YDR205W	YDR205W	4	+	859343	861518	861614	96	238	187	343	222	86	136	124	57
YDR206W	EBS1	4	+	862051	864706	864920	214	821	368	539	310	167	231	234	89
YDR207C	UME6	4	-	865009	867520	864818	191	256	60	23	6	9	5	5	3
YDR208W	MSS4	4	+	868221	870561	870725	164	229	92	127	60	59	44	28	18
YDR208W	MSS4	4	+	868221	870561	870694	133	339	175	219	132	50	97	77	45
YDR210W	YDR210W	4	+	871071	871299	871699	400	916	363	387	160	65	107	81	42
YDR210W	YDR210W	4	+	871071	871299	871481	182	216	60	60	21	13	14	9	8
YDR211W	GCD6	4	+	884724	886863	887014	151	954	258	354	174	144	157	131	69
YDR212W	TCP1	4	+	887229	888909	888991	82	1896	895	985	351	206	224	200	115
YDR213W	UPC2	4	+	889748	892490	892739	249	800	239	356	184	70	131	113	65
YDR214W	AHA1	4	+	892872	893925	894017	92	1451	607	506	344	192	275	237	160
YDR214W	AHA1	4	+	892872	893925	893945	20	189	126	178	62	44	51	42	25
YDR219C	YDR219C	4	-	905451	906849	905254	197	265	202	302	152	84	101	109	67
YDR221W	YDR221W	4	+	907326	909435	909963	528	406	229	150	47	22	39	26	12
YDR221W	YDR221W	4	+	907326	909435	909757	322	413	156	224	134	105	93	74	42
YDR221W	YDR221W	4	+	907326	909435	909595	160	46	46	62	39	20	24	17	11
YDR222W	YDR222W	4	+	910050	911298	911448	150	156	25	33	13	9	11	8	4
YDR224C	HTB1	4	-	914313	914709	914188	125	6300	2219	2916	1189	438	882	693	360
YDR225W	HTA1	4	+	915526	915925	916082	157	15373	5470	7888	2930	1970	1970	1657	969
YDR226W	ADK1	4	+	916482	917151	917277	126	5251	1697	2245	908	401	569	387	206
YDR227W	SIR4	4	+	917567	921644	921809	165	169	83	124	42	42	38	28	13
YDR228C	PCF11	4	-	921922	923803	921808	114	901	308	406	217	182	145	131	74
YDR228C	PCF11	4	-	921922	923803	921857	65	329	207	326	191	91	152	136	76
YDR229W	IVY1	4	+	924781	926143	926196	53	432	205	243	130	73	93	77	53
YDR231C	COX20	4	-	926289	926907	926121	168	103	73	109	72	70	67	56	48
YDR231C	COX20	4	-	926289	926907	926190	99	73	81	100	59	55	44	44	35
YDR232W	HEM1	4	+	927448	929095	929269	174	2214	826	884	429	356	342	270	174
YDR233C	RTN1	4	-	929466	930354	929322	144	2330	587	662	215	59	116	91	44
YDR233C	RTN1	4	-	929466	930354	929363	103	1207	586	982	325	142	184	132	77
YDR234W	LYS4	4	+	931125	933207	933316	109	1265	219	323	151	123	116	128	62
YDR235W	PRP42	4	+	933500	935135	935217	82	444	252	268	129	43	84	60	35
YDR236C	FMN1	4	-	935232	935889	935125	107	697	534	904	508	215	326	266	144
YDR237W	MRPL7	4	+	936611	937490	937615	125	211	167	232	83	30	45	41	18
YDR238C	SEC26	4	-	937891	940813	937652	239	68	37	56	30	18	13	13	9
YDR238C	SEC26	4	-	937891	940813	937697	194	968	544	792	360	165	244	190	118
YDR238C	SEC26	4	-	937891	940813	937754	137	225	105	157	81	23	38	31	18
YDR239C	YDR239C	4	-	941053	943417	940978	75	185	69	76	45	20	32	29	13
YDR240C	SNU56	4	-	943670	945149	943613	57	109	39	45	13	7	11	11	7
YDR241W	BUD26	4	+	945147	945435	945829	394	300	135	190	80	81	73	56	47
YDR242W	AMD2	4	+	946803	948453	948592	139	13	42	106	40	7	21	18	8
YDR242W	AMD2	4	+	946803	948453	948535	82	59	174	569	182	84	117	91	47
YDR242W	AMD2	4	+	946803	948453	948486	33	14	37	109	33	6	23	16	7
YDR244W	PEX5	4	+	950559	952398	952594	196	85	55	77	38	12	27	23	12
YDR245W	MNN10	4	+	952796	953978	954132	154	1388	496	650	301	154	210	170	95
YDR247W	VHS1	4	+	956009	957395	957740	345	51	21	62	48	17	27	23	18
YDR248C	YDR248C	4	-	957754	958336	957661	93	155	110	163	69	23	51	40	23
YDR249C	YDR249C	4	-	958677	959799	958564	113	346	128	116	73	49	62	58	34
YDR251W	PAM1	4	+	960610	963103	963277	174	421	268	387	175	59	103	81	54
YDR251W	PAM1	4	+	960610	963103	963237	134	145	107	128	58	27	38	31	17
YDR255C	RMD5	4	-	966553	967819	965597	956	20	40	113	59	28	31	33	16
YDR257C	SET7	4	-	969986	971471	969683	303	543	191	235	93	71	63	53	27
YDR258C	HSP78	4	-	971804	974240	971700	104	253	136	229	287	191	217	203	164
YDR259C	YAP6	4	-	974627	975779	974294	333	53	49	92	71	58	61	64	44
YDR260C	SWM1	4	-	976713	977226	976375	338	117	54	60	17	10	14	12	5
YDR261C	EXG2	4	-	977517	979206	977393	124	428	328	701	361	73	211	129	65
YDR262W	YDR262W	4	+	993130	993949	994144	195	841	499	1214	955	1009	843	906	628
YDR264C	AKR1	4	-	996025	998320	995753	272	1698	1194	2259	1477	519	1019	814	362
YDR265W	PEX10	4	+	998860	999874	1000060	186	439	309	524	297	151	206	178	103
YDR266C	YDR266C	4	-	1000100	1002020	999980	120	532	162	196	86	41	54	50	26
YDR267C	YDR267C	4	-	1002506	1003499	1002354	152	348	190	246	80	31	58	56	27
YDR268W	MSW1	4	+	1004000	1005140	1005235	95	88	66	78	37	27	20	19	9
YDR270W	CCC2	4	+	1005671	1008686	1008765	79	54	24	59	47	25	35	30	12
YDR272W	GLO2	4	+	1009006	1009831	1009919	88	212	149	199	104	73	81	67	37
YDR272W	GLO2	4	+	1009006	1009831	1009873	42	245	141	233	95	38	65	67	45
YDR273W	DON1	4	+	1010172	1011270	1012127	857	116	48	49	26	20	20	14	7
YDR273W	DON1	4	+	1010172	1011270	1011302	32	22	11	47	43	9	28	26	15
YDR275W	BSC2	4	+	1012248	1012956	1013242	286	475	179	124	29	17	20	17	6
YDR276C	PMP3	4	-	1013472	1013640	1013144	328	108	52	78	40	12	29	22	13
YDR276C	PMP3	4	-	1013472	1013640	1013201	271	215	100	114	73	38	69	41	22
YDR276C	PMP3	4	-	1013472	1013640	1013258	214	5781	2472	3454	1861	755	1143	888	559
YDR277C	MTH1	4	-	1014397	1015699	1014208	189	49	13	17	30	57	31	56	35
YDR279W	RNH202	4	+	1019364	1020417	1020443	26	210	65	59	22	22	23	23	8
YDR280W	RRP45	4	+	1020743	1021661	1021767	106	1143	328	309	152	57	90	81	44
YDR281C	PHM6	4	-	1022003	1022318	1021698	305	594	43	62	77	25	74	63	25
YDR281C	PHM6	4	-	1022003	1022318	1021829	174	741	39	87	72	41	84	74	20
YDR283C	GCN2	4	-	1025066	1030046	1024961	105	200	137	284	132	50	98	93	47
YDR284C	DPP1	4	-	1030546	1031416	1030461	85	632	612	1326	803	256	479	374	188
YDR285W	ZIP1	4	+	1032432	1035060	1035212	152	149	60	76	38	15	18	13	9
YDR286C	YDR286C	4	-	1035227	1035572	1035143	84	183	135	161	84	59	61	55	38
YDR287W	YDR287W	4	+	1035991	1036870	1036955	85	71	65	98	60	23	38	31	19
YDR288W	YDR288W	4	+	1037191	1038103	1038261	158	134	32	33	18	7	13	9	3
YDR289C	RTT103	4	-	1038276	1039506	1038197	79	184	90	124	41	33	31	33	19
YDR291W	YDR291W	4	+	1039724	1042958	1043159	201	163	50	34	13	9	7	7	3
YDR292C	SRP101	4	-	1043142	1045008	1043065	77	307	206	294	126	31	79	62	27
YDR293C	SSD1	4	-	1045636	1049389	1045317	319	440	551	1683	1030	286	642	538	304
YDR293C	SSD1	4	-	1045636	1049389	1045353	283	147	128	358	180	82	108	84	45
YDR294C	DPL1	4	-	1050455	1052225	1050406	49	899	511	1059	503	195	325	238	126
YDR295C	HDA2	4	-	1052619	1054644	1052541	78	247	167	255	125	69	89	71	50
YDR296W	MHR1	4	+	1055208	1055889	1055975	86	336	209	305	129	60	93	79	38
YDR297W	SUR2	4	+	1056547	1057597	1057766	169	1117	257	368	230	114	216	176	86
YDR297W	SUR2	4	+	1056547	1057597	1057703	106	126	34	80	37	28	38	35	20
YDR298C	ATP5	4	-	1058172	1058811	1057997	175	1324	1103	1828	1181	978	1050	1008	647
YDR299W	BFR2	4	+	1059623	1061228	1061318	90	631	69	44	10	14	5	6	3
YDR300C	PRO1	4	-	1061501	1062788	1061393	108	1124	308	296	94	52	59	61	33
YDR301W	CFT1	4	+	1063348	1067422	1067553	131	403	217	320	152	65	90	71	37
YDR302W	GPI11	4	+	1067727	1068387	1068464	77	518	234	185	83	46	50	37	25
YDR303C	RSC3	4	-	1068725	1071383	1068612	113	679	361	563	257	74	147	119	54
YDR304C	CPR5	4	-	1071876	1072554	1071808	68	1879	1511	2800	1511	866	1085	831	455
YDR305C	YDR305C	4	-	1072742	1073485	1072693	49	237	140	228	118	74	103	79	44
YDR307W	YDR307W	4	+	1075861	1077850	1077985	135	217	178	224	107	36	54	41	23
YDR308C	SRB7	4	-	1078023	1078446	1077885	138	141	66	116	38	15	29	24	11
YDR308C	SRB7	4	-	1078023	1078446	1077917	106	464	222	358	105	81	72	62	31
YDR309C	GIC2	4	-	1079044	1080196	1078637	407	20	27	56	54	26	34	27	14
YDR309C	GIC2	4	-	1079044	1080196	1078682	362	1388	1245	3579	2495	1292	2005	1683	783
YDR309C	GIC2	4	-	1079044	1080196	1078744	300	116	79	200	97	42	74	53	22
YDR309C	GIC2	4	-	1079044	1080196	1079034	10	30	29	83	65	14	38	40	13
YDR310C	SUM1	4	-	1081124	1084313	1080938	186	229	89	110	39	21	20	17	11
YDR311W	TFB1	4	+	1085062	1086991	1087092	101	379	192	289	142	49	97	76	43
YDR312W	SSF2	4	+	1087578	1088940	1089121	181	204	35	29	12	12	7	8	4
YDR313C	PIB1	4	-	1089216	1090077	1089014	202	41	41	52	46	46	41	32	22
YDR313C	PIB1	4	-	1089216	1090077	1089040	176	179	109	258	173	113	155	161	100
YDR314C	YDR314C	4	-	1090430	1092509	1090105	325	172	77	120	41	58	46	34	17
YDR315C	IPK1	4	-	1092738	1093584	1092666	72	72	66	109	59	22	34	28	10
YDR316W	OMS1	4	+	1093760	1095176	1095254	78	227	138	217	106	37	72	62	25
YDR318W	YDR318W	4	+	1103755	1104945	1105932	987	89	39	69	32	63	20	22	10
YDR318W	YDR318W	4	+	1103755	1104945	1105054	109	97	46	52	20	7	16	12	6
YDR319C	YDR319C	4	-	1105000	1105825	1104928	72	209	161	233	97	75	67	60	47
YDR320C	SWA2	4	-	1106092	1108099	1106003	89	264	119	161	84	37	61	54	30
YDR320C-A	DAD4	4	-	1108277	1108496	1108200	77	1342	579	704	233	212	182	181	130
YDR321W	ASP1	4	+	1108699	1109845	1109995	150	366	42	13	5	9	4	2	3
YDR321W	ASP1	4	+	1108699	1109845	1109932	87	1888	429	271	100	95	57	50	23
YDR322C-A	TIM11	4	-	1112000	1112291	1111796	204	621	330	607	292	276	253	219	134
YDR322W	MRPL35	4	+	1110586	1111690	1111783	93	380	210	178	81	34	37	36	22
YDR324C	UTP4	4	-	1114430	1116761	1114230	200	1074	90	35	10	17	9	6	6
YDR325W	YCG1	4	+	1117121	1120229	1120307	78	178	103	74	20	15	12	12	8
YDR326C	YDR326C	4	-	1120604	1124921	1120462	142	971	630	1436	867	332	578	471	264
YDR328C	SKP1	4	-	1125429	1126014	1125238	191	1622	1246	2425	1127	683	791	602	357
YDR329C	PEX3	4	-	1126265	1127591	1126202	63	391	230	438	260	184	204	203	119
YDR330W	UBX5	4	+	1127867	1129370	1129576	206	147	94	164	111	58	92	75	43
YDR330W	UBX5	4	+	1127867	1129370	1129449	79	45	39	85	45	22	34	34	16
YDR331W	GPI8	4	+	1129583	1130819	1130932	113	701	319	390	177	118	116	93	53
YDR333C	YDR333C	4	-	1133255	1135427	1133041	214	674	442	662	325	176	203	171	89
YDR334W	SWR1	4	+	1135927	1140472	1140582	110	322	126	141	75	38	46	35	22
YDR335W	MSN5	4	+	1141162	1144837	1144926	89	612	384	556	252	98	166	151	86
YDR336W	YDR336W	4	+	1145086	1146031	1146091	60	409	140	190	84	37	48	46	24
YDR338C	YDR338C	4	-	1147373	1149461	1147251	122	170	90	135	82	31	53	57	36
YDR339C	YDR339C	4	-	1149945	1150515	1149860	85	1228	385	608	253	198	202	189	80
YDR340W	YDR340W	4	+	1150875	1151178	1151317	139	887	661	1477	723	92	487	409	212
YDR341C	YDR341C	4	-	1151797	1153621	1151635	162	434	46	38	13	19	11	8	3
YDR341C	YDR341C	4	-	1151797	1153621	1151702	95	1007	270	262	84	43	56	41	24
YDR342C	HXT7	4	-	1154210	1155923	1154061	149	105	59	34	43	92	51	67	104
YDR345C	HXT3	4	-	1162951	1164655	1162814	137	6533	1945	2329	2069	3177	2801	2491	1473
YDR346C	SVF1	4	-	1167208	1168654	1166934	274	2471	813	868	330	273	261	200	120
YDR347W	MRP1	4	+	1169172	1170138	1170254	116	608	368	406	198	81	128	101	47
YDR348C	YDR348C	4	-	1170320	1171820	1170142	178	311	202	246	88	30	52	43	24
YDR349C	YPS7	4	-	1172380	1174171	1172264	116	881	499	1207	704	391	559	425	224
YDR350C	TCM10	4	-	1176332	1178168	1176042	290	250	205	488	282	150	207	168	87
YDR351W	SBE2	4	+	1178659	1181254	1181402	148	365	231	741	428	204	272	223	117
YDR352W	YDR352W	4	+	1181794	1182748	1183037	289	75	45	67	38	12	27	16	7
YDR352W	YDR352W	4	+	1181794	1182748	1182984	236	397	237	372	170	39	110	78	30
YDR353W	TRR1	4	+	1183292	1184252	1184505	253	301	308	680	376	105	234	173	94
YDR353W	TRR1	4	+	1183292	1184252	1184435	183	17	27	73	40	18	25	20	12
YDR353W	TRR1	4	+	1183292	1184252	1184330	78	1530	1130	1834	551	122	279	213	103
YDR354W	TRP4	4	+	1184740	1185883	1185951	68	620	541	740	346	95	219	165	78
YDR356W	SPC110	4	+	1186100	1188935	1189203	268	128	93	89	38	10	17	16	10
YDR357C	YDR357C	4	-	1189192	1189561	1189127	65	513	358	420	175	92	114	94	54
YDR358W	GGA1	4	+	1190052	1191726	1191911	185	53	37	63	39	20	27	25	15
YDR358W	GGA1	4	+	1190052	1191726	1191886	160	87	92	226	126	47	100	75	64
YDR359C	VID21	4	-	1191929	1194878	1191806	123	265	86	63	29	18	23	15	13
YDR361C	BCP1	4	-	1195404	1196256	1195155	249	784	104	62	20	13	23	15	7
YDR361C	BCP1	4	-	1195404	1196256	1195305	99	382	81	60	15	29	13	12	6
YDR362C	TFC6	4	-	1196671	1198690	1196622	49	139	61	69	25	20	14	15	7
YDR363W-A	SEM1	4	+	1202120	1202390	1202642	252	277	125	98	39	22	41	31	15
YDR363W-A	SEM1	4	+	1202120	1202390	1202537	147	299	187	224	62	58	71	55	28
YDR363W-A	SEM1	4	+	1202120	1202390	1202464	74	501	296	463	178	143	164	127	70
YDR364C	CDC40	4	-	1202835	1204203	1202435	400	297	105	91	34	39	23	24	14
YDR365C	ESF1	4	-	1204489	1206376	1204409	80	2460	309	384	161	148	125	110	62
YDR367W	YDR367W	4	+	1212840	1213607	1213640	33	711	270	228	50	23	24	17	11
YDR368W	YPR1	4	+	1213896	1214835	1214996	161	807	687	809	311	109	177	159	119
YDR369C	XRS2	4	-	1215008	1217573	1214904	104	144	117	154	58	34	48	35	20
YDR370C	YDR370C	4	-	1217774	1219103	1217722	52	267	124	166	79	46	62	57	23
YDR371W	CTS2	4	+	1219405	1220941	1221071	130	93	85	204	115	60	87	85	37
YDR371W	CTS2	4	+	1219405	1220941	1221047	106	251	247	554	321	131	255	211	123
YDR372C	VPS74	4	-	1221104	1222142	1220963	141	981	540	929	469	208	324	289	136
YDR373W	FRQ1	4	+	1222751	1223324	1223448	124	211	86	116	61	49	41	39	27
YDR374W-A	YDR374W-A	4	+	1224749	1225019	1225182	163	273	200	380	173	106	124	114	45
YDR374W-A	YDR374W-A	4	+	1224749	1225019	1225160	141	43	39	146	77	19	52	51	21
YDR374W-A	YDR374W-A	4	+	1224749	1225019	1225112	93	79	121	264	131	69	120	88	50
YDR375C	BCS1	4	-	1225158	1226529	1225102	56	160	114	103	54	11	31	30	16
YDR376W	ARH1	4	+	1226814	1228296	1228363	67	99	80	95	60	36	46	42	18
YDR376W	ARH1	4	+	1226814	1228296	1228330	34	162	107	192	87	43	48	40	26
YDR377W	ATP17	4	+	1228603	1228909	1229292	383	338	342	433	244	162	190	184	108
YDR377W	ATP17	4	+	1228603	1228909	1229197	288	455	372	486	209	208	179	172	110
YDR378C	LSM6	4	-	1229341	1229602	1229175	166	1310	758	1069	427	178	328	273	151
YDR378C	LSM6	4	-	1229341	1229602	1229291	50	69	52	71	29	21	14	17	10
YDR378C	LSM6	4	-	1229341	1229602	1229330	11	40	29	49	30	18	14	18	11
YDR379C-A	YDR379C-A	4	-	1233270	1233510	1233139	131	80	203	381	173	79	109	87	42
YDR379C-A	YDR379C-A	4	-	1233270	1233510	1233192	78	9	29	77	44	13	23	17	10
YDR379W	RGA2	4	+	1230159	1233189	1233259	70	186	154	377	178	84	126	113	49
YDR380W	ARO10	4	+	1234210	1236118	1236242	124	476	1701	5080	2966	660	1700	1186	412
YDR381C-A	YDR381C-A	4	-	1238304	1238843	1238189	115	358	261	617	278	202	200	193	126
YDR381W	YDR381W	4	+	1236550	1237997	1238334	337	104	29	47	50	14	27	24	10
YDR381W	YDR381W	4	+	1236550	1237997	1238294	297	118	27	60	39	14	36	28	12
YDR381W	YDR381W	4	+	1236550	1237997	1238236	239	190	48	44	33	23	24	16	13
YDR381W	YDR381W	4	+	1236550	1237997	1238188	191	1301	286	348	206	79	124	106	57
YDR381W	YDR381W	4	+	1236550	1237997	1238105	108	1299	197	236	113	65	83	70	41
YDR382W	RPP2B	4	+	1239484	1239817	1239961	144	23918	4744	5250	1622	1667	1277	947	497
YDR383C	YDR383C	4	-	1239952	1240669	1239875	77	79	76	103	50	35	42	36	19
YDR384C	ATO3	4	-	1241196	1242024	1241037	159	1510	103	44	20	18	16	13	7
YDR385W	EFT2	4	+	1243222	1245751	1245902	151	8728	2073	2494	939	487	638	505	206
YDR386W	MUS81	4	+	1246076	1247975	1248077	102	130	121	135	42	25	31	30	14
YDR387C	YDR387C	4	-	1248146	1249814	1248011	135	149	90	181	89	51	75	64	36
YDR388W	RVS167	4	+	1250178	1251627	1251747	120	594	588	1105	594	166	361	336	193
YDR389W	SAC7	4	+	1252529	1254494	1254967	473	73	64	120	76	34	57	52	26
YDR389W	SAC7	4	+	1252529	1254494	1254748	254	110	68	83	30	13	18	17	7
YDR389W	SAC7	4	+	1252529	1254494	1254676	182	115	50	87	22	17	14	15	9
YDR390C	UBA2	4	-	1254929	1256840	1254843	86	367	161	145	49	25	25	24	14
YDR391C	YDR391C	4	-	1257350	1258049	1257236	114	21	59	130	75	26	43	33	16
YDR391C	YDR391C	4	-	1257350	1258049	1257271	79	196	199	279	149	62	94	71	49
YDR392W	SPT3	4	+	1258688	1259702	1259831	129	159	106	100	50	17	32	25	20
YDR393W	SHE9	4	+	1259893	1261264	1261424	160	163	86	77	25	19	26	16	10
YDR394W	RPT3	4	+	1261673	1262960	1263046	86	561	363	484	202	73	163	142	75
YDR395W	SXM1	4	+	1263316	1266151	1266247	96	1592	413	430	143	122	100	101	44
YDR396W	YDR396W	4	+	1266287	1266788	1267419	631	61	44	107	64	54	55	43	25
YDR397C	YDR397C	4	-	1266358	1266891	1266189	169	576	83	89	35	28	32	24	10
YDR397C	YDR397C	4	-	1266358	1266891	1266262	96	513	75	77	22	23	23	18	14
YDR398W	UTP5	4	+	1267463	1269395	1269486	91	1141	180	166	42	51	45	36	15
YDR399W	HPT1	4	+	1270060	1270726	1270838	112	3848	403	495	184	67	111	97	43
YDR404C	RPB7	4	-	1276646	1277162	1276485	161	895	447	726	408	115	252	202	107
YDR405W	MRP20	4	+	1277638	1278430	1278536	106	66	44	63	23	20	20	19	10
YDR407C	TRS120	4	-	1284061	1287931	1283994	67	571	454	756	419	140	232	206	103
YDR408C	ADE8	4	-	1288207	1288852	1288039	168	1067	466	657	306	124	226	192	92
YDR408C	ADE8	4	-	1288207	1288852	1288134	73	356	257	446	206	123	139	134	60
YDR408C	ADE8	4	-	1288207	1288852	1288168	39	50	40	87	27	14	22	25	9
YDR410C	STE14	4	-	1292364	1293084	1292294	70	525	350	636	384	247	289	237	138
YDR410C	STE14	4	-	1292364	1293084	1292346	18	890	501	931	540	334	351	305	186
YDR411C	DFM1	4	-	1293361	1294387	1293299	62	368	523	1153	666	262	435	333	189
YDR412W	YDR412W	4	+	1294685	1295393	1295533	140	273	31	35	9	6	6	6	3
YDR414C	ERD1	4	-	1295590	1296679	1295434	156	108	59	62	44	9	16	13	7
YDR415C	YDR415C	4	-	1297029	1298154	1296945	84	88	69	92	41	9	16	15	10
YDR416W	SYF1	4	+	1298424	1301004	1301035	31	191	85	88	37	14	25	23	10
YDR418W	RPL12B	4	+	1301608	1302106	1302206	100	11452	3844	4481	1119	422	647	424	183
YDR419W	RAD30	4	+	1303166	1305065	1305421	356	114	59	49	38	35	25	22	8
YDR420W	HKR1	4	+	1306259	1311668	1311868	200	57	32	56	51	19	17	27	10
YDR420W	HKR1	4	+	1306259	1311668	1311810	142	140	34	106	35	17	20	14	7
YDR421W	ARO80	4	+	1312032	1314885	1314913	28	66	66	120	57	20	34	23	10
YDR422C	SIP1	4	-	1315318	1317766	1315025	293	235	128	257	189	100	138	129	59
YDR423C	CAD1	4	-	1318038	1319268	1317971	67	240	197	394	191	70	121	98	50
YDR424C	YDR424C	4	-	1319379	1319834	1319339	40	576	325	377	139	61	106	87	52
YDR425W	SNX41	4	+	1320056	1321934	1322013	79	134	121	345	193	106	135	102	56
YDR427W	RPN9	4	+	1322197	1323379	1323460	81	1276	702	985	423	272	338	286	159
YDR429C	TIF35	4	-	1324469	1325294	1324369	100	2244	638	773	259	159	214	178	110
YDR430C	CYM1	4	-	1325493	1328463	1325462	31	171	150	255	105	38	76	56	30
YDR433W	YDR433W	4	+	1329592	1330033	1330407	374	490	160	130	36	47	25	20	11
YDR433W	YDR433W	4	+	1329592	1330033	1330248	215	1173	305	392	131	83	76	69	38
YDR434W	GPI17	4	+	1331229	1332834	1332948	114	652	329	452	231	66	139	99	42
YDR435C	PPM1	4	-	1332975	1333962	1332815	160	91	65	40	23	13	25	20	12
YDR435C	PPM1	4	-	1332975	1333962	1332846	129	139	143	200	116	54	77	61	38
YDR436W	PPZ2	4	+	1334813	1336946	1337106	160	141	116	182	133	73	107	99	60
YDR438W	YDR438W	4	+	1338266	1339379	1339478	99	171	110	179	132	55	95	90	42
YDR441C	APT2	4	-	1344509	1345055	1344255	254	452	194	350	212	157	190	143	85
YDR441C	APT2	4	-	1344509	1345055	1344346	163	152	42	52	17	11	12	7	3
YDR443C	SSN2	4	-	1345668	1349931	1345111	557	108	47	78	52	33	42	34	18
YDR443C	SSN2	4	-	1345668	1349931	1345336	332	70	70	96	47	21	29	29	13
YDR444W	YDR444W	4	+	1350282	1352346	1352390	44	153	48	44	13	5	14	10	5
YDR447C	YDR447C	4	-	1354821	1355546	1354702	119	16541	2861	2995	658	502	525	388	172
YDR448W	ADA2	4	+	1356057	1357362	1357590	228	286	93	85	22	22	19	21	14
YDR448W	ADA2	4	+	1356057	1357362	1357509	147	309	88	123	61	38	48	33	18
YDR449C	UTP6	4	-	1357572	1358895	1357504	68	1005	169	88	25	67	41	39	15
YDR450W	YDR450W	4	+	1359915	1360791	1360902	111	9302	2001	1646	413	235	294	211	95
YDR450W	YDR450W	4	+	1359915	1360791	1360870	79	774	185	150	35	19	26	23	8
YDR451C	YHP1	4	-	1361112	1362174	1360904	208	85	70	110	65	12	42	32	16
YDR451C	YHP1	4	-	1361112	1362174	1360933	179	109	89	156	69	18	48	43	20
YDR452W	PPN1	4	+	1362870	1364895	1365059	164	459	390	688	436	186	311	289	171
YDR452W	PPN1	4	+	1362870	1364895	1364932	37	214	156	261	101	57	71	76	35
YDR453C	TSA2	4	-	1365064	1365655	1364979	85	186	62	116	105	26	63	33	25
YDR454C	GUK1	4	-	1366256	1366820	1366155	101	1636	514	444	128	67	89	73	40
YDR456W	NHX1	4	+	1367477	1369379	1369484	105	85	72	136	90	18	59	50	21
YDR456W	NHX1	4	+	1367477	1369379	1369451	72	72	57	74	64	28	59	40	19
YDR457W	TOM1	4	+	1369782	1379589	1379679	90	477	405	965	471	245	315	286	144
YDR458C	YDR458C	4	-	1380047	1382039	1379875	172	200	140	199	84	28	58	47	30
YDR459C	YDR459C	4	-	1382311	1383436	1382146	165	260	125	134	88	42	59	46	24
YDR459C	YDR459C	4	-	1382311	1383436	1382210	101	131	76	85	63	33	41	32	19
YDR460W	TFB3	4	+	1383803	1384769	1384868	99	115	81	112	43	28	31	29	13
YDR461C-A	YDR461C-A	4	-	1385516	1385759	1385352	164	145	178	190	103	85	83	71	57
YDR461C-A	YDR461C-A	4	-	1385516	1385759	1385417	99	36	85	214	98	60	86	79	45
YDR461W	MFA1	4	+	1385168	1385279	1385424	145	11743	9273	34112	26763	29343	26576	26326	15268
YDR462W	MRPL28	4	+	1386065	1386509	1386631	122	376	328	446	276	97	197	165	93
YDR463W	YDR463W	4	+	1386808	1388368	1388570	202	340	198	410	218	102	155	142	82
YDR463W	YDR463W	4	+	1386808	1388368	1388551	183	235	128	319	175	76	115	97	53
YDR464W	SPP41	4	+	1388864	1393172	1393353	181	220	76	70	16	23	16	14	9
YDR465C	RMT2	4	-	1393328	1394567	1393167	161	1039	86	55	28	29	20	16	10
YDR466W	PKH3	4	+	1395113	1397810	1398075	265	79	42	70	33	12	31	24	16
YDR466W	PKH3	4	+	1395113	1397810	1397987	177	154	108	222	113	71	77	69	42
YDR468C	TLG1	4	-	1398018	1398693	1397924	94	120	49	77	22	15	20	11	7
YDR469W	SDC1	4	+	1399007	1399535	1399598	63	217	165	298	99	55	68	56	30
YDR470C	UGO1	4	-	1399698	1401207	1399522	176	169	121	141	65	44	48	58	31
YDR471W	YDR471W	4	+	1401762	1402557	1402673	116	8071	2326	2664	617	458	439	324	143
YDR472W	TRS31	4	+	1403314	1404166	1404289	123	488	216	296	105	60	76	66	33
YDR475C	YDR475C	4	-	1407456	1410087	1407347	109	111	100	130	43	28	35	35	19
YDR475C	YDR475C	4	-	1407456	1410087	1407388	68	61	93	190	90	54	46	31	26
YDR476C	YDR476C	4	-	1410445	1411120	1410245	200	371	227	560	361	172	283	204	123
YDR477W	SNF1	4	+	1412365	1414267	1414414	147	597	358	489	235	106	170	156	87
YDR479C	PEX29	4	-	1415202	1416867	1415120	82	195	203	315	237	82	151	132	88
YDR480W	DIG2	4	+	1417391	1418363	1418516	153	125	54	81	26	9	30	17	10
YDR481C	PHO8	4	-	1418542	1420243	1418438	104	2319	2300	4050	2122	545	1444	1008	463
YDR482C	CWC21	4	-	1420423	1420831	1420325	98	131	25	52	20	12	17	12	5
YDR483W	KRE2	4	+	1421149	1422478	1422589	111	1915	875	1462	822	627	678	575	325
YDR484W	VPS52	4	+	1422755	1424681	1424753	72	276	158	257	109	52	64	55	32
YDR485C	YDR485C	4	-	1424812	1427200	1424662	150	127	79	114	77	34	33	34	21
YDR486C	YDR486C	4	-	1427423	1428113	1427297	126	378	255	491	256	132	176	183	115
YDR487C	RIB3	4	-	1428346	1428973	1428253	93	2710	1287	1730	661	273	407	312	152
YDR489W	SLD5	4	+	1431004	1431889	1432302	413	118	50	77	30	15	21	17	5
YDR490C	PKH1	4	-	1431960	1434261	1431863	97	57	52	34	24	15	15	17	12
YDR492W	IZH1	4	+	1434916	1435867	1435958	91	967	240	253	47	30	24	25	15
YDR493W	YDR493W	4	+	1436209	1436581	1436681	100	250	155	201	67	36	57	52	23
YDR494W	YDR494W	4	+	1436922	1438008	1438079	71	387	238	343	151	108	120	99	62
YDR495C	VPS3	4	-	1438107	1441143	1438000	107	77	61	141	48	31	38	34	14
YDR496C	PUF6	4	-	1441425	1443396	1441353	72	1933	187	105	32	74	25	23	7
YDR497C	ITR1	4	-	1443705	1445460	1443624	81	1035	333	304	136	41	75	65	35
YDR499W	LCD1	4	+	1447822	1450066	1450185	119	82	64	63	26	15	17	12	7
YDR500C	YDR500C	4	-	1450190	1450846	1450103	87	14454	4677	5809	1592	700	1077	742	364
YDR501W	PLM2	4	+	1451345	1452911	1453097	186	78	49	55	37	12	24	20	13
YDR502C	SAM2	4	-	1453302	1454457	1453012	290	1769	343	348	135	295	82	92	107
YDR503C	LPP1	4	-	1455034	1455859	1454828	206	86	55	49	28	14	17	13	6
YDR503C	LPP1	4	-	1455034	1455859	1454872	162	168	152	221	111	42	67	64	36
YDR504C	YDR504C	4	-	1456303	1456687	1456078	225	281	470	842	523	189	344	295	172
YDR504C	YDR504C	4	-	1456303	1456687	1456137	166	54	91	171	78	27	48	44	32
YDR507C	GIN4	4	-	1462350	1465779	1462176	174	753	405	798	391	138	248	200	99
YDR508C	GNP1	4	-	1466445	1468437	1466234	211	1923	1226	668	188	196	132	112	55
YDR510W	SMT3	4	+	1469392	1469698	1469827	129	1879	1117	1192	511	259	350	259	144
YDR511W	ACN9	4	+	1470009	1470411	1470497	86	96	64	65	37	23	24	16	13
YDR511W	ACN9	4	+	1470009	1470411	1470470	59	136	91	135	62	33	40	43	26
YDR512C	EMI1	4	-	1470492	1471056	1470411	81	226	162	164	63	33	43	38	24
YDR512C	EMI1	4	-	1470492	1471056	1470429	63	73	28	70	31	15	14	15	11
YDR513W	TTR1	4	+	1471009	1471441	1471521	80	1219	1121	2025	1102	577	665	515	421
YDR515W	SLF1	4	+	1473421	1474765	1474839	74	155	66	34	12	22	13	16	8
YDR515W	SLF1	4	+	1473421	1474765	1474809	44	378	126	200	100	110	74	52	32
YDR516C	EMI2	4	-	1474966	1476469	1474850	116	365	355	365	261	122	213	200	172
YDR517W	YDR517W	4	+	1477231	1478350	1478452	102	404	346	330	126	61	79	69	38
YDR518W	EUG1	4	+	1478600	1480154	1480203	49	514	450	538	287	118	185	162	78
YDR519W	FPR2	4	+	1480417	1480825	1481100	275	338	258	320	120	53	52	55	39
YDR519W	FPR2	4	+	1480417	1480825	1481037	212	626	390	391	134	74	87	64	38
YDR519W	FPR2	4	+	1480417	1480825	1481003	178	149	99	109	41	18	25	19	10
YDR520C	YDR520C	4	-	1481077	1483396	1480944	133	93	53	66	26	28	23	21	11
YDR520C	YDR520C	4	-	1481077	1483396	1480990	87	82	35	80	35	13	21	20	9
YDR524C	AGE1	4	-	1487534	1488983	1487265	269	425	206	385	210	86	144	113	53
YDR524C-B	YDR524C-B	4	-	1489590	1489791	1489277	313	63282	22707	41544	22807	8007	14620	10219	5532
YDR524C-B	YDR524C-B	4	-	1489590	1489791	1489480	110	139	49	178	79	35	53	42	24
YDR524C-B	YDR524C-B	4	-	1489590	1489791	1489525	65	859	378	957	509	284	314	215	121
YDR525W-A	SNA2	4	+	1490588	1490828	1491054	226	451	225	456	357	343	350	318	244
YDR527W	RBA50	4	+	1491086	1492406	1492483	77	384	91	98	34	39	31	26	11
YDR528W	HLR1	4	+	1494578	1495850	1495970	120	95	78	184	119	46	73	62	34
YDR529C	QCR7	4	-	1496157	1496541	1495969	188	947	718	1235	744	808	739	741	527
YDR530C	APA2	4	-	1496783	1497761	1496632	151	136	119	134	70	33	55	43	40
YDR530C	APA2	4	-	1496783	1497761	1496651	132	97	76	94	50	38	31	29	24
YDR530C	APA2	4	-	1496783	1497761	1496725	58	36	55	154	73	39	54	48	28
YDR531W	YDR531W	4	+	1498224	1499328	1499429	101	82	57	41	24	15	20	20	13
YDR531W	YDR531W	4	+	1498224	1499328	1499400	72	1085	612	563	287	236	240	194	145
YDR532C	YDR532C	4	-	1499388	1500546	1499328	60	143	57	65	22	12	17	16	14
YDR533C	HSP31	4	-	1501439	1502153	1501374	65	161	77	219	148	44	97	87	70
YDR538W	PAD1	4	+	1510892	1511621	1511843	222	181	61	70	24	14	15	11	7
YDR539W	YDR539W	4	+	1512084	1513596	1513934	338	67	55	109	79	22	58	40	18
YDR539W	YDR539W	4	+	1512084	1513596	1513688	92	77	57	81	18	7	14	11	5
YDR539W	YDR539W	4	+	1512084	1513596	1513655	59	122	71	67	24	12	17	13	6
YDR541C	YDR541C	4	-	1519648	1520683	1519447	201	96	47	63	30	10	17	13	7
YDR541C	YDR541C	4	-	1519648	1520683	1519486	162	103	51	62	19	10	13	10	5
YEL001C	YEL001C	5	-	150299	150977	150206	93	1303	651	911	474	213	327	266	161
YEL002C	WBP1	5	-	148720	150013	148649	71	2047	1192	1979	1193	569	901	711	394
YEL003W	GIM4	5	+	148174	148598	148721	123	1153	244	200	80	39	55	45	22
YEL005C	VAB2	5	-	145905	146754	145810	95	215	116	175	106	45	71	51	46
YEL006W	YEL006W	5	+	144325	145333	145692	359	178	118	121	62	21	45	36	14
YEL006W	YEL006W	5	+	144325	145333	145486	153	80	47	87	31	13	15	17	9
YEL007W	YEL007W	5	+	141890	143891	144052	161	367	238	433	294	118	193	165	103
YEL007W	YEL007W	5	+	141890	143891	143923	32	165	65	89	39	12	16	14	9
YEL009C	GCN4	5	-	138917	139763	138393	524	114	109	138	39	12	28	21	14
YEL009C	GCN4	5	-	138917	139763	138824	93	14120	10396	17870	9529	5571	6873	5479	3072
YEL011W	GLC3	5	+	133119	135234	135345	111	34	42	77	62	19	46	34	42
YEL011W	GLC3	5	+	133119	135234	135316	82	20	14	34	33	12	25	21	18
YEL012W	YEL012W	5	+	131771	132551	132659	108	162	248	506	270	230	221	214	120
YEL013W	VAC8	5	+	128824	130561	131003	442	882	586	1080	647	238	431	331	196
YEL015W	EDC3	5	+	126628	128284	128388	104	191	107	120	44	18	38	32	17
YEL015W	EDC3	5	+	126628	128284	128356	72	314	160	200	72	34	55	35	18
YEL016C	YEL016C	5	-	124736	126218	124642	94	327	202	235	82	39	43	36	15
YEL017C-A	PMP2	5	-	122797	122929	122332	465	24177	8906	14042	6092	1893	3697	2399	1255
YEL017W	GTT3	5	+	123656	124670	124760	90	344	269	257	89	28	55	39	26
YEL018W	EAF5	5	+	121470	122310	122438	128	93	69	70	31	23	22	17	12
YEL020C	YEL020C	5	-	118616	120299	118510	106	178	129	186	79	38	46	37	22
YEL020W-A	TIM9	5	+	117210	117474	117561	87	779	331	380	128	63	89	67	29
YEL022W	GEA2	5	+	111420	115800	115987	187	201	74	99	60	129	46	37	20
YEL022W	GEA2	5	+	111420	115800	115874	74	646	350	452	175	54	107	78	26
YEL024W	RIP1	5	+	107259	107907	108504	597	64	64	106	101	44	82	78	39
YEL024W	RIP1	5	+	107259	107907	108482	575	94	84	134	111	47	93	68	42
YEL024W	RIP1	5	+	107259	107907	108306	399	208	343	517	366	248	304	280	211
YEL025C	YEL025C	5	-	102580	106147	102298	282	524	351	384	141	92	91	88	55
YEL026W	SNU13	5	+	101942	102323	102435	112	1107	77	60	28	19	20	13	8
YEL026W	SNU13	5	+	101942	102323	102392	69	7746	1307	1734	630	658	531	405	191
YEL027W	CUP5	5	+	100768	101251	101503	252	12102	5789	9497	5229	2387	3720	2832	1655
YEL027W	CUP5	5	+	100768	101251	101410	159	73	126	305	106	78	72	56	38
YEL029C	BUD16	5	-	96857	97796	96742	115	387	190	271	89	44	58	48	21
YEL031W	SPF1	5	+	90257	93905	93988	83	3547	2283	2725	1364	545	958	739	414
YEL032W	MCM3	5	+	86936	89852	90073	221	204	47	24	10	6	6	5	4
YEL032W	MCM3	5	+	86936	89852	90035	183	238	71	65	23	14	19	14	9
YEL032W	MCM3	5	+	86936	89852	90003	151	510	265	366	151	54	89	70	40
YEL036C	ANP1	5	-	83049	84552	82971	78	879	352	496	273	127	185	155	88
YEL037C	RAD23	5	-	81406	82603	81277	129	441	192	174	60	38	32	25	15
YEL038W	UTR4	5	+	80461	81145	81319	174	40	44	80	56	44	45	44	19
YEL038W	UTR4	5	+	80461	81145	81266	121	129	148	200	112	94	77	68	54
YEL038W	UTR4	5	+	80461	81145	81195	50	411	403	491	220	204	182	165	100
YEL039C	CYC7	5	-	79635	79977	79522	113	17	51	88	63	60	56	60	76
YEL040W	UTR2	5	+	78052	79456	79596	140	3013	790	1456	634	133	351	216	81
YEL042W	GDA1	5	+	73770	75327	75452	125	1194	405	244	65	43	41	38	17
YEL043W	YEL043W	5	+	70477	73348	73502	154	123	48	63	45	38	32	19	14
YEL043W	YEL043W	5	+	70477	73348	73435	87	416	207	243	131	57	74	54	29
YEL044W	IES6	5	+	69756	70257	70381	124	544	123	124	48	22	31	25	15
YEL044W	IES6	5	+	69756	70257	70307	50	280	91	118	62	27	41	31	20
YEL046C	GLY1	5	-	67628	68792	67049	579	8798	1891	1465	389	206	269	187	107
YEL048C	YEL048C	5	-	64708	65167	64169	539	185	37	40	3	6	5	4	1
YEL050C	RML2	5	-	59669	60851	59517	152	316	192	286	121	44	74	60	39
YEL051W	VMA8	5	+	58377	59148	59389	241	371	186	237	122	68	77	61	42
YEL051W	VMA8	5	+	58377	59148	59243	95	1543	754	1261	558	331	449	353	217
YEL052W	AFG1	5	+	56570	58100	58165	65	401	215	296	157	60	122	100	52
YEL053C	MAK10	5	-	53900	56102	53819	81	312	106	105	46	36	30	29	18
YEL054C	RPL12A	5	-	52720	53218	52427	293	147	51	74	49	42	24	18	15
YEL054C	RPL12A	5	-	52720	53218	52483	237	10925	2203	1790	368	224	241	181	78
YEL054C	RPL12A	5	-	52720	53218	52642	78	2588	784	989	235	191	164	111	48
YEL055C	POL5	5	-	48470	51539	48400	70	226	39	27	7	4	3	1	1
YEL056W	HAT2	5	+	47167	48373	48478	105	306	154	228	71	33	46	45	29
YEL058W	PCM1	5	+	43251	44925	44998	73	822	512	1068	448	122	289	206	92
YEL060C	PRB1	5	-	40045	41953	39812	233	365	453	953	1011	367	780	609	409
YEL060C	PRB1	5	-	40045	41953	40016	29	24	22	70	33	11	20	19	13
YEL062W	YEL062W	5	+	34406	36254	36392	138	232	190	347	229	78	129	111	56
YEL063C	CAN1	5	-	31693	33466	31404	289	1153	2934	4483	2079	847	1354	1020	526
YEL065W	SIT1	5	+	27656	29543	29618	75	791	457	694	399	296	341	316	142
YEL066W	HPA3	5	+	26666	27206	27282	76	132	232	344	105	55	86	79	30
YEL071W	DLD3	5	+	16354	17845	17936	91	2062	7222	12397	6394	3035	4720	3895	2054
YEL072W	RMD6	5	+	13719	14415	14672	257	103	87	214	88	46	69	53	30
YER001W	MNN1	5	+	153518	155807	156086	279	323	125	318	154	45	96	63	25
YER001W	MNN1	5	+	153518	155807	155909	102	221	103	237	65	25	37	21	10
YER002W	NOP16	5	+	156801	157497	157583	86	1908	383	415	131	98	90	76	35
YER003C	YER003C	5	-	157734	159117	157487	247	186	97	84	48	18	28	26	18
YER003C	YER003C	5	-	157734	159117	157656	78	1178	639	632	234	85	152	143	72
YER004W	YER004W	5	+	159578	160274	160512	238	1133	1142	1447	717	484	603	509	341
YER005W	YND1	5	+	160548	162441	162576	135	181	66	74	30	13	18	15	9
YER005W	YND1	5	+	160548	162441	162551	110	143	104	154	52	19	34	35	16
YER006W	NUG1	5	+	162721	164284	164377	93	1625	92	103	33	43	28	24	16
YER007C-A	YER007C-A	5	-	166235	166884	166048	187	348	98	78	22	13	16	13	7
YER007C-A	YER007C-A	5	-	166235	166884	166150	85	324	85	96	40	30	28	24	7
YER008C	SEC3	5	-	167806	171817	167724	82	405	305	528	231	105	150	118	57
YER009W	NTF2	5	+	172113	172491	172654	163	6812	2965	4615	2180	944	1392	1107	562
YER010C	YER010C	5	-	172632	173337	172545	87	382	357	467	212	91	128	126	67
YER012W	PRE1	5	+	177833	178430	178559	129	1375	948	1124	494	272	381	371	210
YER013W	PRP22	5	+	178839	182277	182355	78	204	138	246	85	62	65	43	22
YER014W	HEM14	5	+	182598	184218	184305	87	56	40	60	28	17	17	15	11
YER015W	FAA2	5	+	184539	186774	187028	254	85	41	34	28	14	31	26	15
YER016W	BIM1	5	+	188275	189310	189423	113	1172	435	351	130	65	102	80	44
YER016W	BIM1	5	+	188275	189310	189383	73	112	46	80	43	33	29	21	13
YER017C	AFG3	5	-	189501	191787	189373	128	230	170	409	193	107	131	128	82
YER018C	SPC25	5	-	191957	192623	191885	72	116	91	117	44	28	32	31	21
YER019C-A	SBH2	5	-	194271	194538	194218	53	3742	1434	1754	729	514	540	472	276
YER019W	ISC1	5	+	192795	194229	194309	80	533	289	390	148	44	94	74	43
YER020W	GPA2	5	+	195166	196516	196777	261	85	64	96	79	37	53	48	35
YER020W	GPA2	5	+	195166	196516	196686	170	166	88	109	71	39	54	38	20
YER021W	RPN3	5	+	196946	198518	198641	123	2651	1478	1917	934	506	749	659	381
YER022W	SRB4	5	+	198810	200874	200972	98	330	175	224	77	37	56	46	24
YER023W	PRO3	5	+	201074	201935	202146	211	226	98	91	47	20	39	32	15
YER023W	PRO3	5	+	201074	201935	202003	68	1370	1792	3223	1516	622	890	712	383
YER024W	YAT2	5	+	202190	204962	205056	94	505	521	1589	1008	626	863	776	415
YER025W	GCD11	5	+	205249	206833	207091	258	2507	672	745	301	135	211	180	90
YER026C	CHO1	5	-	207642	208473	207515	127	1485	1168	1366	820	413	570	483	293
YER027C	GAL83	5	-	208977	210231	208749	228	136	88	35	23	7	15	11	3
YER027C	GAL83	5	-	208977	210231	208790	187	177	153	112	51	18	27	23	14
YER028C	MIG3	5	-	210690	211875	210636	54	219	59	69	50	27	31	28	17
YER029C	SMB1	5	-	212585	213176	212502	83	141	44	45	16	10	8	9	6
YER030W	YER030W	5	+	213435	213897	214014	117	276	165	178	54	26	39	28	13
YER031C	YPT31	5	-	214074	214746	213890	184	448	257	239	109	66	81	65	37
YER031C	YPT31	5	-	214074	214746	213928	146	800	530	778	323	206	256	201	101
YER032W	YER032W	5	+	215061	217692	217953	261	76	68	67	18	7	15	12	6
YER033C	ZRG8	5	-	218055	221286	217675	380	85	33	34	24	29	16	9	7
YER033C	ZRG8	5	-	218055	221286	217881	174	57	47	60	28	33	23	16	11
YER035W	EDC2	5	+	222637	223075	223211	136	346	296	534	316	165	248	209	124
YER036C	YER036C	5	-	223365	225198	223262	103	2372	415	394	156	86	134	99	55
YER037W	PHM8	5	+	225887	226853	227072	219	234	247	1229	780	391	679	536	315
YER039C	HVG1	5	-	228454	229204	228336	118	55	71	179	158	144	153	127	81
YER040W	GLN3	5	+	229793	231986	232248	262	275	189	374	193	61	111	87	59
YER041W	YEN1	5	+	232459	234739	234900	161	144	96	100	39	12	19	14	8
YER042W	MXR1	5	+	234935	235490	235652	162	472	37	29	20	109	12	15	30
YER043C	SAH1	5	-	235768	237118	235552	216	4759	1597	2055	842	517	611	463	245
YER044C	ERG28	5	-	237568	238015	237445	123	754	785	1733	1294	957	1144	1074	643
YER045C	ACA1	5	-	240030	241500	239910	120	191	110	304	216	106	199	171	84
YER046W	SPO73	5	+	243178	243610	243654	44	189	72	58	50	19	27	28	12
YER047C	SAP1	5	-	243808	246502	243651	157	1008	319	413	269	136	180	133	89
YER048C	CAJ1	5	-	246980	248156	246831	149	187	66	49	23	9	10	11	6
YER048C	CAJ1	5	-	246980	248156	246918	62	149	93	112	46	15	31	33	16
YER048W-A	YER048W-A	5	+	250716	251001	251334	333	722	395	586	271	132	200	163	97
YER048W-A	YER048W-A	5	+	250716	251001	251228	227	350	242	405	150	81	93	90	44
YER049W	YER049W	5	+	251726	253661	253752	91	1192	187	204	101	76	77	77	30
YER050C	RSM18	5	-	253969	254386	253859	110	458	371	540	223	126	163	159	73
YER051W	YER051W	5	+	254654	256133	256347	214	94	70	95	47	25	41	39	20
YER052C	HOM3	5	-	256373	257957	256263	110	1847	645	1568	898	671	673	470	244
YER053C	PIC2	5	-	258735	259638	258595	140	128	92	167	139	69	90	101	71
YER053C	PIC2	5	-	258735	259638	258629	106	31	36	67	39	11	25	20	12
YER054C	GIP2	5	-	262050	263697	261454	596	740	234	340	175	172	125	120	71
YER055C	HIS1	5	-	264890	265784	264760	130	776	315	480	265	76	152	101	37
YER055C	HIS1	5	-	264890	265784	264808	82	2652	950	1770	786	247	493	369	183
YER056C	FCY2	5	-	266510	268112	266393	117	6823	5085	6940	2778	1484	2165	1550	760
YER056C-A	YER056C-A	5	-	269420	270183	269345	75	5462	1249	1312	303	197	194	135	72
YER057C	HMF1	5	-	270734	271124	270652	82	1759	1647	3422	1414	469	898	688	354
YER058W	PET117	5	+	271765	272089	272196	107	72	74	130	41	20	26	23	13
YER059W	PCL6	5	+	272621	273884	273955	71	277	182	240	90	39	62	54	30
YER060W	FCY21	5	+	274564	276151	276243	92	89	59	113	32	11	19	11	6
YER061C	CEM1	5	-	278295	279624	278235	60	305	144	267	97	55	55	49	25
YER062C	HOR2	5	-	279927	280680	279759	168	863	1011	1647	1061	879	975	760	497
YER063W	THO1	5	+	281707	282364	282565	201	397	325	305	147	37	82	77	39
YER063W	THO1	5	+	281707	282364	282509	145	588	387	535	222	116	171	128	65
YER064C	YER064C	5	-	282702	284220	282443	259	322	111	59	13	11	13	10	4
YER064C	YER064C	5	-	282702	284220	282466	236	209	35	17	8	6	5	2	2
YER065C	ICL1	5	-	285238	286912	285123	115	102	56	65	26	26	28	20	13
YER066W	YER066W	5	+	290239	290797	290939	142	99	85	113	63	29	49	44	27
YER067W	YER067W	5	+	292063	292549	292638	89	108	125	189	224	111	166	163	201
YER068W	MOT2	5	+	293047	294811	294905	94	217	136	195	90	26	52	44	19
YER069W	ARG5,6	5	+	295407	297999	298125	126	436	272	574	287	138	198	178	84
YER070W	RNR1	5	+	298947	301614	301810	196	2458	766	801	368	129	270	228	104
YER071C	YER071C	5	-	301944	302325	301703	241	105	57	69	26	17	18	18	11
YER071C	YER071C	5	-	301944	302325	301723	221	174	132	195	77	45	48	47	26
YER072W	VTC1	5	+	302803	303193	303335	142	6721	1907	3628	2143	746	1693	1229	564
YER073W	ALD5	5	+	304026	305589	305860	271	3527	315	320	181	89	105	80	42
YER073W	ALD5	5	+	304026	305589	305823	234	86	44	56	26	22	19	16	12
YER074W	YER074W	5	+	306318	307192	307342	150	437	42	12	4	7	3	3	3
YER074W	YER074W	5	+	306318	307192	307293	101	5048	1204	1343	330	159	279	192	77
YER074W-A	YER074W-A	5	+	307648	308119	308191	72	636	415	532	186	89	124	93	52
YER075C	PTP3	5	-	308408	311195	308271	137	210	90	127	30	41	30	29	18
YER076C	YER076C	5	-	312585	313494	312287	298	84	39	51	24	10	14	11	6
YER076C	YER076C	5	-	312585	313494	312436	149	112	96	153	65	21	41	38	19
YER078C	YER078C	5	-	316802	318338	316733	69	120	84	88	25	6	13	10	8
YER079W	YER079W	5	+	318915	319548	319800	252	56	98	175	113	47	79	60	38
YER080W	YER080W	5	+	319958	321842	322653	811	38	38	123	64	31	47	37	19
YER080W	YER080W	5	+	319958	321842	322602	760	292	344	780	376	103	259	202	90
YER080W	YER080W	5	+	319958	321842	321921	79	309	254	341	163	82	111	94	37
YER081W	SER3	5	+	322681	324091	324350	259	31	32	100	54	26	46	35	26
YER081W	SER3	5	+	322681	324091	324273	182	258	507	2437	1847	673	1318	1116	572
YER082C	UTP7	5	-	324267	325932	324193	74	792	81	150	95	35	64	52	22
YER083C	YER083C	5	-	326169	327027	326134	35	690	504	983	506	284	324	285	152
YER086W	ILV1	5	+	328472	330203	330340	137	1191	556	957	454	261	365	287	121
YER087C-B	SBH1	5	-	332577	332826	332371	206	1757	922	1159	535	202	345	285	150
YER087W	YER087W	5	+	330571	332302	332465	163	107	84	125	68	25	46	34	20
YER088C	DOT6	5	-	333171	335184	333038	133	1003	268	453	260	188	192	167	89
YER088C-A	YER088C-A	5	-	335691	336015	335259	432	113	178	257	124	37	75	46	24
YER090W	TRP2	5	+	337944	339468	339614	146	234	57	55	20	19	19	19	7
YER090W	TRP2	5	+	337944	339468	339571	103	740	473	944	495	168	331	290	119
YER091C	MET6	5	-	339859	342163	339636	223	4151	798	1543	822	643	542	469	337
YER092W	IES5	5	+	342850	343228	343482	254	241	81	71	50	23	36	33	16
YER092W	IES5	5	+	342850	343228	343428	200	86	33	49	18	28	15	9	8
YER092W	IES5	5	+	342850	343228	343342	114	99	102	135	65	57	51	45	30
YER093C-A	YER093C-A	5	-	347907	348396	347789	118	125	93	116	48	20	37	28	12
YER094C	PUP3	5	-	348724	349342	348572	152	1647	1008	1133	503	227	336	288	187
YER095W	RAD51	5	+	349975	351178	351412	234	248	153	182	108	58	74	74	42
YER099C	PRS2	5	-	358100	359057	358028	72	445	121	138	46	46	43	31	24
YER099C	PRS2	5	-	358100	359057	358051	49	349	101	142	54	30	38	36	25
YER100W	UBC6	5	+	359557	360310	360401	91	970	462	749	265	98	170	158	99
YER101C	AST2	5	-	360497	361790	360376	121	147	74	117	55	60	50	46	36
YER102W	RPS8B	5	+	363095	363698	363839	141	9931	1844	1757	453	418	324	258	116
YER102W	RPS8B	5	+	363095	363698	363761	63	2833	963	1015	193	168	124	85	45
YER103W	SSA4	5	+	364584	366513	366640	127	230	121	192	93	61	59	55	47
YER105C	NUP157	5	-	367833	372009	367711	122	549	358	531	211	99	141	106	70
YER105C	NUP157	5	-	367833	372009	367757	76	78	54	63	22	18	15	12	10
YER107C	GLE2	5	-	373443	374541	373338	105	775	367	510	254	86	148	126	62
YER109C	YER109C	5	-	375210	377610	374936	274	105	68	102	24	10	22	18	9
YER110C	KAP123	5	-	378757	382099	378607	150	1197	66	103	40	66	44	39	21
YER111C	SWI4	5	-	382590	385872	382433	157	348	195	186	106	59	58	54	27
YER112W	LSM4	5	+	387227	387791	387883	92	799	394	504	203	61	138	125	54
YER113C	YER113C	5	-	387927	390048	387791	136	455	138	145	78	29	71	56	25
YER114C	BOI2	5	-	390585	393708	390242	343	366	135	174	83	154	53	45	30
YER114C	BOI2	5	-	390585	393708	390364	221	254	100	116	39	29	21	26	15
YER115C	SPR6	5	-	394287	394863	394176	111	233	74	62	33	21	28	20	15
YER115C	SPR6	5	-	394287	394863	394227	60	162	64	96	38	22	32	26	18
YER117W	YER117W	5	+	396764	397649	397838	189	320	55	88	28	15	18	16	6
YER117W	YER117W	5	+	396764	397649	397706	57	13110	3286	3807	908	561	640	426	186
YER118C	SHO1	5	-	397947	399051	397770	177	207	91	74	24	10	18	16	7
YER118C	SHO1	5	-	397947	399051	397817	130	205	55	37	13	11	8	8	3
YER119C	AVT6	5	-	399491	400838	399398	93	162	388	633	366	127	247	175	96
YER120W	SCS2	5	+	401130	401865	402099	234	323	92	102	75	18	49	41	21
YER120W	SCS2	5	+	401130	401865	402038	173	245	119	167	73	28	58	48	21
YER120W	SCS2	5	+	401130	401865	401965	100	1244	996	1589	664	214	414	333	187
YER122C	GLO3	5	-	402866	404348	402748	118	1545	523	682	398	156	258	238	146
YER122C	GLO3	5	-	402866	404348	402826	40	98	59	58	24	23	27	16	9
YER123W	YCK3	5	+	404808	406383	406804	421	358	272	525	259	97	185	165	81
YER123W	YCK3	5	+	404808	406383	406762	379	116	87	135	85	39	51	42	24
YER124C	DSE1	5	-	407337	409059	406982	355	4019	1723	3274	1689	576	1058	887	469
YER125W	RSP5	5	+	410184	412614	413005	391	1230	742	1126	828	377	550	429	307
YER126C	NSA2	5	-	413389	414175	413202	187	465	66	35	10	28	15	9	4
YER126C	NSA2	5	-	413389	414175	413244	145	339	53	37	13	26	9	9	5
YER126C	NSA2	5	-	413389	414175	413284	105	248	38	29	7	14	6	4	2
YER127W	LCP5	5	+	414476	415550	415770	220	217	57	89	50	65	34	25	17
YER127W	LCP5	5	+	414476	415550	415668	118	323	47	26	9	14	7	7	3
YER127W	LCP5	5	+	414476	415550	415643	93	399	54	27	11	13	9	7	5
YER129W	PAK1	5	+	417276	420705	420976	271	409	209	351	174	78	120	99	50
YER130C	YER130C	5	-	421110	422442	420893	217	970	232	623	315	196	245	192	105
YER131W	RPS26B	5	+	423947	424307	425127	820	895	460	777	351	158	260	193	94
YER131W	RPS26B	5	+	423947	424307	424449	142	11160	1411	1098	195	180	153	90	56
YER132C	PMD1	5	-	425183	430445	425054	129	274	81	161	67	26	42	30	19
YER133W	YER133W	5	+	432490	433954	434391	437	2637	965	1357	611	344	423	375	256
YER134C	YER134C	5	-	437262	437799	436305	957	34	35	80	54	22	44	33	18
YER134C	YER134C	5	-	437262	437799	437019	243	158	96	99	50	20	30	38	20
YER136W	GDI1	5	+	439611	440967	441290	323	3241	2564	3606	1768	835	1212	966	591
YER138W-A	YER138W-A	5	+	449469	449574	449915	341	541	174	323	107	43	78	57	37
YER138W-A	YER138W-A	5	+	449469	449574	449884	310	221	89	146	63	39	39	32	25
YER138W-A	YER138W-A	5	+	449469	449574	449805	231	26	24	124	48	37	42	31	12
YER138W-A	YER138W-A	5	+	449469	449574	449588	14	1501	532	816	339	250	238	177	111
YER139C	YER139C	5	-	450557	451238	449834	723	79	64	96	27	10	17	7	8
YER141W	COX15	5	+	453453	454914	455144	230	1358	1521	2483	1698	769	1157	969	630
YER143W	DDI1	5	+	456313	457600	457760	160	112	96	100	47	27	32	30	21
YER143W	DDI1	5	+	456313	457600	457708	108	243	308	377	207	76	149	129	59
YER144C	UBP5	5	-	457800	460218	457689	111	229	118	224	99	52	65	55	28
YER145C	FTR1	5	-	460520	461735	460354	166	157	37	56	38	36	31	27	11
YER145C	FTR1	5	-	460520	461735	460423	97	1962	411	904	604	307	476	385	192
YER146W	LSM5	5	+	462579	462861	462945	84	429	89	77	18	13	15	11	7
YER147C	SCC4	5	-	462962	464837	462861	101	227	89	70	46	31	35	34	15
YER149C	PEA2	5	-	466202	467465	466127	75	239	74	44	11	10	10	9	3
YER150W	SPI1	5	+	468364	468811	469571	760	120	67	77	31	15	26	16	11
YER150W	SPI1	5	+	468364	468811	468975	164	155	98	157	88	42	68	54	44
YER150W	SPI1	5	+	468364	468811	468950	139	28	32	56	39	33	24	25	21
YER151C	UBP3	5	-	469680	472419	469601	79	401	197	271	103	97	82	68	42
YER152C	YER152C	5	-	472651	473983	472601	50	419	247	253	77	27	46	36	20
YER154W	OXA1	5	+	475014	476223	476275	52	142	56	76	22	15	17	11	6
YER155C	BEM2	5	-	476339	482843	476192	147	1656	914	1416	713	390	516	438	224
YER156C	YER156C	5	-	483319	484336	483207	112	1111	309	301	86	75	77	59	29
YER157W	COG3	5	+	484782	487188	487268	80	128	131	243	131	55	71	65	28
YER157W	COG3	5	+	484782	487188	487214	26	182	50	94	26	14	24	17	7
YER158C	YER158C	5	-	488851	490573	488712	139	200	124	423	366	253	307	245	134
YER159C	BUR6	5	-	491524	491953	491385	139	977	201	226	118	83	81	75	40
YER161C	SPT2	5	-	499341	500343	499072	269	437	185	293	103	50	62	58	36
YER162C	RAD4	5	-	500624	502889	500516	108	65	47	58	33	20	20	29	17
YER163C	YER163C	5	-	503078	503777	502974	104	179	205	416	218	63	135	108	55
YER163C	YER163C	5	-	503078	503777	503037	41	141	138	300	167	53	114	81	45
YER164W	CHD1	5	+	505386	509793	509920	127	315	155	203	86	21	66	47	20
YER165W	PAB1	5	+	510367	512101	512250	149	2648	685	784	312	199	223	165	92
YER166W	DNF1	5	+	512738	517454	517543	89	466	370	433	209	63	126	88	57
YER167W	BCK2	5	+	518210	520766	520922	156	173	86	143	82	30	55	33	22
YER168C	CCA1	5	-	521023	522664	520968	55	586	218	218	94	62	79	61	37
YER169W	RPH1	5	+	523363	525754	525956	202	375	81	149	79	81	80	59	44
YER170W	ADK2	5	+	525968	526646	526989	343	218	134	127	56	25	31	26	13
YER171W	RAD3	5	+	527076	529413	529512	99	153	80	87	43	17	33	30	15
YER172C	BRR2	5	-	529524	536016	529402	122	581	201	265	127	70	97	78	35
YER173W	RAD24	5	+	536294	538274	538446	172	301	171	350	152	86	128	111	46
YER174C	GRX4	5	-	538428	539163	538340	88	660	298	376	325	152	285	259	139
YER175C	TMT1	5	-	539458	540358	539229	229	37	48	211	186	124	130	120	62
YER175C	TMT1	5	-	539458	540358	539279	179	132	148	806	656	341	538	450	232
YER175W-A	YER175W-A	5	+	540644	540809	541569	760	27	23	73	40	23	24	24	13
YER176W	ECM32	5	+	541684	545050	545163	113	515	257	489	242	144	218	153	61
YER177W	BMH1	5	+	545605	546409	546578	169	6060	2358	2618	1296	615	946	725	476
YER177W	BMH1	5	+	545605	546409	546549	140	249	150	366	206	111	152	117	69
YER177W	BMH1	5	+	545605	546409	546440	31	280	131	221	111	38	71	49	39
YER178W	YER178W	5	+	546811	548074	548207	133	4396	3913	5432	2903	2009	2096	1739	1076
YER180C	ISC10	5	-	549718	550522	549663	55	277	124	116	57	28	44	37	22
YER182W	YER182W	5	+	552519	553254	553351	97	217	170	302	149	84	105	91	72
YER183C	FAU1	5	-	553328	553964	553238	90	754	378	482	212	89	121	87	39
YER186C	YER186C	5	-	561699	562620	561489	210	299	111	105	42	23	28	26	10
YER188W	YER188W	5	+	568034	568754	568983	229	92	85	284	89	13	43	29	14
YFL001W	DEG1	6	+	147125	148454	148485	31	436	66	65	26	15	16	19	10
YFL002C	SPB4	6	-	145108	146929	144979	129	356	56	33	9	14	10	8	4
YFL004W	VTC2	6	+	131804	134291	134504	213	382	67	44	28	15	25	15	8
YFL004W	VTC2	6	+	131804	134291	134361	70	1679	902	1614	743	205	500	368	152
YFL005W	SEC4	6	+	130328	130976	131192	216	1430	1011	1685	821	351	530	431	259
YFL007W	BLM3	6	+	123473	129905	129981	76	961	422	420	229	229	185	193	132
YFL008W	SMC1	6	+	119423	123101	123194	93	179	79	112	50	28	37	31	15
YFL009W	CDC4	6	+	116138	118478	118560	82	544	279	253	94	44	62	42	23
YFL010C	WWM1	6	-	115101	115737	114941	160	657	586	884	404	163	246	185	102
YFL013C	IES1	6	-	107845	109924	107679	166	43	33	63	50	28	34	24	9
YFL014W	HSP12	6	+	107249	107579	107763	184	7	21	23	38	17	25	20	35
YFL016C	MDJ1	6	-	104694	106230	104549	145	114	39	58	31	26	19	17	10
YFL016C	MDJ1	6	-	104694	106230	104593	101	387	166	221	105	51	73	73	47
YFL017C	GNA1	6	-	103976	104456	103914	62	221	75	67	27	19	17	12	8
YFL017W-A	SMX2	6	+	103692	103926	103991	65	474	190	226	82	37	55	52	30
YFL018C	LPD1	6	-	101621	103121	101563	58	1378	1158	1707	849	495	597	455	285
YFL021W	GAT1	6	+	95963	97496	97611	115	155	376	449	212	100	172	155	69
YFL022C	FRS2	6	-	93496	95008	93396	100	2359	966	1276	485	226	337	291	145
YFL023W	BUD27	6	+	90983	93374	93461	87	345	37	29	10	21	9	6	5
YFL024C	EPL1	6	-	87844	90343	87439	405	123	53	52	31	15	19	22	13
YFL024C	EPL1	6	-	87844	90343	87462	382	63	38	56	33	21	21	21	16
YFL026W	STE2	6	+	82577	83873	84137	264	1742	759	1416	1383	702	1226	996	520
YFL026W	STE2	6	+	82577	83873	84062	189	4794	2635	6509	5562	3140	4951	4196	2216
YFL027C	GYP8	6	-	80416	81910	80344	72	556	259	403	201	108	176	136	70
YFL028C	CAF16	6	-	79341	80211	79269	72	425	248	424	178	76	114	102	46
YFL029C	CAK1	6	-	78052	79159	77990	62	277	172	207	88	38	75	57	35
YFL030W	AGX1	6	+	76828	77986	78064	78	90	66	114	51	34	41	40	25
YFL031W	YFL031W	6	+	75176	76145	76558	413	9697	2357	3732	2471	1259	1830	1525	1001
YFL033C	RIM15	6	-	69112	74425	68892	220	290	197	424	250	132	188	172	96
YFL034C-A	YFL034C-A	6	-	64241	64931	64157	84	2628	1108	1573	512	401	440	301	150
YFL034C-B	YFL034C-B	6	-	63014	63992	62843	171	417	231	282	165	131	116	108	60
YFL034W	YFL034W	6	+	65474	68696	68812	116	267	144	211	111	65	87	67	44
YFL036W	RPO41	6	+	58780	62836	62935	99	379	235	438	214	98	144	137	82
YFL037W	TUB2	6	+	56334	57708	57932	224	2115	1214	1548	711	366	517	365	197
YFL038C	YPT1	6	-	55364	55985	55274	90	1886	1083	1827	850	584	611	478	296
YFL039C	YFL039C	6	-	53259	54695	52972	287	1006	414	586	611	214	522	404	204
YFL039C	YFL039C	6	-	53259	54695	53159	100	3896	1771	2546	1532	673	1084	826	484
YFL039C	YFL039C	6	-	53259	54695	53190	69	103	41	106	52	15	34	20	14
YFL041W	FET5	6	+	49138	51007	51186	179	129	64	103	60	46	56	41	21
YFL041W-A	YFL041W-A	6	+	48733	48925	48985	60	63	44	67	32	29	24	25	16
YFL042C	YFL042C	6	-	45719	47744	45660	59	197	202	314	175	90	134	104	70
YFL045C	SEC53	6	-	43627	44392	43491	136	7661	3369	4346	1881	569	1143	865	423
YFL046W	YFL046W	6	+	42814	43438	43586	148	118	44	63	23	10	14	13	7
YFL047W	RGD2	6	+	40420	42565	42628	63	456	254	452	257	162	180	174	108
YFL048C	EMP47	6	-	38842	40180	38733	109	809	550	1004	492	175	328	245	110
YFL049W	YFL049W	6	+	36802	38674	38820	146	436	248	376	175	78	112	103	52
YFL050C	ALR2	6	-	33271	35848	32994	277	226	144	178	54	46	47	46	24
YFL054C	YFL054C	6	-	20846	22787	20783	63	91	98	99	107	45	78	83	68
YFL057C	AAD16	6	-	14304	14763	14213	91	289	164	296	193	85	124	105	61
YFR001W	LOC1	6	+	149104	149719	149789	70	1062	131	134	47	47	36	35	19
YFR002W	NIC96	6	+	150010	152530	152618	88	746	301	467	180	86	151	113	61
YFR003C	YPI1	6	-	152651	153119	152511	140	244	150	215	138	78	120	99	69
YFR004W	RPN11	6	+	153387	154308	154397	89	1416	695	705	340	202	275	236	136
YFR005C	SAD1	6	-	154521	155868	154320	201	533	249	368	129	65	82	76	39
YFR006W	YFR006W	6	+	156138	157746	157834	88	415	440	615	267	139	163	153	93
YFR007W	YFR007W	6	+	159292	160354	160419	65	96	95	127	60	35	38	29	19
YFR008W	FAR7	6	+	160528	161194	161540	346	95	98	197	75	28	44	44	24
YFR009W	GCN20	6	+	162481	164740	164824	84	974	362	426	164	74	85	81	37
YFR010W	UBP6	6	+	165059	166559	166649	90	638	486	913	467	280	367	347	231
YFR011C	YFR011C	6	-	166738	167251	166579	159	386	162	192	82	26	52	52	29
YFR013W	IOC3	6	+	169913	172277	172402	125	316	157	193	85	35	63	45	19
YFR014C	CMK1	6	-	172528	173869	172320	208	332	205	356	188	95	158	137	98
YFR015C	GSY1	6	-	174256	176383	174121	135	34	44	47	50	17	46	40	45
YFR016C	YFR016C	6	-	177033	180735	176984	49	115	62	80	35	17	24	18	7
YFR018C	YFR018C	6	-	183118	184210	182958	160	846	310	300	124	61	76	55	32
YFR019W	FAB1	6	+	184489	191326	191409	83	224	266	463	238	107	158	133	73
YFR020W	YFR020W	6	+	192725	193424	193814	390	183	109	146	101	29	66	56	30
YFR020W	YFR020W	6	+	192725	193424	193600	176	49	45	76	45	18	29	28	15
YFR021W	ATG18	6	+	194799	196302	196411	109	188	106	172	76	38	61	44	24
YFR022W	YFR022W	6	+	196820	199022	199113	91	42	60	116	72	21	40	32	26
YFR024C-A	YFR024C-A	6	-	201947	203421	201690	257	65	61	56	39	12	22	22	13
YFR024C-A	YFR024C-A	6	-	201947	203421	201712	235	62	54	41	25	13	15	16	10
YFR024C-A	YFR024C-A	6	-	201947	203421	201750	197	294	299	325	149	75	88	75	53
YFR024C-A	YFR024C-A	6	-	201947	203421	201801	146	81	91	96	27	21	15	14	5
YFR025C	HIS2	6	-	203730	204738	203607	123	115	97	84	30	19	20	13	9
YFR025C	HIS2	6	-	203730	204738	203648	82	159	138	237	77	28	56	49	18
YFR028C	CDC14	6	-	208400	210056	208349	51	247	81	60	26	21	16	14	7
YFR029W	PTR3	6	+	210924	212961	213007	46	85	54	106	39	23	20	19	12
YFR030W	MET10	6	+	213299	216407	216463	56	290	157	253	116	76	88	74	50
YFR031C	SMC2	6	-	216581	220094	216535	46	161	99	163	57	25	27	28	15
YFR031C-A	YFR031C-A	6	-	220494	221406	220337	157	6603	1256	1109	327	210	222	167	67
YFR031C-A	YFR031C-A	6	-	220494	221406	220431	63	549	197	217	52	68	39	25	12
YFR031C-A	YFR031C-A	6	-	220494	221406	220462	32	1866	650	785	196	100	115	80	41
YFR032C-A	RPL29	6	-	223245	223425	223089	156	240	88	142	56	58	43	26	19
YFR032C-A	RPL29	6	-	223245	223425	223151	94	25799	6054	7116	1730	675	1051	674	302
YFR033C	QCR6	6	-	224313	224757	224171	142	411	210	239	141	121	111	109	71
YFR034W-A	YFR034W-A	6	+	226009	226297	226595	298	439	213	166	39	37	24	22	13
YFR037C	RSC8	6	-	227499	229173	227383	116	784	313	420	205	107	131	97	57
YFR038W	YFR038W	6	+	229366	231928	232014	86	441	128	138	40	43	44	35	19
YFR039C	YFR039C	6	-	231998	233531	231938	60	553	301	402	220	78	169	124	62
YFR040W	SAP155	6	+	234228	237237	237334	97	605	286	351	182	121	141	160	88
YFR041C	ERJ5	6	-	237354	238242	237226	128	365	179	250	94	42	64	54	24
YFR042W	YFR042W	6	+	238444	239047	239138	91	418	292	467	287	84	170	131	67
YFR043C	YFR043C	6	-	239100	239814	239039	61	269	113	153	91	27	48	40	26
YFR044C	YFR044C	6	-	239978	241424	239911	67	1174	1255	3039	1575	492	997	776	391
YFR045W	YFR045W	6	+	241984	242986	243089	103	54	82	149	87	35	62	56	41
YFR045W	YFR045W	6	+	241984	242986	243052	66	54	49	83	45	21	19	24	14
YFR047C	BNA6	6	-	244265	245153	244190	75	501	361	445	178	54	113	75	38
YFR048W	RMD8	6	+	246132	248121	248164	43	84	33	59	21	9	14	15	6
YFR049W	YMR31	6	+	248509	248881	248998	117	656	654	784	463	308	407	339	215
YFR050C	PRE4	6	-	249052	249853	248892	160	104	52	42	31	15	20	18	9
YFR050C	PRE4	6	-	249052	249853	248923	129	1000	574	767	390	215	321	272	148
YFR050C	PRE4	6	-	249052	249853	248989	63	204	195	325	127	102	77	79	46
YFR051C	RET2	6	-	250149	251790	250078	71	1070	643	794	361	111	228	166	92
YFR052C-A	YFR052C-A	6	-	253415	253721	253411	4	130	427	196	295	309	302	334	408
YFR052W	RPN12	6	+	252491	253316	253518	202	160	62	62	41	14	38	25	12
YFR052W	RPN12	6	+	252491	253316	253349	33	1089	600	806	462	272	381	317	180
YFR055W	YFR055W	6	+	264190	265213	265681	468	1581	3125	3851	1279	482	773	612	273
YFR056C	YFR056C	6	-	263943	264312	262953	990	36	32	78	29	14	22	17	10
YGL001C	ERG26	7	-	495456	496506	495273	183	449	175	125	67	30	52	43	23
YGL001C	ERG26	7	-	495456	496506	495335	121	716	544	744	366	187	233	202	98
YGL002W	ERP6	7	+	494520	495171	495341	170	574	382	567	225	86	153	126	64
YGL003C	CDH1	7	-	492477	494178	492220	257	80	39	49	50	14	34	29	15
YGL003C	CDH1	7	-	492477	494178	492437	40	47	35	40	25	26	19	22	14
YGL004C	RPN14	7	-	490706	491960	490692	14	121	93	123	77	60	56	45	29
YGL005C	COG7	7	-	489711	490551	489490	221	324	216	298	109	66	82	75	47
YGL006W	PMC1	7	+	485924	489446	489561	115	261	262	203	146	52	92	77	55
YGL006W	PMC1	7	+	485924	489446	489508	62	53	65	95	44	23	31	25	14
YGL007W	YGL007W	7	+	483264	483642	484291	649	22	32	106	50	35	35	28	19
YGL008C	PMA1	7	-	479914	482671	479397	517	7557	2040	1848	640	188	349	264	177
YGL008C	PMA1	7	-	479914	482671	479851	63	192	29	59	12	9	9	4	4
YGL009C	LEU1	7	-	476317	478657	476158	159	5951	1088	738	205	110	125	101	51
YGL010W	YGL010W	7	+	475549	476074	476271	197	113	74	88	63	41	51	56	27
YGL010W	YGL010W	7	+	475549	476074	476246	172	240	219	401	365	303	248	259	197
YGL011C	SCL1	7	-	474493	475252	474297	196	645	277	388	178	130	187	149	84
YGL011C	SCL1	7	-	474493	475252	474368	125	1134	826	1245	554	285	418	349	198
YGL012W	ERG4	7	+	472859	474281	474386	105	1434	1142	2250	1409	616	1129	921	450
YGL013C	PDR1	7	-	469096	472303	468999	97	253	123	113	28	33	26	27	18
YGL013C	PDR1	7	-	469096	472303	469059	37	126	113	150	60	37	38	36	22
YGL014W	PUF4	7	+	466145	468812	468904	92	403	187	286	148	69	95	79	42
YGL016W	KAP122	7	+	461670	464916	465088	172	277	93	125	69	37	57	43	25
YGL019W	CKB1	7	+	458160	458997	459100	103	681	405	511	231	87	129	107	52
YGL020C	MDM39	7	-	457167	457875	457090	77	810	361	428	204	83	102	98	48
YGL021W	ALK1	7	+	454789	457072	457173	101	402	264	426	222	117	186	149	98
YGL021W	ALK1	7	+	454789	457072	457101	29	61	36	66	26	6	15	17	4
YGL022W	STT3	7	+	452408	454565	454746	181	88	56	53	35	10	26	17	8
YGL022W	STT3	7	+	452408	454565	454655	90	1277	827	1146	555	188	316	257	155
YGL023C	PIB2	7	-	450201	452109	450075	126	324	194	293	158	77	94	88	45
YGL026C	TRP5	7	-	446416	448540	446336	80	2030	1375	3033	1721	794	1230	904	474
YGL027C	CWH41	7	-	443646	446148	443556	90	504	497	593	270	83	172	125	55
YGL028C	SCW11	7	-	441285	442914	440988	297	2507	947	1631	771	191	438	323	157
YGL029W	CGR1	7	+	440067	440430	440594	164	1098	86	73	26	53	20	21	14
YGL030W	YGL030W	7	+	439095	439643	439741	98	15011	3187	3843	1011	537	670	503	212
YGL031C	RPL24A	7	-	437471	437939	437346	125	8548	1687	1516	278	175	173	118	55
YGL032C	AGA2	7	-	436574	436838	436396	178	45	23	31	20	26	31	23	15
YGL032C	AGA2	7	-	436574	436838	436478	96	1193	875	2174	2345	2578	3048	2842	1594
YGL033W	YGL033W	7	+	435629	436356	436549	193	81	81	168	62	62	53	45	34
YGL037C	PNC1	7	-	427302	427953	427163	139	435	591	1258	1017	333	744	570	433
YGL038C	OCH1	7	-	425367	426810	425026	341	198	145	333	420	167	335	260	143
YGL038C	OCH1	7	-	425367	426810	425272	95	42	42	120	78	19	41	35	21
YGL038C	OCH1	7	-	425367	426810	425319	48	35	28	76	45	15	24	19	12
YGL039W	YGL039W	7	+	423966	425013	425134	121	1092	709	1348	523	141	321	239	99
YGL040C	HEM2	7	-	419532	420561	419302	230	780	435	473	201	70	144	130	67
YGL041W-A	YGL041W-A	7	+	419046	419295	419455	160	119	64	73	23	10	11	8	4
YGL041W-A	YGL041W-A	7	+	419046	419295	419415	120	234	157	208	73	45	43	37	23
YGL043W	DST1	7	+	417486	418416	418687	271	208	93	118	80	31	65	58	27
YGL043W	DST1	7	+	417486	418416	418638	222	593	380	587	229	102	175	148	81
YGL044C	RNA15	7	-	416149	417040	415866	283	226	46	58	39	22	39	29	16
YGL044C	RNA15	7	-	416149	417040	415975	174	183	113	298	152	114	120	108	62
YGL045W	RIM8	7	+	414105	415734	415932	198	65	49	91	44	23	31	29	14
YGL047W	YGL047W	7	+	411554	412163	412183	20	132	99	131	53	44	50	41	32
YGL048C	RPT6	7	-	410071	411289	409977	94	1611	1155	1333	520	227	413	335	178
YGL049C	TIF4632	7	-	406862	409607	406697	165	355	153	213	86	51	46	37	26
YGL054C	ERV14	7	-	400873	401290	400582	291	3181	1059	1423	732	381	514	367	259
YGL055W	OLE1	7	+	398630	400163	400592	429	815	259	314	194	135	126	107	65
YGL055W	OLE1	7	+	398630	400163	400444	281	1476	634	978	215	77	106	79	57
YGL055W	OLE1	7	+	398630	400163	400386	223	3244	1201	1716	243	52	100	84	52
YGL057C	YGL057C	7	-	394971	395835	394820	151	169	99	117	64	27	47	41	21
YGL058W	RAD6	7	+	393991	394510	394727	217	298	172	206	82	50	57	47	30
YGL059W	YGL059W	7	+	392227	393703	393754	51	59	59	149	67	55	57	45	31
YGL060W	YBP2	7	+	390069	391995	392027	32	78	54	107	84	46	67	53	28
YGL061C	DUO1	7	-	388970	389714	388869	101	161	37	44	19	5	13	11	5
YGL062W	PYC1	7	+	385198	388735	388875	140	101	631	564	282	94	206	179	93
YGL062W	PYC1	7	+	385198	388735	388843	108	153	954	892	500	181	350	289	186
YGL062W	PYC1	7	+	385198	388735	388794	59	277	2424	2764	1246	337	802	638	331
YGL065C	ALG2	7	-	379762	381274	379710	52	220	150	175	70	19	36	34	17
YGL066W	SGF73	7	+	377611	379585	379808	223	95	83	125	69	44	38	37	21
YGL067W	NPY1	7	+	376103	377258	377295	37	485	269	340	143	69	86	73	27
YGL068W	MNP1	7	+	375089	375674	375855	181	525	277	229	122	47	86	72	36
YGL068W	MNP1	7	+	375089	375674	375783	109	805	682	803	267	121	195	169	84
YGL070C	RPB9	7	-	374461	374830	374136	325	720	190	203	90	53	58	58	33
YGL070C	RPB9	7	-	374461	374830	374219	242	297	191	254	101	51	71	61	30
YGL070C	RPB9	7	-	374461	374830	374251	210	244	82	98	28	14	24	18	12
YGL071W	RCS1	7	+	372014	374087	374207	120	298	129	159	85	54	62	47	24
YGL072C	YGL072C	7	-	371005	371365	370620	385	194	98	232	172	99	134	106	56
YGL073W	HSF1	7	+	368755	371257	371313	56	322	283	395	181	105	131	114	62
YGL075C	MPS2	7	-	366927	368091	366771	156	146	54	77	41	46	28	19	19
YGL076C	YGL076C	7	-	364337	365999	364230	107	14468	3695	4772	1316	558	788	543	238
YGL077C	HNM1	7	-	362227	363919	362139	88	210	110	117	52	18	30	24	13
YGL078C	DBP3	7	-	360290	361862	360103	187	951	54	40	14	13	12	7	4
YGL079W	YGL079W	7	+	359446	360103	360219	116	110	49	45	16	12	10	7	6
YGL079W	YGL079W	7	+	359446	360103	360200	97	220	137	161	50	41	31	23	18
YGL080W	YGL080W	7	+	358638	359031	359272	241	696	344	302	119	62	80	71	46
YGL082W	YGL082W	7	+	355829	356975	357111	136	102	112	196	106	38	74	57	34
YGL083W	SCY1	7	+	353060	355475	355616	141	124	84	109	44	18	17	8	7
YGL084C	GUP1	7	-	350618	352301	350515	103	262	182	174	77	38	58	46	32
YGL084C	GUP1	7	-	350618	352301	350541	77	202	123	131	62	26	44	32	17
YGL085W	YGL085W	7	+	349618	350443	350606	163	264	139	166	95	35	56	47	31
YGL086W	MAD1	7	+	347121	349371	349435	64	341	178	243	107	53	61	57	24
YGL087C	YGL087C	7	-	346408	346907	346295	113	322	339	724	354	204	292	230	139
YGL088W	YGL088W	7	+	345838	346204	346429	225	79	35	37	18	15	23	17	11
YGL088W	YGL088W	7	+	345838	346204	346346	142	53	29	59	31	20	20	18	12
YGL091C	NBP35	7	-	342058	343045	341914	144	237	136	145	74	29	50	40	19
YGL091C	NBP35	7	-	342058	343045	341968	90	213	165	297	123	68	88	63	36
YGL092W	NUP145	7	+	337908	341862	341917	55	203	82	110	46	19	17	14	10
YGL093W	SPC105	7	+	334888	337642	337679	37	243	180	258	95	49	69	63	35
YGL094C	PAN2	7	-	331120	334468	330975	145	284	137	124	50	34	41	30	16
YGL095C	VPS45	7	-	328876	330610	328786	90	284	203	354	187	117	134	114	73
YGL096W	TOS8	7	+	325333	326164	326833	669	25	16	70	34	27	27	25	18
YGL096W	TOS8	7	+	325333	326164	326448	284	91	39	69	51	37	40	53	36
YGL097W	SRM1	7	+	321784	323233	323402	169	102	54	81	50	34	24	22	13
YGL097W	SRM1	7	+	321784	323233	323308	75	360	104	96	24	31	26	29	19
YGL098W	USE1	7	+	317344	318082	319050	968	68	29	62	45	21	41	33	19
YGL099W	LSG1	7	+	314633	316556	317121	565	187	162	552	309	124	195	148	78
YGL099W	LSG1	7	+	314633	316556	316597	41	530	89	42	11	17	8	8	4
YGL100W	SEH1	7	+	313236	314286	314388	102	506	293	338	127	59	90	73	46
YGL101W	YGL101W	7	+	312195	312843	313093	250	846	363	373	98	41	45	36	22
YGL103W	YGL103W	7	+	310969	311930	312015	85	27114	6438	8696	2629	1810	1997	1499	679
YGL104C	VPS73	7	-	308715	310176	308580	135	55	140	184	112	55	78	66	49
YGL105W	ARC1	7	+	307439	308570	308667	97	2990	1516	2425	1037	554	696	549	303
YGL106W	MLC1	7	+	306562	307012	307260	248	2256	1143	1455	630	420	528	443	238
YGL106W	MLC1	7	+	306562	307012	307097	85	27	36	78	36	11	23	26	11
YGL107C	RMD9	7	-	304335	306276	304215	120	62	43	66	32	19	19	10	6
YGL107C	RMD9	7	-	304335	306276	304245	90	128	86	138	63	19	44	37	19
YGL110C	CUE3	7	-	301539	303414	301445	94	112	61	96	60	17	32	27	16
YGL111W	NSA1	7	+	299980	301372	301540	168	774	115	96	28	39	20	20	8
YGL112C	TAF6	7	-	298180	299731	298037	143	624	278	268	111	67	76	73	42
YGL114W	YGL114W	7	+	293462	295640	295705	65	81	60	95	41	19	37	28	11
YGL114W	YGL114W	7	+	293462	295640	295678	38	158	98	163	96	28	58	36	14
YGL115W	SNF4	7	+	292035	293004	293084	80	882	469	582	266	136	173	145	81
YGL116W	CDC20	7	+	289811	291644	291739	95	442	167	249	101	47	68	69	26
YGL117W	YGL117W	7	+	288517	289315	289425	110	51	62	95	39	18	28	24	15
YGL117W	YGL117W	7	+	288517	289315	289400	85	68	143	359	188	107	158	121	55
YGL119W	ABC1	7	+	284447	285953	286035	82	126	62	65	35	46	34	27	18
YGL120C	PRP43	7	-	281639	283943	281548	91	934	93	45	19	26	17	12	6
YGL121C	GPG1	7	-	280782	281163	280611	171	23	51	197	128	74	96	98	57
YGL122C	NAB2	7	-	278951	280529	278712	239	60	53	118	97	66	62	55	36
YGL122C	NAB2	7	-	278951	280529	278813	138	489	178	361	206	110	138	145	67
[truncated: 4,055 more rows]
