# Supplementary material for: RNA polymerase II depletion promotes transcription of alternative mRNA species
Source: BMC Mol Biol. 2016 Aug 30;17(1):20. doi: 10.1186/s12867-016-0074-8 (PMC5004267; doi:10.1186/s12867-016-0074-8)
Supplement: Supplementary file 4 — 10.1186/s12867-016-0074-8 Gene expression data files. Text files of all absolute and normalized reads, as described in the text, are contained within the gene expression data files. [file 12867_2016_74_MOESM4_ESM.zip › supplemental data/induced genes.annotations.xlsx]

## Sheet: Sheet1
ADY3	Accumulates dyads protein 3;ADY3;ortholog
AGP1	General amino acid permease AGP1;AGP1;ortholog
AMS1	Alpha-mannosidase;AMS1;ortholog
ARG4	Argininosuccinate lyase;ARG4;ortholog
ATG8	Autophagy-related protein 8;ATG8;ortholog
CHA1	Catabolic L-serine/threonine dehydratase;CHA1;ortholog
CIT1	Citrate synthase, mitochondrial;CIT1;ortholog
CPS1	Carboxypeptidase S;CPS1;ortholog
DAL2	Allantoicase;DAL2;ortholog
DAL3	Ureidoglycolate lyase;DAL3;ortholog
DAL80	Nitrogen regulatory protein DAL80;DAL80;ortholog
DDR2	Protein DDR2;DDR2;ortholog
DLD3	D-lactate dehydrogenase [cytochrome] 3;DLD3;ortholog
DUR1	Urea amidolyase;DUR1,2;ortholog
DUR3	Urea active transporter;DUR3;ortholog
ECM38	Gamma-glutamyltransferase;ECM38;ortholog
FIT2	Facilitator of iron transport 2;FIT2;ortholog
GAP1	General amino-acid permease GAP1;GAP1;ortholog
GAS2	1,3-beta-glucanosyltransferase GAS2;GAS2;ortholog
GDB1	Glycogen debranching enzyme;GDB1;ortholog
GLK1	Glucokinase-1;GLK1;ortholog
GPH1	Glycogen phosphorylase;GPH1;ortholog
GSP2	GTP-binding nuclear protein GSP2/CNR2;GSP2;ortholog
GTT1	Glutathione S-transferase 1;GTT1;ortholog
GUT2	Glycerol-3-phosphate dehydrogenase, mitochondrial;GUT2;ortholog
HMX1	Heme-binding protein HMX1;HMX1;ortholog
HVG1	Probable GDP-mannose transporter 2;HVG1;ortholog
ICS2	Increased copper sensitivity protein 2;ICS2;ortholog
ICY1	Interacting with cytoskeleton protein 1;ICY1;ortholog
IDP1	Isocitrate dehydrogenase [NADP], mitochondrial;IDP1;ortholog
LEE1	Zinc finger protein LEE1;LEE1;ortholog
LYS1	Saccharopine dehydrogenase [NAD(+), L-lysine-forming];LYS1;ortholog
MCH4	Probable transporter MCH4;MCH4;ortholog
MEP1	Ammonium transporter MEP1;MEP1;ortholog
MFA1	Mating hormone A-factor 1;MFA1;ortholog
MSN4	Zinc finger protein MSN4;MSN4;ortholog
NDI1	Rotenone-insensitive NADH-ubiquinone oxidoreductase, mitochondrial;NDI1;ortholog
ORM1	Protein ORM1;ORM1;ortholog
PET10	Protein PET10;PET10;ortholog
PHM8	Phosphate metabolism protein 8;PHM8;ortholog
PIR3	Cell wall mannoprotein PIR3;PIR3;ortholog
PPQ1	Serine/threonine-protein phosphatase PPQ;PPQ1;ortholog
PTR2	Peptide transporter PTR2;PTR2;ortholog
PUT1	Proline dehydrogenase, mitochondrial;PUT1;ortholog
PYC1	Pyruvate carboxylase 1;PYC1;ortholog
RNY1	Ribonuclease T2-like;RNY1;ortholog
RTS3	Protein phosphatase type 2A regulatory subunit RTS3;RTS3;ortholog
SDH4	Succinate dehydrogenase [ubiquinone] cytochrome b small subunit, mitochondrial;SDH4;ortholog
SER3	D-3-phosphoglycerate dehydrogenase 1;SER3;ortholog
SRL3	Protein SRL3;SRL3;ortholog
STF1	ATPase-stabilizing factor 9 kDa, mitochondrial;STF1;ortholog
SUN4	Probable secreted beta-glucosidase SUN4;SUN4;ortholog
TFS1	Carboxypeptidase Y inhibitor;TFS1;ortholog
TMT1	Trans-aconitate 3-methyltransferase;TMT1;ortholog
TSL1	Trehalose synthase complex regulatory subunit TSL1;TSL1;ortholog
YAT1	Putative mitochondrial carnitine O-acetyltransferase;YAT1;ortholog
YBR085C-A	Uncharacterized protein YBR085C-A;YBR085C-A;ortholog
YCL049C	Uncharacterized protein YCL049C;YCL049C;ortholog
YDR461C-A	Uncharacterized protein YDR461C-A;YDR461C-A;ortholog
YKL151C	ATP-dependent (S)-NAD(P)H-hydrate dehydratase;YKL151C;ortholog
YLR053C	Putative uncharacterized protein YLR053C;YLR053C;ortholog
YNL134C	Uncharacterized protein YNL134C;YNL134C;ortholog
