# Supplementary material for: RNA polymerase II depletion promotes transcription of alternative mRNA species
Source: BMC Mol Biol. 2016 Aug 30;17(1):20. doi: 10.1186/s12867-016-0074-8 (PMC5004267; doi:10.1186/s12867-016-0074-8)
Supplement: Supplementary file 4 — 10.1186/s12867-016-0074-8 Gene expression data files. Text files of all absolute and normalized reads, as described in the text, are contained within the gene expression data files. [file 12867_2016_74_MOESM4_ESM.zip › supplemental data/induced.normalized.common.txt]

Systematic.Name	Standard.Name	chromosome	strand	cdsStart	cdsEnd	peak	lengths	A1.counts	A2.counts	A3.counts	A4.counts	A5.counts	A6.counts	A7.counts	A8.counts	B1.counts	B2.counts	B3.counts	B4.counts	B5.counts	B6.counts	B7.counts	B8.counts	average.induction	tread
YKR039W	GAP1	11	+	514704	516513	516662	149	53	1597	3171	2024	1446	1104	670	581	169	9814	16456	8642	3249	5391	4606	2410	28.5525606469003	10646
YOL052C-A	DDR2	15	-	231568	231754	231293	275	44	155	697	845	1275	1365	1568	2216	115	668	1643	3207	7176	3696	3719	5331	26.3668831168831	8165
YLR053C	YLR053C	12	-	248100	248427	247997	103	8	26	139	218	178	95	138	121	13	306	1402	739	440	602	549	286	16.3392857142857	923
YHL016C	DUR3	8	-	72033	74241	71956	77	17	256	476	397	241	192	131	100	70	1170	2504	1202	471	848	742	334	15.0672268907563	1810
YBR208C	DUR1,2	2	-	636697	642205	636568	129	71	2114	1594	870	458	328	203	160	470	8748	7877	2617	835	1535	1219	522	11.523138832998	5798
YGR161C	RTS3	7	-	808633	809425	808368	265	33	202	523	549	453	386	254	225	246	910	2437	1639	1118	1325	1372	784	11.2207792207792	2625
YKR046C	PET10	11	-	523864	524716	523723	141	19	67	274	307	250	195	152	170	85	234	860	641	318	518	400	240	10.6390977443609	1434
YCL064C	CHA1	3	-	15797	16880	15228	569	6	13	81	109	76	55	20	14	38	91	431	361	85	265	186	74	8.76190476190476	374
YKR091W	SRL3	11	+	611166	611907	612004	97	29	90	531	408	280	144	106	101	154	377	2524	1125	214	734	503	235	8.17733990147783	1689
YCL025C	AGP1	3	-	76017	77919	75926	91	72	1238	1188	640	364	284	189	155	419	4356	4897	1772	965	1304	976	478	8.0515873015873	4130
YIR032C	DAL3	9	-	415026	415614	414905	121	18	150	346	181	136	77	59	58	61	1063	1373	584	221	378	285	145	7.99206349206349	1025
YML100W	TSL1	13	+	70623	73920	74102	182	9	20	54	63	91	95	77	88	20	84	221	214	229	216	207	196	7.74603174603175	497
YLR178C	TFS1	12	-	513163	513823	513111	52	60	156	473	536	600	449	410	485	233	566	1459	1555	755	1131	1030	978	7.40238095238095	3169
YER081W	SER3	5	+	322681	324091	324273	182	39	61	396	518	376	231	175	135	258	507	2437	1847	673	1318	1116	572	6.93040293040293	1931
YIR029W	DAL2	9	+	410803	411835	411883	48	13	36	203	175	100	65	29	21	61	359	1519	709	92	398	281	107	6.91208791208791	642
YIR029W	DAL2	9	+	410803	411835	411924	89	6	17	92	55	47	32	21	14	29	189	704	357	78	200	144	56	6.61904761904762	284
YOL119C	MCH4	15	-	94855	96361	94710	145	46	107	446	455	392	247	213	215	403	636	2097	1596	513	1207	906	474	6.44409937888199	2121
YNL134C	YNL134C	14	-	372452	373583	372403	49	57	97	435	580	495	363	261	258	170	342	1810	1327	683	1001	882	488	6.23809523809524	2546
YIR038C	GTT1	9	-	423805	424510	423685	120	58	193	471	447	431	330	290	313	238	730	1938	1297	847	1060	931	643	6.09605911330049	2533
YNL066W	SUN4	14	+	501515	502778	503606	828	6	19	92	73	30	21	11	5	31	106	376	252	54	132	69	29	5.97619047619048	257
YOR382W	FIT2	15	+	1059528	1059990	1060083	93	74	107	750	775	471	370	218	183	210	204	1034	1123	220	862	555	204	5.54826254826255	2948
YNR001C	CIT1	14	-	629623	631063	629505	118	125	1174	1166	818	590	451	314	304	746	3319	4734	2803	1614	1969	1714	1021	5.50514285714286	4942
YPL054W	LEE1	16	+	455755	456661	457098	437	11	9	43	67	84	86	63	66	38	42	106	214	256	285	250	163	5.42857142857143	429
YEL071W	DLD3	5	+	16354	17845	17936	91	223	1566	2122	1750	1114	762	610	476	2062	7222	12397	6394	3035	4720	3895	2054	5.38116591928251	8623
YER175C	TMT1	5	-	539458	540358	539279	179	24	36	159	229	178	108	103	91	132	148	806	656	341	538	450	232	5.38095238095238	928
YKR034W	DAL80	11	+	506539	507349	507425	76	10	10	81	88	84	45	37	24	18	174	794	400	122	284	232	101	5.27142857142857	379
YNL274C	YNL274C	14	-	121117	122170	121014	103	20	48	125	137	134	89	93	94	192	401	868	842	487	620	538	446	5.14285714285714	740
YPL179W	PPQ1	16	+	208155	209805	210137	332	16	18	98	109	112	98	74	54	61	86	307	361	164	335	290	152	5.02678571428571	579
YDR461C-A	YDR461C-A	4	-	1385516	1385759	1385417	99	5	13	40	36	24	20	19	18	36	85	214	98	60	86	79	45	4.85714285714286	175
YBL078C	ATG8	2	-	80374	80728	79891	483	19	38	115	167	121	60	65	79	134	208	831	516	268	372	321	206	4.84962406015038	664
YLR343W	GAS2	12	+	816093	817761	817825	64	13	10	64	119	102	69	44	33	38	24	302	365	110	314	228	92	4.84615384615385	454
YJL172W	CPS1	10	+	97730	99461	99577	116	356	1335	4638	2403	1482	1038	635	457	1454	7643	19768	8203	2060	4275	3130	1544	4.81059390048154	12344
YGL156W	AMS1	7	+	210420	213672	213819	147	5	17	28	32	28	21	18	20	48	88	235	148	97	124	115	76	4.68571428571429	169
YCL049C	YCL049C	3	-	39785	40724	39649	136	16	30	148	128	86	49	40	37	128	193	848	517	207	337	267	148	4.625	534
YHR018C	ARG4	8	-	140003	141395	139853	150	181	334	1484	1543	995	662	466	363	1030	2028	7770	4421	1800	3030	2525	1230	4.61483820047356	6028
YGL062W	PYC1	7	+	385198	388735	388794	59	62	604	561	345	188	129	98	73	277	2424	2764	1246	337	802	638	331	4.6036866359447	2060
YDL066W	IDP1	4	+	334834	336121	336526	405	6	8	23	43	53	30	16	14	13	17	65	86	28	73	60	27	4.45238095238095	193
YLR142W	PUT1	12	+	425186	426617	426751	134	10	26	59	61	54	44	30	37	66	157	495	389	160	221	224	84	4.44285714285714	321
YGR121C	MEP1	7	-	731453	732932	731315	138	16	140	115	81	62	44	23	18	92	520	473	254	76	190	142	77	4.3125	499
YOR185C	GSP2	15	-	681444	682107	681313	131	16	33	57	58	67	68	84	105	52	132	199	172	289	216	229	207	4.21428571428571	488
YBR157C	ICS2	2	-	553536	554304	553427	109	55	94	246	310	291	230	244	204	238	437	1380	899	958	811	816	512	4.20519480519481	1674
YER037W	PHM8	5	+	225887	226853	227072	219	39	56	173	293	220	118	147	121	234	247	1229	780	391	679	536	315	4.13186813186813	1167
YKR093W	PTR2	11	+	615371	617177	617376	199	235	1341	1873	1169	788	615	400	320	735	3625	7173	3801	1778	2502	1905	1112	3.95501519756839	6741
YLR205C	HMX1	12	-	552725	553679	552666	59	14	20	76	97	71	47	35	37	86	88	421	380	76	274	208	81	3.90816326530612	397
YGR038W	ORM1	7	+	560685	561354	561603	249	6	13	50	30	28	22	10	11	31	89	168	150	76	105	91	58	3.9047619047619	170
YPL123C	RNY1	16	-	317639	318944	317508	131	17	39	108	91	81	51	52	42	92	215	601	346	171	265	229	155	3.89915966386555	481
YDL239C	ADY3	4	-	26402	28775	26360	42	13	24	81	96	62	39	25	16	96	218	806	414	84	235	207	108	3.76923076923077	356
YDL130W-A	STF1	4	+	229170	229431	229591	160	39	132	260	187	170	78	94	100	184	667	1149	692	239	469	368	210	3.73992673992674	1060
YCL040W	GLK1	3	+	50837	52340	52517	177	173	719	1152	699	637	504	403	411	765	2536	2946	2179	977	1640	1291	1070	3.73658133773741	4698
YLR299W	ECM38	12	+	726070	728053	728181	128	16	66	122	98	53	37	23	16	73	324	657	304	46	169	127	67	3.70535714285714	431
YDR070C	YDR070C	4	-	588096	588378	587946	150	10	13	23	30	41	28	47	76	22	19	70	64	71	74	72	76	3.68571428571429	268
YML100W	TSL1	13	+	70623	73920	74042	122	36	116	180	141	162	111	102	113	121	289	482	472	188	294	273	249	3.67063492063492	961
YBR085C-A	YBR085C-A	2	-	418900	419158	418530	370	156	192	663	788	707	481	554	585	1033	1524	4334	3251	3501	2565	2418	2880	3.63553113553114	4126
YPR160W	GPH1	16	+	861301	864010	864159	149	8	13	23	20	36	33	35	43	24	60	49	79	73	62	69	84	3.625	211
YFR052C-A	YFR052C-A	6	-	253415	253721	253411	4	30	171	61	57	112	100	110	140	130	427	196	295	309	302	334	408	3.57619047619048	781
YKL151C	YKL151C	11	-	164921	165935	164819	102	43	70	147	149	184	138	168	201	185	257	488	466	377	411	379	443	3.51162790697674	1100
YIL111W	YIL111W	9	+	155218	155762	155887	125	13	35	67	71	55	24	27	36	93	269	506	323	218	261	238	136	3.46153846153846	328
YPR184W	GDB1	16	+	902039	906650	906772	122	7	8	25	25	34	23	24	26	21	32	83	71	47	62	65	45	3.36734693877551	172
YKL163W	PIR3	11	+	144405	145383	145730	347	16	13	67	69	90	65	43	30	91	57	434	600	130	426	292	172	3.36607142857143	393
YPL054W	LEE1	16	+	455755	456661	457012	351	8	12	31	26	37	32	19	26	13	19	73	116	98	105	109	59	3.26785714285714	191
YGL062W	PYC1	7	+	385198	388735	388843	108	26	159	148	86	71	41	33	35	153	954	892	500	181	350	289	186	3.14835164835165	599
YER039C	HVG1	5	-	228454	229204	228336	118	9	16	45	27	34	25	20	18	55	71	179	158	144	153	127	81	2.93650793650794	194
YKL062W	MSN4	11	+	322871	324764	325187	423	42	72	167	169	148	129	88	86	221	165	503	576	511	480	481	293	2.92176870748299	901
YDR461W	MFA1	4	+	1385168	1385279	1385424	145	2519	2777	7597	8418	8881	7998	7160	7333	11743	9273	34112	26763	29343	26576	26326	15268	2.84489309816821	52683
YMR195W	ICY1	13	+	654032	654416	654539	123	46	108	164	202	154	84	78	74	181	382	1250	593	245	449	350	178	2.6832298136646	910
YAR035W	YAT1	1	+	190186	192250	192358	108	9	9	42	25	28	23	17	20	37	56	146	120	91	86	85	50	2.6031746031746	173
YIL155C	GUT2	9	-	51758	53708	51415	343	35	40	100	133	107	95	69	56	168	243	498	489	256	412	394	280	2.44897959183673	635
YDR178W	SDH4	4	+	817947	818493	818695	202	158	264	526	425	406	340	306	287	408	661	1454	1272	836	1081	913	682	2.30922242314647	2712
YIR034C	LYS1	9	-	419611	420733	419442	169	10	8	25	35	34	25	18	16	24	22	87	137	47	125	125	65	2.3	171
YML120C	NDI1	13	-	28265	29807	27912	353	53	110	188	132	133	108	80	100	200	298	583	548	409	418	412	290	2.29380053908356	904
