# Supplementary material for: RNA polymerase II depletion promotes transcription of alternative mRNA species
Source: BMC Mol Biol. 2016 Aug 30;17(1):20. doi: 10.1186/s12867-016-0074-8 (PMC5004267; doi:10.1186/s12867-016-0074-8)
Supplement: Supplementary file 4 — 10.1186/s12867-016-0074-8 Gene expression data files. Text files of all absolute and normalized reads, as described in the text, are contained within the gene expression data files. [file 12867_2016_74_MOESM4_ESM.zip › supplemental data/sgdGene2008.txt]

#bin	name	chrom	strand	txStart	txEnd	cdsStart	cdsEnd	exonCount	exonStarts	exonEnds	proteinID
73	YAL012W	chrI	+	130801	131986	130801	131986	1	130801,	131986,	P31373
585	YAL069W	chrI	+	334	649	334	649	1	334,	649,	n/a
585	YAL068W-A	chrI	+	537	792	537	792	1	537,	792,	n/a
585	YAL068C	chrI	-	1806	2169	1806	2169	1	1806,	2169,	P53055
585	YAL067W-A	chrI	+	2479	2707	2479	2707	1	2479,	2707,	Q8TGK6
585	YAL067C	chrI	-	7235	9017	7235	9017	1	7235,	9017,	P39709
585	YAL066W	chrI	+	10091	10400	10091	10400	1	10091,	10400,	n/a
585	YAL065C	chrI	-	11565	11952	11565	11952	1	11565,	11952,	O13511
585	YAL064W-B	chrI	+	12046	12427	12046	12427	1	12046,	12427,	O13512
585	YAL064C-A	chrI	-	13363	13744	13363	13744	1	13363,	13744,	Q6B2U8
585	YAL064W	chrI	+	21525	21852	21525	21852	1	21525,	21852,	P39711
585	YAL063C-A	chrI	-	22396	22687	22396	22687	1	22396,	22687,	Q3E791
585	YAL063C	chrI	-	24000	27969	24000	27969	1	24000,	27969,	P39712
585	YAL062W	chrI	+	31567	32941	31567	32941	1	31567,	32941,	P39708
585	YAL061W	chrI	+	33448	34702	33448	34702	1	33448,	34702,	P39713
585	YAL060W	chrI	+	35155	36304	35155	36304	1	35155,	36304,	P39714
585	YAL059C-A	chrI	-	36496	36919	36496	36919	1	36496,	36919,	n/a
585	YAL059W	chrI	+	36509	37148	36509	37148	1	36509,	37148,	P39715
585	YAL058W	chrI	+	37464	38973	37464	38973	1	37464,	38973,	P27825
585	YAL056C-A	chrI	-	38696	39047	38696	39047	1	38696,	39047,	n/a
585	YAL056W	chrI	+	39259	41902	39259	41902	1	39259,	41902,	P39717
585	YAL055W	chrI	+	42177	42720	42177	42720	1	42177,	42720,	P39718
585	YAL054C	chrI	-	42881	45023	42881	45023	1	42881,	45023,	Q01574
585	YAL053W	chrI	+	45899	48251	45899	48251	1	45899,	48251,	P39719
585	YAL051W	chrI	+	48564	51708	48564	51708	1	48564,	51708,	P39720
585	YAL049C	chrI	-	51855	52596	51855	52596	1	51855,	52596,	P39721
585	YAL048C	chrI	-	52801	54790	52801	54790	1	52801,	54790,	P39722
585	YAL047W-A	chrI	+	54584	54914	54584	54914	1	54584,	54914,	n/a
585	YAL047C	chrI	-	54989	56858	54989	56858	1	54989,	56858,	P39723
585	YAL046C	chrI	-	57029	57386	57029	57386	1	57029,	57386,	P39724
585	YAL045C	chrI	-	57488	57797	57488	57797	1	57488,	57797,	n/a
585	YAL044W-A	chrI	+	57518	57851	57518	57851	1	57518,	57851,	Q3E793
585	YAL044C	chrI	-	57950	58463	57950	58463	1	57950,	58463,	P39726
585	YAL043C	chrI	-	58695	61053	58695	61053	1	58695,	61053,	Q01329
585	YAL042C-A	chrI	-	61231	61609	61231	61609	1	61231,	61609,	n/a
585	YAL042W	chrI	+	61316	62564	61316	62564	1	61316,	62564,	P39727
585	YAL041W	chrI	+	62840	65405	62840	65405	1	62840,	65405,	P11433
585	YAL040C	chrI	-	65778	67521	65778	67521	1	65778,	67521,	P13365
585	YAL039C	chrI	-	68716	69526	68716	69526	1	68716,	69526,	P06182
585	YAL038W	chrI	+	71786	73289	71786	73289	1	71786,	73289,	P00549
585	YAL037C-B	chrI	-	72326	73301	72326	73301	1	72326,	73301,	n/a
585	YAL037C-A	chrI	-	73426	73519	73426	73519	1	73426,	73519,	Q3E741
585	YAL037W	chrI	+	74020	74824	74020	74824	1	74020,	74824,	P39728
585	YAL036C	chrI	-	75043	76153	75043	76153	1	75043,	76153,	P39729
585	YAL035W	chrI	+	76427	79436	76427	79436	1	76427,	79436,	P39730
585	YAL034C-B	chrI	-	79489	79843	79489	79843	1	79489,	79843,	n/a
585	YAL034W-A	chrI	+	79718	80588	79718	80588	1	79718,	80588,	P39731
585	YAL034C	chrI	-	80710	81952	80710	81952	1	80710,	81952,	P28003
585	YAL033W	chrI	+	82706	83228	82706	83228	1	82706,	83228,	P28005
585	YAL032C	chrI	-	83335	84475	83335	84475	1	83335,	84475,	P28004
585	YAL031W-A	chrI	+	84669	84978	84669	84978	1	84669,	84978,	n/a
585	YAL031C	chrI	-	84749	87032	84749	87032	1	84749,	87032,	P39732
585	YAL030W	chrI	+	87286	87753	87286	87753	2	87286,87501,	87388,87753,	P31109
585	YAL029C	chrI	-	87855	92271	87855	92271	1	87855,	92271,	P32492
585	YAL028W	chrI	+	92900	94487	92900	94487	1	92900,	94487,	P39734
585	YAL027W	chrI	+	94687	95473	94687	95473	1	94687,	95473,	P39735
585	YAL026C-A	chrI	-	95386	95824	95386	95824	1	95386,	95824,	n/a
585	YAL026C	chrI	-	95630	99698	95630	99698	1	95630,	99698,	P39524
585	YAL025C	chrI	-	100225	101146	100225	101146	1	100225,	101146,	P10962
585	YAL024C	chrI	-	101565	105873	101565	105873	1	101565,	105873,	P07866
585	YAL023C	chrI	-	106272	108552	106272	108552	1	106272,	108552,	P31382
585	YAL022C	chrI	-	108877	110431	108877	110431	1	108877,	110431,	P31381
585	YAL021C	chrI	-	110846	113360	110846	113360	1	110846,	113360,	P31384
585	YAL020C	chrI	-	113614	114616	113614	114616	1	113614,	114616,	P31386
585	YAL019W-A	chrI	+	114250	114820	114250	114820	1	114250,	114820,	n/a
585	YAL019W	chrI	+	114919	118315	114919	118315	1	114919,	118315,	P31380
585	YAL018C	chrI	-	118564	119542	118564	119542	1	118564,	119542,	P31379
585	YAL017W	chrI	+	120225	124296	120225	124296	1	120225,	124296,	P31374
585	YAL016C-B	chrI	-	124307	124493	124307	124493	1	124307,	124493,	n/a
585	YAL016C-A	chrI	-	124755	125070	124755	125070	1	124755,	125070,	n/a
585	YAL016W	chrI	+	124879	126787	124879	126787	1	124879,	126787,	P31383
585	YAL015C	chrI	-	126903	128103	126903	128103	1	126903,	128103,	P31378
585	YAL014C	chrI	-	128252	129020	128252	129020	1	128252,	129020,	P31377
585	YAL013W	chrI	+	129270	130533	129270	130533	1	129270,	130533,	P31385
586	YAL011W	chrI	+	132201	134079	132201	134079	1	132201,	134079,	P31376
586	YAL010C	chrI	-	134185	135667	134185	135667	1	134185,	135667,	P18409
586	YAL009W	chrI	+	135855	136635	135855	136635	1	135855,	136635,	P18410
586	YAL008W	chrI	+	136915	137512	136915	137512	1	136915,	137512,	P18411
586	YAL007C	chrI	-	137699	138347	137699	138347	1	137699,	138347,	P39704
586	YAL005C	chrI	-	139504	141433	139504	141433	1	139504,	141433,	P10591
586	YAL004W	chrI	+	140761	141409	140761	141409	1	140761,	141409,	n/a
586	YAL003W	chrI	+	142175	143162	142175	143162	2	142175,142621,	142255,143162,	P32471
586	YAL002W	chrI	+	143708	147533	143708	147533	1	143708,	147533,	P39702
586	YAL001C	chrI	-	147595	151168	147595	151168	2	147595,151098,	151008,151168,	P34111
586	YAR002W	chrI	+	152258	153878	152258	153878	1	152258,	153878,	P39705
586	YAR002C-A	chrI	-	154066	154726	154066	154726	1	154066,	154726,	Q05359
586	YAR003W	chrI	+	155006	156287	155006	156287	1	155006,	156287,	P39706
586	YAR007C	chrI	-	156755	158621	156755	158621	1	156755,	158621,	P22336
586	YAR008W	chrI	+	158966	159794	158966	159794	1	158966,	159794,	P39707
586	YAR009C	chrI	-	160597	164188	160597	164188	1	160597,	164188,	O13527
586	YAR010C	chrI	-	164544	165867	164544	165867	1	164544,	165867,	O13528
586	YAR014C	chrI	-	166742	168866	166742	168866	1	166742,	168866,	P27637
586	YAR015W	chrI	+	169369	170290	169369	170290	1	169369,	170290,	P27616
586	YAR018C	chrI	-	170390	171698	170390	171698	1	170390,	171698,	P22209
586	YAR019C	chrI	-	172208	175133	172208	175133	1	172208,	175133,	P27636
586	YAR019W-A	chrI	+	174995	175340	174995	175340	1	174995,	175340,	n/a
586	YAR020C	chrI	-	176853	177021	176853	177021	1	176853,	177021,	P39545
586	YAR023C	chrI	-	179278	179818	179278	179818	1	179278,	179818,	P39546
586	YAR027W	chrI	+	183763	184471	183763	184471	1	183763,	184471,	P39547
586	YAR028W	chrI	+	184885	185590	184885	185590	1	184885,	185590,	P39548
586	YAR029W	chrI	+	186314	186539	186314	186539	1	186314,	186539,	P39549
586	YAR030C	chrI	-	186505	186847	186505	186847	1	186505,	186847,	n/a
586	YAR031W	chrI	+	186829	187726	186829	187726	1	186829,	187726,	P39551
586	YAR033W	chrI	+	188100	188805	188100	188805	1	188100,	188805,	P39552
586	YAR035W	chrI	+	190186	192250	190186	192250	1	190186,	192250,	P80235
586	YAR035C-A	chrI	-	192330	192411	192330	192411	1	192330,	192411,	Q8TGV0
586	YAR042W	chrI	+	192612	196179	192612	196179	1	192612,	196179,	P35845
586	YAR047C	chrI	-	201459	201780	201459	201780	1	201459,	201780,	n/a
586	YAR050W	chrI	+	203393	208007	203393	208007	1	203393,	208007,	P32768
586	YAR053W	chrI	+	208357	208654	208357	208654	1	208357,	208654,	n/a
586	YAR060C	chrI	-	217147	217483	217147	217483	1	217147,	217483,	n/a
586	YAR061W	chrI	+	218130	218334	218130	218334	1	218130,	218334,	P39561
586	YAR062W	chrI	+	218539	219136	218539	219136	1	218539,	219136,	P38896
586	YAR064W	chrI	+	220188	220488	220188	220488	1	220188,	220488,	P39563
586	YAR066W	chrI	+	221039	221651	221039	221651	1	221039,	221651,	P38897
586	YAR068W	chrI	+	222396	222882	222396	222882	1	222396,	222882,	P39564
586	YAR069C	chrI	-	224001	224295	224001	224295	1	224001,	224295,	n/a
586	YAR070C	chrI	-	224553	224853	224553	224853	1	224553,	224853,	n/a
586	YAR071W	chrI	+	225450	226854	225450	226854	1	225450,	226854,	P35842
586	YAR073W	chrI	+	227732	228944	227732	228944	1	227732,	228944,	n/a
586	YAR075W	chrI	+	228834	229308	228834	229308	1	228834,	229308,	n/a
585	Q0010	chrM	+	3951	4338	3951	4338	1	3951,	4338,	n/a
585	Q0017	chrM	+	4253	4415	4253	4415	1	4253,	4415,	n/a
585	Q0032	chrM	+	11666	11957	11666	11957	1	11666,	11957,	n/a
585	Q0045	chrM	+	13817	26701	13817	26701	8	13817,16434,18953,20507,21994,23611,25317,26228,	13986,16470,18991,20984,22246,23746,25342,26701,	P00401
585	Q0070	chrM	+	13817	23167	13817	23167	5	13817,16434,18953,20507,21994,	13986,16470,18991,20984,23167,	Q9ZZX1
585	Q0065	chrM	+	13817	21935	13817	21935	4	13817,16434,18953,20507,	13986,16470,18991,21935,	P03878
585	Q0060	chrM	+	13817	19996	13817	19996	3	13817,16434,18953,	13986,16470,19996,	P03877
585	Q0055	chrM	+	13817	18830	13817	18830	2	13817,16434,	13986,18830,	P03876
585	Q0050	chrM	+	13817	16322	13817	16322	1	13817,	16322,	P03875
585	Q0075	chrM	+	24155	25255	24155	25255	2	24155,24905,	24870,25255,	Q9ZZX0
585	Q0080	chrM	+	27665	27812	27665	27812	1	27665,	27812,	P00856
585	Q0085	chrM	+	28486	29266	28486	29266	1	28486,	29266,	P00854
585	Q0092	chrM	+	30873	31014	30873	31014	1	30873,	31014,	n/a
585	Q0105	chrM	+	36539	43647	36539	43647	6	36539,37722,39140,40840,42507,43296,	36954,37736,39217,41090,42558,43647,	P00163
585	Q0120	chrM	+	36539	42251	36539	42251	4	36539,37722,39140,40840,	36954,37736,39217,42251,	P03879
585	Q0115	chrM	+	36539	40265	36539	40265	3	36539,37722,39140,	36954,37736,40265,	Q9ZZW7
585	Q0110	chrM	+	36539	38579	36539	38579	2	36539,37722,	36954,38579,	P03873
585	Q0130	chrM	+	46722	46953	46722	46953	1	46722,	46953,	P61829
585	Q0140	chrM	+	48900	50097	48900	50097	1	48900,	50097,	P02381
585	Q0142	chrM	+	51051	51228	51051	51228	1	51051,	51228,	n/a
585	Q0143	chrM	+	51276	51429	51276	51429	1	51276,	51429,	n/a
585	Q0144	chrM	+	54108	54438	54108	54438	1	54108,	54438,	n/a
585	Q0160	chrM	+	61021	61729	61021	61729	1	61021,	61729,	P03882
585	Q0182	chrM	+	65769	66174	65769	66174	1	65769,	66174,	n/a
585	Q0250	chrM	+	73757	74513	73757	74513	1	73757,	74513,	P00410
585	Q0255	chrM	+	74494	75984	74494	75984	3	74494,75662,75903,	75622,75872,75984,	P03881
585	Q0275	chrM	+	79212	80022	79212	80022	1	79212,	80022,	P00420
585	Q0297	chrM	+	85553	85709	85553	85709	1	85553,	85709,	n/a
73	YER054C	chrV	-	262050	263697	262050	263697	1	262050,	263697,	P40036
73	YER114C	chrV	-	390585	393708	390585	393708	1	390585,	393708,	P39969
73	YER169W	chrV	+	523363	525754	523363	525754	1	523363,	525754,	P39956
585	YEL077C	chrV	-	263	4097	263	4097	1	263,	4097,	Q3E7X8
585	YEL077W-A	chrV	+	629	1112	629	1112	1	629,	1112,	n/a
585	YEL076C-A	chrV	-	4184	5114	4184	5114	2	4184,4601,	4322,5114,	P89887
585	YEL076C	chrV	-	4463	5114	4463	5114	1	4463,	5114,	P39971
585	YEL075W-A	chrV	+	4869	5481	4869	5481	1	4869,	5481,	n/a
585	YEL075C	chrV	-	5344	5713	5344	5713	1	5344,	5713,	P39972
585	YEL074W	chrV	+	6125	6464	6125	6464	1	6125,	6464,	n/a
585	YEL073C	chrV	-	7229	7553	7229	7553	1	7229,	7553,	P39974
585	YEL072W	chrV	+	13719	14415	13719	14415	1	13719,	14415,	P39975
585	YEL071W	chrV	+	16354	17845	16354	17845	1	16354,	17845,	P39976
585	YEL070W	chrV	+	19588	21097	19588	21097	1	19588,	21097,	P39941
585	YEL069C	chrV	-	21536	23231	21536	23231	1	21536,	23231,	P39924
585	YEL068C	chrV	-	25645	25978	25645	25978	1	25645,	25978,	n/a
585	YEL067C	chrV	-	26188	26776	26188	26776	1	26188,	26776,	P39978
585	YEL066W	chrV	+	26666	27206	26666	27206	1	26666,	27206,	P39979
585	YEL065W	chrV	+	27656	29543	27656	29543	1	27656,	29543,	P39980
585	YEL064C	chrV	-	29796	31239	29796	31239	1	29796,	31239,	P39981
585	YEL063C	chrV	-	31693	33466	31693	33466	1	31693,	33466,	P04817
585	YEL062W	chrV	+	34406	36254	34406	36254	1	34406,	36254,	P39923
585	YEL061C	chrV	-	36534	39537	36534	39537	1	36534,	39537,	P27895
585	YEL060C	chrV	-	40045	41953	40045	41953	1	40045,	41953,	P09232
585	YEL059C-A	chrV	-	42399	42624	42399	42624	1	42399,	42624,	Q05676
585	YEL059W	chrV	+	42651	42960	42651	42960	1	42651,	42960,	n/a
585	YEL058W	chrV	+	43251	44925	43251	44925	1	43251,	44925,	P38628
585	YEL057C	chrV	-	45019	45721	45019	45721	1	45019,	45721,	P39983
585	YEL056W	chrV	+	47167	48373	47167	48373	1	47167,	48373,	P39984
585	YEL055C	chrV	-	48470	51539	48470	51539	1	48470,	51539,	P39985
585	YEL054C	chrV	-	52720	53218	52720	53218	1	52720,	53218,	P17079
585	YEL053W-A	chrV	+	52907	53255	52907	53255	1	52907,	53255,	n/a
585	YEL053C	chrV	-	53900	56102	53900	56102	1	53900,	56102,	Q02197
585	YEL052W	chrV	+	56570	58100	56570	58100	1	56570,	58100,	P32317
585	YEL051W	chrV	+	58377	59148	58377	59148	1	58377,	59148,	P32610
585	YEL050W-A	chrV	+	59548	59740	59548	59740	1	59548,	59740,	n/a
585	YEL050C	chrV	-	59669	60851	59669	60851	1	59669,	60851,	P32611
585	YEL049W	chrV	+	63727	64090	63727	64090	1	63727,	64090,	P32612
585	YEL048C	chrV	-	64708	65167	64708	65167	1	64708,	65167,	P32613
585	YEL047C	chrV	-	65384	66797	65384	66797	1	65384,	66797,	P32614
585	YEL046C	chrV	-	67628	68792	67628	68792	1	67628,	68792,	P37303
585	YEL045C	chrV	-	68839	69265	68839	69265	1	68839,	69265,	n/a
585	YEL044W	chrV	+	69756	70257	69756	70257	1	69756,	70257,	P32617
585	YEL043W	chrV	+	70477	73348	70477	73348	1	70477,	73348,	P32618
585	YEL042W	chrV	+	73770	75327	73770	75327	1	73770,	75327,	P32621
585	YEL041W	chrV	+	75943	77431	75943	77431	1	75943,	77431,	P32622
585	YEL040W	chrV	+	78052	79456	78052	79456	1	78052,	79456,	P32623
585	YEL039C	chrV	-	79635	79977	79635	79977	1	79635,	79977,	P00045
585	YEL038W	chrV	+	80461	81145	80461	81145	1	80461,	81145,	P32626
585	YEL037C	chrV	-	81406	82603	81406	82603	1	81406,	82603,	P32628
585	YEL036C	chrV	-	83049	84552	83049	84552	1	83049,	84552,	P32629
585	YEL035C	chrV	-	85044	85545	85044	85545	1	85044,	85545,	P32630
585	YEL034C-A	chrV	-	85612	86215	85612	86215	1	85612,	86215,	n/a
585	YEL034W	chrV	+	85675	86149	85675	86149	1	85675,	86149,	P23301
585	YEL033W	chrV	+	86178	86598	86178	86598	1	86178,	86598,	n/a
585	YEL032W	chrV	+	86936	89852	86936	89852	1	86936,	89852,	P24279
585	YEL032C-A	chrV	-	87039	87201	87039	87201	1	87039,	87201,	n/a
585	YEL031W	chrV	+	90257	93905	90257	93905	1	90257,	93905,	P39986
585	YEL030C-A	chrV	-	94582	94897	94582	94897	1	94582,	94897,	n/a
585	YEL030W	chrV	+	94643	96578	94643	96578	1	94643,	96578,	P39987
585	YEL029C	chrV	-	96857	97796	96857	97796	1	96857,	97796,	P39988
585	YEL028W	chrV	+	98667	99129	98667	99129	1	98667,	99129,	n/a
585	YEL027W	chrV	+	100768	101251	100768	101251	1	100768,	101251,	P25515
585	YEL026W	chrV	+	101942	102323	101942	102323	1	101942,	102323,	P39990
585	YEL025C	chrV	-	102580	106147	102580	106147	1	102580,	106147,	P39991
585	YEL024W	chrV	+	107259	107907	107259	107907	1	107259,	107907,	P08067
585	YEL023C	chrV	-	108503	110552	108503	110552	1	108503,	110552,	P39992
585	YEL022W	chrV	+	111420	115800	111420	115800	1	111420,	115800,	P39993
585	YEL021W	chrV	+	116166	116970	116166	116970	1	116166,	116970,	P03962
585	YEL020C-B	chrV	-	117182	117380	117182	117380	1	117182,	117380,	n/a
585	YEL020W-A	chrV	+	117210	117474	117210	117474	1	117210,	117474,	O74700
585	YEL020C	chrV	-	118616	120299	118616	120299	1	118616,	120299,	P39994
585	YEL019C	chrV	-	120497	121301	120497	121301	1	120497,	121301,	P38632
585	YEL018C-A	chrV	-	121454	121988	121454	121988	1	121454,	121988,	n/a
585	YEL018W	chrV	+	121470	122310	121470	122310	1	121470,	122310,	P39995
585	YEL017C-A	chrV	-	122797	122929	122797	122929	1	122797,	122929,	P40975
585	YEL017W	chrV	+	123656	124670	123656	124670	1	123656,	124670,	P39996
585	YEL016C	chrV	-	124736	126218	124736	126218	1	124736,	126218,	P39997
585	YEL015W	chrV	+	126628	128284	126628	128284	1	126628,	128284,	P39998
585	YEL014C	chrV	-	128302	128608	128302	128608	1	128302,	128608,	n/a
585	YEL013W	chrV	+	128824	130561	128824	130561	1	128824,	130561,	P39968
586	YEL012W	chrV	+	131771	132551	131771	132551	2	131771,131899,	131776,132551,	P28263
586	YEL011W	chrV	+	133119	135234	133119	135234	1	133119,	135234,	P32775
586	YEL010W	chrV	+	136278	136629	136278	136629	1	136278,	136629,	n/a
586	YEL009C-A	chrV	-	136370	136778	136370	136778	1	136370,	136778,	n/a
586	YEL009C	chrV	-	138917	139763	138917	139763	1	138917,	139763,	P03069
586	YEL008W	chrV	+	140511	140892	140511	140892	1	140511,	140892,	n/a
586	YEL008C-A	chrV	-	140725	140818	140725	140818	1	140725,	140818,	n/a
586	YEL007W	chrV	+	141890	143891	141890	143891	1	141890,	143891,	P40002
586	YEL006W	chrV	+	144325	145333	144325	145333	1	144325,	145333,	P39953
586	YEL005C	chrV	-	145905	146754	145905	146754	1	145905,	146754,	P40003
586	YEL004W	chrV	+	146949	147978	146949	147978	1	146949,	147978,	P40004
586	YEL003W	chrV	+	148174	148598	148174	148598	2	148174,148281,	148193,148598,	P40005
586	YEL002C	chrV	-	148720	150013	148720	150013	1	148720,	150013,	P33767
586	YEL001C	chrV	-	150299	150977	150299	150977	1	150299,	150977,	P40006
586	YER001W	chrV	+	153518	155807	153518	155807	1	153518,	155807,	P39106
586	YER002W	chrV	+	156801	157497	156801	157497	1	156801,	157497,	P40007
586	YER003C	chrV	-	157734	159117	157734	159117	2	157734,159086,	158993,159117,	P29952
586	YER004W	chrV	+	159578	160274	159578	160274	1	159578,	160274,	P40008
586	YER005W	chrV	+	160548	162441	160548	162441	1	160548,	162441,	P40009
586	YER006W	chrV	+	162721	164284	162721	164284	1	162721,	164284,	P40010
586	YER006C-A	chrV	-	164342	164660	164342	164660	1	164342,	164660,	n/a
586	YER007W	chrV	+	164525	166082	164525	166082	1	164525,	166082,	P39937
586	YER007C-A	chrV	-	166235	166884	166235	166884	2	166235,166873,	166770,166884,	P89886
586	YER008C	chrV	-	167806	171817	167806	171817	1	167806,	171817,	P33332
586	YER009W	chrV	+	172113	172491	172113	172491	1	172113,	172491,	P33331
586	YER010C	chrV	-	172632	173337	172632	173337	1	172632,	173337,	P40011
586	YER011W	chrV	+	175246	176011	175246	176011	1	175246,	176011,	P10863
586	YER012W	chrV	+	177833	178430	177833	178430	1	177833,	178430,	P22141
586	YER013W	chrV	+	178839	182277	178839	182277	1	178839,	182277,	P24384
586	YER014W	chrV	+	182598	184218	182598	184218	1	182598,	184218,	P40012
586	YER014C-A	chrV	-	183729	184699	183729	184699	2	183729,184676,	184168,184699,	P85052
586	YER015W	chrV	+	184539	186774	184539	186774	1	184539,	186774,	P39518
586	YER016W	chrV	+	188275	189310	188275	189310	1	188275,	189310,	P40013
586	YER017C	chrV	-	189501	191787	189501	191787	1	189501,	191787,	P39925
586	YER018C	chrV	-	191957	192623	191957	192623	1	191957,	192623,	P40014
586	YER019W	chrV	+	192795	194229	192795	194229	1	192795,	194229,	P40015
586	YER019C-A	chrV	-	194271	194538	194271	194538	1	194271,	194538,	P52871
586	YER020W	chrV	+	195166	196516	195166	196516	1	195166,	196516,	P10823
586	YER021W	chrV	+	196946	198518	196946	198518	1	196946,	198518,	P40016
586	YER022W	chrV	+	198810	200874	198810	200874	1	198810,	200874,	P32569
586	YER023W	chrV	+	201074	201935	201074	201935	1	201074,	201935,	P32263
586	YER023C-A	chrV	-	201520	201733	201520	201733	1	201520,	201733,	n/a
586	YER024W	chrV	+	202190	204962	202190	204962	1	202190,	204962,	P40017
586	YER025W	chrV	+	205249	206833	205249	206833	1	205249,	206833,	P32481
586	YER026C	chrV	-	207642	208473	207642	208473	1	207642,	208473,	P08456
586	YER027C	chrV	-	208977	210231	208977	210231	1	208977,	210231,	Q04739
586	YER028C	chrV	-	210690	211875	210690	211875	1	210690,	211875,	P39943
586	YER029C	chrV	-	212585	213176	212585	213176	1	212585,	213176,	P40018
586	YER030W	chrV	+	213435	213897	213435	213897	1	213435,	213897,	P40019
586	YER031C	chrV	-	214074	214746	214074	214746	1	214074,	214746,	P38555
586	YER032W	chrV	+	215061	217692	215061	217692	1	215061,	217692,	P40020
586	YER033C	chrV	-	218055	221286	218055	221286	1	218055,	221286,	P40021
586	YER034W	chrV	+	221844	222402	221844	222402	1	221844,	222402,	P40022
586	YER035W	chrV	+	222637	223075	222637	223075	1	222637,	223075,	P40023
586	YER036C	chrV	-	223365	225198	223365	225198	1	223365,	225198,	P40024
586	YER037W	chrV	+	225887	226853	225887	226853	1	225887,	226853,	P40025
586	YER038C	chrV	-	226856	228251	226856	228251	1	226856,	228251,	P40026
586	YER038W-A	chrV	+	228449	228830	228449	228830	1	228449,	228830,	n/a
586	YER039C	chrV	-	228454	229204	228454	229204	1	228454,	229204,	P40027
586	YER039C-A	chrV	-	229261	229480	229261	229480	1	229261,	229480,	Q3E844
586	YER040W	chrV	+	229793	231986	229793	231986	1	229793,	231986,	P18494
586	YER041W	chrV	+	232459	234739	232459	234739	1	232459,	234739,	P40028
586	YER042W	chrV	+	234935	235490	234935	235490	1	234935,	235490,	P40029
586	YER043C	chrV	-	235768	237118	235768	237118	1	235768,	237118,	P39954
586	YER044C	chrV	-	237568	238015	237568	238015	1	237568,	238015,	P40030
586	YER044C-A	chrV	-	238458	239773	238458	239773	2	238458,239710,	239622,239773,	P29467
586	YER045C	chrV	-	240030	241500	240030	241500	1	240030,	241500,	P39970
586	YER046W	chrV	+	243178	243610	243178	243610	1	243178,	243610,	P40031
586	YER046W-A	chrV	+	243698	244028	243698	244028	1	243698,	244028,	n/a
586	YER047C	chrV	-	243808	246502	243808	246502	1	243808,	246502,	P39955
586	YER048C	chrV	-	246980	248156	246980	248156	1	246980,	248156,	P39101
586	YER048W-A	chrV	+	250716	251001	250716	251001	1	250716,	251001,	Q6Q560
586	YER049W	chrV	+	251726	253661	251726	253661	1	251726,	253661,	P40032
586	YER050C	chrV	-	253969	254386	253969	254386	1	253969,	254386,	P40033
586	YER051W	chrV	+	254654	256133	254654	256133	1	254654,	256133,	P40034
586	YER052C	chrV	-	256373	257957	256373	257957	1	256373,	257957,	P10869
586	YER053C	chrV	-	258735	259638	258735	259638	1	258735,	259638,	P40035
586	YER053C-A	chrV	-	260931	261045	260931	261045	1	260931,	261045,	Q3E7B0
587	YER055C	chrV	-	264890	265784	264890	265784	1	264890,	265784,	P00498
587	YER056C	chrV	-	266510	268112	266510	268112	1	266510,	268112,	P17064
587	YER056C-A	chrV	-	269420	270183	269420	270183	2	269420,270146,	269749,270183,	P87262
587	YER057C	chrV	-	270734	271124	270734	271124	1	270734,	271124,	P40037
587	YER058W	chrV	+	271765	272089	271765	272089	1	271765,	272089,	Q02771
587	YER059W	chrV	+	272621	273884	272621	273884	1	272621,	273884,	P40038
587	YER060W	chrV	+	274564	276151	274564	276151	1	274564,	276151,	P40039
587	YER060W-A	chrV	+	276569	278162	276569	278162	1	276569,	278162,	Q12119
587	YER061C	chrV	-	278295	279624	278295	279624	1	278295,	279624,	P39525
587	YER062C	chrV	-	279927	280680	279927	280680	1	279927,	280680,	P40106
587	YER063W	chrV	+	281707	282364	281707	282364	1	281707,	282364,	P40040
587	YER064C	chrV	-	282702	284220	282702	284220	1	282702,	284220,	P40041
587	YER065C	chrV	-	285238	286912	285238	286912	1	285238,	286912,	P28240
587	YER066W	chrV	+	290239	290797	290239	290797	1	290239,	290797,	P40042
587	YER066C-A	chrV	-	291700	292201	291700	292201	1	291700,	292201,	n/a
587	YER067W	chrV	+	292063	292549	292063	292549	1	292063,	292549,	P40043
587	YER067C-A	chrV	-	292237	292561	292237	292561	1	292237,	292561,	n/a
587	YER068W	chrV	+	293047	294811	293047	294811	1	293047,	294811,	P34909
587	YER068C-A	chrV	-	295298	295730	295298	295730	1	295298,	295730,	n/a
587	YER069W	chrV	+	295407	297999	295407	297999	1	295407,	297999,	Q01217
587	YER070W	chrV	+	298947	301614	298947	301614	1	298947,	301614,	P21524
587	YER071C	chrV	-	301944	302325	301944	302325	1	301944,	302325,	P40045
587	YER072W	chrV	+	302803	303193	302803	303193	1	302803,	303193,	P40046
587	YER073W	chrV	+	304026	305589	304026	305589	1	304026,	305589,	P40047
587	YER074W	chrV	+	306318	307192	306318	307192	2	306318,306787,	306321,307192,	P26782
587	YER074W-A	chrV	+	307648	308119	307648	308119	3	307648,307844,308063,	307742,307952,308119,	Q3E834
587	YER075C	chrV	-	308408	311195	308408	311195	1	308408,	311195,	P40048
587	YER076C	chrV	-	312585	313494	312585	313494	1	312585,	313494,	P40049
587	YER076W-A	chrV	+	313385	313733	313385	313733	1	313385,	313733,	n/a
587	YER077C	chrV	-	314529	316596	314529	316596	1	314529,	316596,	P40050
587	YER078C	chrV	-	316802	318338	316802	318338	1	316802,	318338,	P40051
587	YER078W-A	chrV	+	318641	318806	318641	318806	1	318641,	318806,	Q3E7A2
587	YER079W	chrV	+	318915	319548	318915	319548	1	318915,	319548,	P40052
587	YER079C-A	chrV	-	319897	320236	319897	320236	1	319897,	320236,	n/a
587	YER080W	chrV	+	319958	321842	319958	321842	1	319958,	321842,	P40053
587	YER081W	chrV	+	322681	324091	322681	324091	1	322681,	324091,	P40054
587	YER082C	chrV	-	324267	325932	324267	325932	1	324267,	325932,	P40055
587	YER083C	chrV	-	326169	327027	326169	327027	1	326169,	327027,	P40056
587	YER084W	chrV	+	327060	327447	327060	327447	1	327060,	327447,	n/a
587	YER084W-A	chrV	+	327593	328106	327593	328106	1	327593,	328106,	n/a
587	YER085C	chrV	-	327614	328136	327614	328136	1	327614,	328136,	P40058
587	YER086W	chrV	+	328472	330203	328472	330203	1	328472,	330203,	P00927
587	YER087W	chrV	+	330571	332302	330571	332302	1	330571,	332302,	P39965
587	YER087C-A	chrV	-	331812	332364	331812	332364	1	331812,	332364,	n/a
587	YER087C-B	chrV	-	332577	332826	332577	332826	1	332577,	332826,	P52870
587	YER088C	chrV	-	333171	335184	333171	335184	1	333171,	335184,	P40059
587	YER088C-A	chrV	-	335691	336015	335691	336015	1	335691,	336015,	n/a
587	YER088W-B	chrV	+	335922	336069	335922	336069	1	335922,	336069,	n/a
587	YER089C	chrV	-	335941	337336	335941	337336	1	335941,	337336,	P39966
587	YER090W	chrV	+	337944	339468	337944	339468	1	337944,	339468,	P00899
587	YER090C-A	chrV	-	338317	338407	338317	338407	1	338317,	338407,	n/a
587	YER091C	chrV	-	339859	342163	339859	342163	1	339859,	342163,	P05694
587	YER091C-A	chrV	-	342385	342607	342385	342607	1	342385,	342607,	n/a
587	YER092W	chrV	+	342850	343228	342850	343228	1	342850,	343228,	P40060
587	YER093C	chrV	-	343315	347608	343315	347608	1	343315,	347608,	P40061
587	YER093C-A	chrV	-	347907	348396	347907	348396	2	347907,348272,	348197,348396,	P87275
587	YER094C	chrV	-	348724	349342	348724	349342	1	348724,	349342,	P25451
587	YER095W	chrV	+	349975	351178	349975	351178	1	349975,	351178,	P25454
587	YER096W	chrV	+	351693	353232	351693	353232	1	351693,	353232,	P39000
587	YER097W	chrV	+	355135	355465	355135	355465	1	355135,	355465,	n/a
587	YER098W	chrV	+	355461	357726	355461	357726	1	355461,	357726,	P39967
587	YER099C	chrV	-	358100	359057	358100	359057	1	358100,	359057,	P38620
587	YER100W	chrV	+	359557	360310	359557	360310	1	359557,	360310,	P33296
587	YER101C	chrV	-	360497	361790	360497	361790	1	360497,	361790,	P39945
587	YER102W	chrV	+	362728	363698	363095	363698	2	362728,363095,	363088,363698,	P05754
587	YER103W	chrV	+	364584	366513	364584	366513	1	364584,	366513,	P22202
587	YER104W	chrV	+	366797	367424	366797	367424	1	366797,	367424,	P40063
587	YER105C	chrV	-	367833	372009	367833	372009	1	367833,	372009,	P40064
587	YER106W	chrV	+	372321	373230	372321	373230	1	372321,	373230,	P40065
587	YER107C	chrV	-	373443	374541	373443	374541	1	373443,	374541,	P40066
587	YER107W-A	chrV	+	374389	374710	374389	374710	1	374389,	374710,	n/a
587	YER109C	chrV	-	375210	377610	375210	377610	1	375210,	377610,	P40068
587	YER110C	chrV	-	378757	382099	378757	382099	1	378757,	382099,	P40069
587	YER111C	chrV	-	382590	385872	382590	385872	1	382590,	385872,	P25302
587	YER112W	chrV	+	387227	387791	387227	387791	1	387227,	387791,	P40070
587	YER113C	chrV	-	387927	390048	387927	390048	1	387927,	390048,	P40071
588	YER115C	chrV	-	394287	394863	394287	394863	1	394287,	394863,	Q01684
588	YER116C	chrV	-	395343	396168	395343	396168	1	395343,	396168,	P40072
588	YER117W	chrV	+	396764	397649	396764	397649	2	396764,397277,	396806,397649,	P04451
588	YER118C	chrV	-	397947	399051	397947	399051	1	397947,	399051,	P40073
588	YER119C	chrV	-	399491	400838	399491	400838	1	399491,	400838,	P40074
588	YER119C-A	chrV	-	400862	401234	400862	401234	1	400862,	401234,	n/a
588	YER120W	chrV	+	401130	401865	401130	401865	1	401130,	401865,	P40075
588	YER121W	chrV	+	402370	402715	402370	402715	1	402370,	402715,	P40076
588	YER122C	chrV	-	402866	404348	402866	404348	1	402866,	404348,	P38682
588	YER123W	chrV	+	404808	406383	404808	406383	1	404808,	406383,	P39962
588	YER124C	chrV	-	407337	409059	407337	409059	1	407337,	409059,	P40077
588	YER125W	chrV	+	410184	412614	410184	412614	1	410184,	412614,	P39940
588	YER126C	chrV	-	413389	414175	413389	414175	1	413389,	414175,	P40078
588	YER127W	chrV	+	414476	415550	414476	415550	1	414476,	415550,	P40079
588	YER128W	chrV	+	415854	416466	415854	416466	1	415854,	416466,	P40080
588	YER129W	chrV	+	417276	420705	417276	420705	1	417276,	420705,	P38990
588	YER130C	chrV	-	421110	422442	421110	422442	1	421110,	422442,	P39959
588	YER131W	chrV	+	423586	424307	423947	424307	1	423586,	424307,	P39939
588	YER132C	chrV	-	425183	430445	425183	430445	1	425183,	430445,	P32634
588	YER133W	chrV	+	432490	433954	432490	433954	2	432490,433192,	432667,433954,	P32598
588	YER133W-A	chrV	+	437186	437528	437186	437528	1	437186,	437528,	n/a
588	YER134C	chrV	-	437262	437799	437262	437799	1	437262,	437799,	P40081
588	YER135C	chrV	-	437947	438340	437947	438340	1	437947,	438340,	n/a
588	YER136W	chrV	+	439611	440967	439611	440967	1	439611,	440967,	P39958
588	YER137C	chrV	-	441368	441815	441368	441815	1	441368,	441815,	P40083
588	YER137W-A	chrV	+	441570	441876	441570	441876	1	441570,	441876,	n/a
588	YER138C	chrV	-	443751	449020	443751	449020	2	443751,447718,	447717,449020,	Q03612
588	YER137C-A	chrV	-	447697	449020	447697	449020	1	447697,	449020,	Q12162
588	YER138W-A	chrV	+	449469	449574	449469	449574	1	449469,	449574,	P0C270
588	YER139C	chrV	-	450557	451238	450557	451238	1	450557,	451238,	P40084
588	YER140W	chrV	+	451559	453230	451559	453230	1	451559,	453230,	P40085
588	YER141W	chrV	+	453453	454914	453453	454914	1	453453,	454914,	P40086
588	YER142C	chrV	-	455140	456031	455140	456031	1	455140,	456031,	P22134
588	YER143W	chrV	+	456313	457600	456313	457600	1	456313,	457600,	P40087
588	YER144C	chrV	-	457800	460218	457800	460218	1	457800,	460218,	P39944
588	YER145C	chrV	-	460520	461735	460520	461735	1	460520,	461735,	P40088
588	YER145C-A	chrV	-	462380	462818	462380	462818	1	462380,	462818,	n/a
588	YER146W	chrV	+	462579	462861	462579	462861	1	462579,	462861,	P40089
588	YER147C	chrV	-	462962	464837	462962	464837	1	462962,	464837,	P40090
588	YER147C-A	chrV	-	465197	465608	465197	465608	1	465197,	465608,	n/a
588	YER148W	chrV	+	465297	466020	465297	466020	1	465297,	466020,	P13393
588	YER148W-A	chrV	+	466179	466758	466179	466758	1	466179,	466758,	n/a
588	YER149C	chrV	-	466202	467465	466202	467465	1	466202,	467465,	P40091
588	YER150W	chrV	+	468364	468811	468364	468811	1	468364,	468811,	P40092
588	YER151C	chrV	-	469680	472419	469680	472419	1	469680,	472419,	Q01477
588	YER152C	chrV	-	472651	473983	472651	473983	1	472651,	473983,	P10356
588	YER152W-A	chrV	+	473479	474046	473479	474046	1	473479,	474046,	n/a
588	YER153C	chrV	-	474035	474800	474035	474800	1	474035,	474800,	P10355
588	YER154W	chrV	+	475014	476223	475014	476223	1	475014,	476223,	P39952
588	YER155C	chrV	-	476339	482843	476339	482843	1	476339,	482843,	P39960
588	YER156C	chrV	-	483319	484336	483319	484336	1	483319,	484336,	P40093
588	YER157W	chrV	+	484782	487188	484782	487188	1	484782,	487188,	P40094
588	YER158C	chrV	-	488851	490573	488851	490573	1	488851,	490573,	P40095
588	YER158W-A	chrV	+	491481	491697	491481	491697	1	491481,	491697,	n/a
588	YER159C	chrV	-	491524	491953	491524	491953	1	491524,	491953,	P40096
588	YER160C	chrV	-	492850	498119	492850	498119	2	492850,496817,	496816,498119,	Q03619
588	YER159C-A	chrV	-	496796	498119	496796	498119	1	496796,	498119,	Q12231
588	YER161C	chrV	-	499341	500343	499341	500343	1	499341,	500343,	P06843
588	YER162C	chrV	-	500624	502889	500624	502889	1	500624,	502889,	P14736
588	YER163C	chrV	-	503078	503777	503078	503777	1	503078,	503777,	P32656
588	YER164W	chrV	+	505386	509793	505386	509793	1	505386,	509793,	P32657
588	YER165W	chrV	+	510367	512101	510367	512101	1	510367,	512101,	P04147
588	YER165C-A	chrV	-	512621	512978	512621	512978	1	512621,	512978,	n/a
588	YER166W	chrV	+	512738	517454	512738	517454	1	512738,	517454,	P32660
588	YER167W	chrV	+	518210	520766	518210	520766	1	518210,	520766,	P33306
588	YER168C	chrV	-	521023	522664	521023	522664	1	521023,	522664,	P21269
589	YER170W	chrV	+	525968	526646	525968	526646	1	525968,	526646,	P26364
589	YER171W	chrV	+	527076	529413	527076	529413	1	527076,	529413,	P06839
589	YER172C	chrV	-	529524	536016	529524	536016	1	529524,	536016,	P32639
589	YER172C-A	chrV	-	536269	536650	536269	536650	1	536269,	536650,	n/a
589	YER173W	chrV	+	536294	538274	536294	538274	1	536294,	538274,	P32641
589	YER174C	chrV	-	538428	539163	538428	539163	1	538428,	539163,	P32642
589	YER175C	chrV	-	539458	540358	539458	540358	1	539458,	540358,	P32643
589	YER175W-A	chrV	+	540644	540809	540644	540809	1	540644,	540809,	Q8TGU4
589	YER176W	chrV	+	541684	545050	541684	545050	1	541684,	545050,	P32644
589	YER177W	chrV	+	545605	546409	545605	546409	1	545605,	546409,	P29311
589	YER178W	chrV	+	546811	548074	546811	548074	1	546811,	548074,	P16387
589	YER179W	chrV	+	548415	549512	548415	549512	2	548415,548639,	548547,549512,	P25453
589	YER180C	chrV	-	549718	550522	549718	550522	1	549718,	550522,	P32645
589	YER180C-A	chrV	-	550859	551117	550859	551117	1	550859,	551117,	Q3E784
589	YER181C	chrV	-	551467	551791	551467	551791	1	551467,	551791,	n/a
589	YER182W	chrV	+	552519	553254	552519	553254	1	552519,	553254,	P40098
589	YER183C	chrV	-	553328	553964	553328	553964	1	553328,	553964,	P40099
589	YER184C	chrV	-	556290	558675	556290	558675	1	556290,	558675,	P39961
589	YER185W	chrV	+	559448	560360	559448	560360	1	559448,	560360,	P40100
589	YER186C	chrV	-	561699	562620	561699	562620	1	561699,	562620,	P40101
589	YER187W	chrV	+	566224	566650	566224	566650	1	566224,	566650,	P40102
589	YER188W	chrV	+	568034	568754	568034	568754	1	568034,	568754,	n/a
589	YER188C-A	chrV	-	569602	569902	569602	569902	1	569602,	569902,	P0C0V2
589	YER189W	chrV	+	571149	571518	571149	571518	1	571149,	571518,	P40104
589	YER190W	chrV	+	571474	576520	571474	576520	1	571474,	576520,	P40105
589	YER190C-A	chrV	-	574798	575374	574798	575374	1	574798,	575374,	n/a
589	YER190C-B	chrV	-	575674	576157	575674	576157	1	575674,	576157,	Q8TFA4
73	YJL091C	chrX	-	261074	262547	261074	262547	1	261074,	262547,	P47026
73	YJL026W	chrX	+	392398	393598	392398	393598	1	392398,	393598,	P09938
73	YJL026C-A	chrX	-	393060	393282	393060	393282	1	393060,	393282,	n/a
73	YJR125C	chrX	-	654727	655954	654727	655954	1	654727,	655954,	P47160
585	YJL225C	chrX	-	465	6130	465	6130	2	465,4969,	4581,6130,	P40889
585	YJL225W-A	chrX	+	828	1311	828	1311	1	828,	1311,	n/a
585	YJL223C	chrX	-	8775	9138	8775	9138	1	8775,	9138,	P38924
585	YJL222W-B	chrX	+	9345	9483	9345	9483	1	9345,	9483,	n/a
585	YJL222W-A	chrX	+	9451	9679	9451	9679	1	9451,	9679,	n/a
585	YJL222W	chrX	+	11474	16124	11474	16124	1	11474,	16124,	P40890
585	YJL221C	chrX	-	16766	18536	16766	18536	1	16766,	18536,	P40439
585	YJL220W	chrX	+	18242	18695	18242	18695	1	18242,	18695,	n/a
585	YJL219W	chrX	+	19496	21200	19496	21200	1	19496,	21200,	P40885
585	YJL218W	chrX	+	21972	22563	21972	22563	1	21972,	22563,	P40892
585	YJL217W	chrX	+	23132	23729	23132	23729	1	23132,	23729,	P40893
585	YJL216C	chrX	-	24340	26086	24340	26086	1	24340,	26086,	P40884
585	YJL215C	chrX	-	26411	26771	26411	26771	1	26411,	26771,	n/a
585	YJL214W	chrX	+	26886	28596	26886	28596	1	26886,	28596,	P40886
585	YJL213W	chrX	+	32162	33158	32162	33158	1	32162,	33158,	P40896
585	YJL212C	chrX	-	33849	36249	33849	36249	1	33849,	36249,	P40897
585	YJL211C	chrX	-	36756	37200	36756	37200	1	36756,	37200,	n/a
585	YJL210W	chrX	+	36918	37734	36918	37734	1	36918,	37734,	P32800
585	YJL209W	chrX	+	38004	39969	38004	39969	1	38004,	39969,	P07252
585	YJL208C	chrX	-	40193	41183	40193	41183	1	40193,	41183,	P08466
585	YJL207C	chrX	-	41388	47433	41388	47433	1	41388,	47433,	P39526
585	YJL206C	chrX	-	47658	49935	47658	49935	1	47658,	49935,	P39529
585	YJL205C	chrX	-	50138	50443	50138	50443	2	50138,50411,	50268,50443,	Q02820
585	YJL204C	chrX	-	50628	53151	50628	53151	1	50628,	53151,	P39531
585	YJL203W	chrX	+	53340	54183	53340	54183	1	53340,	54183,	P32524
585	YJL202C	chrX	-	53942	54290	53942	54290	1	53942,	54290,	n/a
585	YJL201W	chrX	+	54378	56178	54378	56178	1	54378,	56178,	P32525
585	YJL200C	chrX	-	56443	58813	56443	58813	1	56443,	58813,	P39533
585	YJL199C	chrX	-	59854	60181	59854	60181	1	59854,	60181,	n/a
585	YJL198W	chrX	+	60842	63488	60842	63488	1	60842,	63488,	P39535
585	YJL197W	chrX	+	63803	67568	63803	67568	1	63803,	67568,	P39538
585	YJL197C-A	chrX	-	65803	66085	65803	66085	1	65803,	66085,	n/a
585	YJL196C	chrX	-	67848	68781	67848	68781	1	67848,	68781,	P39540
585	YJL195C	chrX	-	69239	69941	69239	69941	1	69239,	69941,	n/a
585	YJL194W	chrX	+	69336	70878	69336	70878	1	69336,	70878,	P09119
585	YJL193W	chrX	+	71364	72573	71364	72573	1	71364,	72573,	P39542
585	YJL192C	chrX	-	72708	73413	72708	73413	1	72708,	73413,	P39543
585	YJL191W	chrX	+	73785	74610	73785	74610	2	73785,74203,	73795,74610,	P39516
585	YJL190C	chrX	-	74908	75301	74908	75301	1	74908,	75301,	P0C0W1
585	YJL189W	chrX	+	75931	76473	75931	76473	2	75931,76323,	75937,76473,	P04650
585	YJL188C	chrX	-	76200	76509	76200	76509	1	76200,	76509,	n/a
585	YJL187C	chrX	-	76801	79261	76801	79261	1	76801,	79261,	P32944
585	YJL186W	chrX	+	80152	81913	80152	81913	1	80152,	81913,	P46982
585	YJL185C	chrX	-	82092	82974	82092	82974	1	82092,	82974,	P46983
585	YJL184W	chrX	+	83445	83817	83445	83817	1	83445,	83817,	P46984
585	YJL183W	chrX	+	84065	85334	84065	85334	1	84065,	85334,	P46985
585	YJL182C	chrX	-	85432	85750	85432	85750	1	85432,	85750,	n/a
585	YJL181W	chrX	+	85657	87493	85657	87493	1	85657,	87493,	P46987
585	YJL180C	chrX	-	87580	88558	87580	88558	1	87580,	88558,	P22135
585	YJL179W	chrX	+	88784	89114	88784	89114	1	88784,	89114,	P46988
585	YJL178C	chrX	-	89279	90095	89279	90095	1	89279,	90095,	P46989
585	YJL177W	chrX	+	90783	91655	90783	91655	2	90783,91409,	91092,91655,	P46990
585	YJL176C	chrX	-	92050	94528	92050	94528	1	92050,	94528,	P32591
585	YJL175W	chrX	+	94046	94559	94046	94559	1	94046,	94559,	n/a
585	YJL174W	chrX	+	95089	95920	95089	95920	1	95089,	95920,	P39005
585	YJL173C	chrX	-	96158	96527	96158	96527	1	96158,	96527,	P26755
585	YJL172W	chrX	+	97730	99461	97730	99461	1	97730,	99461,	P27614
585	YJL171C	chrX	-	99697	100888	99697	100888	1	99697,	100888,	P46992
585	YJL170C	chrX	-	101143	101773	101143	101773	1	101143,	101773,	P46993
585	YJL169W	chrX	+	102092	102461	102092	102461	1	102092,	102461,	n/a
585	YJL168C	chrX	-	102220	104422	102220	104422	1	102220,	104422,	P46995
585	YJL167W	chrX	+	105007	106066	105007	106066	1	105007,	106066,	P08524
585	YJL166W	chrX	+	106427	106712	106427	106712	1	106427,	106712,	P08525
585	YJL165C	chrX	-	106887	109455	106887	109455	1	106887,	109455,	P38970
585	YJL164C	chrX	-	109959	111153	109959	111153	1	109959,	111153,	P06244
585	YJL163C	chrX	-	111661	113329	111661	113329	1	111661,	113329,	P46996
585	YJL162C	chrX	-	113873	115625	113873	115625	1	113873,	115625,	P46997
585	YJL161W	chrX	+	117240	117783	117240	117783	1	117240,	117783,	P46998
585	YJL160C	chrX	-	117957	118821	117957	118821	1	117957,	118821,	P46999
585	YJL159W	chrX	+	120444	121686	120444	121686	1	120444,	121686,	P32478
585	YJL158C	chrX	-	122260	122944	122260	122944	1	122260,	122944,	P47001
585	YJL157C	chrX	-	123831	126324	123831	126324	1	123831,	126324,	P21268
585	YJL156W-A	chrX	+	126599	126821	126599	126821	1	126599,	126821,	n/a
585	YJL156C	chrX	-	126885	128949	126885	128949	1	126885,	128949,	P47002
585	YJL155C	chrX	-	129281	130640	129281	130640	1	129281,	130640,	P32604
586	YJL154C	chrX	-	131097	133932	131097	133932	1	131097,	133932,	P34110
586	YJL153C	chrX	-	134328	135930	134328	135930	1	134328,	135930,	P11986
586	YJL152W	chrX	+	136170	136530	136170	136530	1	136170,	136530,	n/a
586	YJL151C	chrX	-	136368	136770	136368	136770	1	136368,	136770,	P14359
586	YJL150W	chrX	+	137119	137422	137119	137422	1	137119,	137422,	n/a
586	YJL149W	chrX	+	137375	139367	137375	139367	1	137375,	139367,	P47005
586	YJL148W	chrX	+	140433	141135	140433	141135	1	140433,	141135,	P47006
586	YJL147C	chrX	-	141415	142564	141415	142564	1	141415,	142564,	P47007
586	YJL146W	chrX	+	143288	144698	143288	144698	1	143288,	144698,	P46958
586	YJL145W	chrX	+	145156	146041	145156	146041	1	145156,	146041,	P47008
586	YJL144W	chrX	+	146355	146670	146355	146670	1	146355,	146670,	P47009
586	YJL143W	chrX	+	147097	147574	147097	147574	1	147097,	147574,	P39515
586	YJL142C	chrX	-	147815	148208	147815	148208	1	147815,	148208,	n/a
586	YJL141C	chrX	-	147963	150387	147963	150387	1	147963,	150387,	P14680
586	YJL140W	chrX	+	150957	151623	150957	151623	1	150957,	151623,	P20433
586	YJL139C	chrX	-	151709	152996	151709	152996	1	151709,	152996,	P26725
586	YJL138C	chrX	-	153500	154688	153500	154688	1	153500,	154688,	P10081
586	YJL137C	chrX	-	154981	156124	154981	156124	1	154981,	156124,	P47011
586	YJL136W-A	chrX	+	156165	156249	156165	156249	1	156165,	156249,	Q3E801
586	YJL136C	chrX	-	156546	157270	156546	157270	2	156546,157246,	156786,157270,	Q3E754
586	YJL135W	chrX	+	157873	158191	157873	158191	1	157873,	158191,	n/a
586	YJL134W	chrX	+	158184	159414	158184	159414	1	158184,	159414,	P47013
586	YJL133C-A	chrX	-	159619	159844	159619	159844	1	159619,	159844,	Q3E7A3
586	YJL133W	chrX	+	160615	161560	160615	161560	1	160615,	161560,	P10566
586	YJL132W	chrX	+	161910	164163	161910	164163	1	161910,	164163,	P47014
586	YJL131C	chrX	-	164274	165345	164274	165345	1	164274,	165345,	P47015
586	YJL130C	chrX	-	165719	172749	165719	172364	2	165719,172429,	172364,172749,	P07259
586	YJL129C	chrX	-	173595	177303	173595	177303	1	173595,	177303,	P12685
586	YJL128C	chrX	-	178093	180100	178093	180100	1	178093,	180100,	P08018
586	YJL127W-A	chrX	+	180190	180307	180190	180307	1	180190,	180307,	n/a
586	YJL127C-B	chrX	-	181548	181707	181548	181707	1	181548,	181707,	Q3E828
586	YJL127C	chrX	-	182295	184218	182295	184218	1	182295,	184218,	P35208
586	YJL126W	chrX	+	184498	185422	184498	185422	1	184498,	185422,	P47016
586	YJL125C	chrX	-	185525	186677	185525	186677	1	185525,	186677,	P46959
586	YJL124C	chrX	-	187124	187643	187124	187643	1	187124,	187643,	P47017
586	YJL123C	chrX	-	188002	189439	188002	189439	1	188002,	189439,	P47018
586	YJL122W	chrX	+	189714	190242	189714	190242	1	189714,	190242,	P47019
586	YJL121C	chrX	-	190372	191089	190372	191089	1	190372,	191089,	P46969
586	YJL120W	chrX	+	191020	191344	191020	191344	1	191020,	191344,	n/a
586	YJL119C	chrX	-	191570	191894	191570	191894	1	191570,	191894,	n/a
586	YJL118W	chrX	+	191637	192297	191637	192297	1	191637,	192297,	P47022
586	YJL117W	chrX	+	192529	193465	192529	193465	1	192529,	193465,	P46956
586	YJL116C	chrX	-	193858	194872	193858	194872	1	193858,	194872,	P46955
586	YJL115W	chrX	+	196284	197124	196284	197124	1	196284,	197124,	P32447
586	YJL113W	chrX	+	197912	203325	197912	203325	2	197912,198999,	198998,203325,	P47024
586	YJL114W	chrX	+	197912	199157	197912	199157	1	197912,	199157,	P47023
586	YJL112W	chrX	+	205300	207445	205300	207445	1	205300,	207445,	P47025
586	YJL111W	chrX	+	207872	209525	207872	209525	1	207872,	209525,	P42943
586	YJL110C	chrX	-	209917	211573	209917	211573	1	209917,	211573,	P42944
586	YJL109C	chrX	-	211995	217305	211995	217305	1	211995,	217305,	P42945
586	YJL108C	chrX	-	217700	218852	217700	218852	1	217700,	218852,	P42946
586	YJL107C	chrX	-	218848	220012	218848	220012	1	218848,	220012,	P42947
586	YJL106W	chrX	+	221385	223323	221385	223323	1	221385,	223323,	P32581
586	YJL105W	chrX	+	225050	226733	225050	226733	1	225050,	226733,	P42948
586	YJL104W	chrX	+	227322	227772	227322	227772	1	227322,	227772,	P42949
586	YJL103C	chrX	-	229020	230877	229020	230877	1	229020,	230877,	P42950
586	YJL102W	chrX	+	231296	233756	231296	233756	1	231296,	233756,	P39677
586	YJL101C	chrX	-	234315	236352	234315	236352	1	234315,	236352,	P32477
586	YJL100W	chrX	+	237258	239082	237258	239082	1	237258,	239082,	P42951
586	YJL099W	chrX	+	239409	241650	239409	241650	1	239409,	241650,	P40955
586	YJL098W	chrX	+	242077	245254	242077	245254	1	242077,	245254,	P40856
586	YJL097W	chrX	+	245586	246240	245586	246240	1	245586,	246240,	P40857
586	YJL096W	chrX	+	246485	246971	246485	246971	1	246485,	246971,	P40858
586	YJL095W	chrX	+	247249	251686	247249	251686	1	247249,	251686,	Q01389
586	YJL094C	chrX	-	251815	254437	251815	254437	1	251815,	254437,	P40309
586	YJL093C	chrX	-	254731	256807	254731	256807	1	254731,	256807,	P40310
586	YJL092W	chrX	+	257417	260942	257417	260942	1	257417,	260942,	P12954
587	YJL090C	chrX	-	262751	265046	262751	265046	1	262751,	265046,	P47027
587	YJL089W	chrX	+	265920	268410	265920	268410	1	265920,	268410,	P46954
587	YJL088W	chrX	+	268793	269810	268793	269810	1	268793,	269810,	P05150
587	YJL087C	chrX	-	269996	272480	269996	272480	1	269996,	272480,	P09880
587	YJL086C	chrX	-	272472	272841	272472	272841	1	272472,	272841,	n/a
587	YJL085W	chrX	+	272821	274693	272821	274693	1	272821,	274693,	P19658
587	YJL084C	chrX	-	274856	277997	274856	277997	1	274856,	277997,	P47029
587	YJL083W	chrX	+	278835	280650	278835	280650	1	278835,	280650,	P47030
587	YJL082W	chrX	+	281179	283375	281179	283375	1	281179,	283375,	P47031
587	YJL081C	chrX	-	283796	285266	283796	285266	1	283796,	285266,	P80428
587	YJL080C	chrX	-	285552	289221	285552	289221	1	285552,	289221,	P06105
587	YJL079C	chrX	-	289869	290769	289869	290769	1	289869,	290769,	P47032
587	YJL078C	chrX	-	291330	293976	291330	293976	1	291330,	293976,	P47033
587	YJL077W-B	chrX	+	294041	294140	294041	294140	1	294041,	294140,	Q8TGT3
587	YJL077C	chrX	-	294660	295056	294660	295056	1	294660,	295056,	P47034
587	YJL077W-A	chrX	+	294793	294880	294793	294880	1	294793,	294880,	n/a
587	YJL076W	chrX	+	295239	298809	295239	298809	1	295239,	298809,	P47035
587	YJL075C	chrX	-	298454	298871	298454	298871	1	298454,	298871,	n/a
587	YJL074C	chrX	-	299151	302844	299151	302844	1	299151,	302844,	P47037
587	YJL073W	chrX	+	303175	305113	303175	305113	1	303175,	305113,	P40358
587	YJL072C	chrX	-	305215	305857	305215	305857	1	305215,	305857,	P40359
587	YJL071W	chrX	+	306126	307851	306126	307851	1	306126,	307851,	P40360
587	YJL070C	chrX	-	307965	310632	307965	310632	1	307965,	310632,	P40361
587	YJL069C	chrX	-	310916	312701	310916	312701	1	310916,	312701,	P40362
587	YJL068C	chrX	-	313010	313910	313010	313910	1	313010,	313910,	P40363
587	YJL067W	chrX	+	314078	314429	314078	314429	1	314078,	314429,	n/a
587	YJL066C	chrX	-	314108	314867	314108	314867	1	314108,	314867,	P40364
587	YJL065C	chrX	-	315048	315552	315048	315552	1	315048,	315552,	P40366
587	YJL064W	chrX	+	315169	315565	315169	315565	1	315169,	315565,	n/a
587	YJL063C	chrX	-	315753	316470	315753	316470	1	315753,	316470,	P22353
587	YJL062W-A	chrX	+	316717	316975	316717	316975	1	316717,	316975,	Q3E7B2
587	YJL062W	chrX	+	317278	319771	317278	319771	1	317278,	319771,	P40367
587	YJL061W	chrX	+	320010	322152	320010	322152	1	320010,	322152,	P40368
587	YJL060W	chrX	+	323380	324715	323380	324715	1	323380,	324715,	P47039
587	YJL059W	chrX	+	324958	326185	324958	326185	1	324958,	326185,	P47040
587	YJL058C	chrX	-	326236	327868	326236	327868	1	326236,	327868,	P47041
587	YJL057C	chrX	-	328112	330116	328112	330116	1	328112,	330116,	P47042
587	YJL056C	chrX	-	330425	333068	330425	333068	1	330425,	333068,	P47043
587	YJL055W	chrX	+	333351	334089	333351	334089	1	333351,	334089,	P47044
587	YJL054W	chrX	+	334259	335696	334259	335696	1	334259,	335696,	P47045
587	YJL053W	chrX	+	335892	337032	335892	337032	1	335892,	337032,	P40335
587	YJL052C-A	chrX	-	337878	337998	337878	337998	1	337878,	337998,	Q3E837
587	YJL052W	chrX	+	338265	339264	338265	339264	1	338265,	339264,	P00360
587	YJL051W	chrX	+	339781	342250	339781	342250	1	339781,	342250,	P47046
587	YJL050W	chrX	+	342516	345738	342516	345738	1	342516,	345738,	P47047
587	YJL049W	chrX	+	345967	347320	345967	347320	1	345967,	347320,	P47048
587	YJL048C	chrX	-	347441	348632	347441	348632	1	347441,	348632,	P47049
587	YJL047C-A	chrX	-	349038	349173	349038	349173	1	349038,	349173,	Q3E737
587	YJL047C	chrX	-	349574	352103	349574	352103	1	349574,	352103,	P47050
587	YJL046W	chrX	+	352380	353610	352380	353610	1	352380,	353610,	P47051
587	YJL045W	chrX	+	356018	357923	356018	357923	1	356018,	357923,	P47052
587	YJL044C	chrX	-	358294	359671	358294	359671	1	358294,	359671,	P32806
587	YJL043W	chrX	+	360124	360898	360124	360898	1	360124,	360898,	P47053
587	YJL042W	chrX	+	361243	365440	361243	365440	1	361243,	365440,	P43638
587	YJL041W	chrX	+	365778	368368	365778	368368	2	365778,365897,	365779,368368,	P14907
587	YJL039C	chrX	-	368742	373794	368742	373794	1	368742,	373794,	P47054
587	YJL038C	chrX	-	375109	375769	375109	375769	1	375109,	375769,	P47055
587	YJL037W	chrX	+	376656	377331	376656	377331	1	376656,	377331,	P47056
587	YJL036W	chrX	+	378819	380091	378819	380091	1	378819,	380091,	P47057
587	YJL035C	chrX	-	380243	380996	380243	380996	1	380243,	380996,	P47058
587	YJL034W	chrX	+	381321	383370	381321	383370	1	381321,	383370,	P16474
587	YJL033W	chrX	+	383831	386144	383831	386144	1	383831,	386144,	P20448
587	YJL032W	chrX	+	386342	386657	386342	386657	1	386342,	386657,	n/a
587	YJL031C	chrX	-	386362	387433	386362	387433	2	386362,387430,	387343,387433,	Q00618
587	YJL030W	chrX	+	387651	388242	387651	388242	1	387651,	388242,	P40958
587	YJL029C	chrX	-	388379	390848	388379	390848	1	388379,	390848,	P47061
587	YJL028W	chrX	+	391305	391641	391305	391641	1	391305,	391641,	P47062
587	YJL027C	chrX	-	391827	392244	391827	392244	1	391827,	392244,	P47063
588	YJL025W	chrX	+	393961	395506	393961	395506	1	393961,	395506,	P40992
588	YJL024C	chrX	-	395925	396587	395925	396587	2	395925,396565,	396488,396587,	P47064
588	YJL023C	chrX	-	397349	398393	397349	398393	1	397349,	398393,	P47065
588	YJL022W	chrX	+	398103	398412	398103	398412	1	398103,	398412,	n/a
588	YJL020C	chrX	-	398931	402405	398931	402405	1	398931,	402405,	P47068
588	YJL020W-A	chrX	+	400975	401233	400975	401233	1	400975,	401233,	n/a
588	YJL019W	chrX	+	402891	404940	402891	404940	1	402891,	404940,	P47069
588	YJL016W	chrX	+	405582	407268	405582	407268	1	405582,	407268,	P47072
588	YJL015C	chrX	-	407136	407511	407136	407511	1	407136,	407511,	n/a
588	YJL014W	chrX	+	407551	409156	407551	409156	1	407551,	409156,	P39077
588	YJL013C	chrX	-	409486	411034	409486	411034	1	409486,	411034,	P47074
588	YJL012C	chrX	-	411227	413393	411227	413393	1	411227,	413393,	P47075
588	YJL011C	chrX	-	414278	414764	414278	414764	1	414278,	414764,	P47076
588	YJL010C	chrX	-	417555	419556	417555	419556	1	417555,	419556,	P47077
588	YJL009W	chrX	+	419848	420175	419848	420175	1	419848,	420175,	n/a
588	YJL008C	chrX	-	419950	421657	419950	421657	1	419950,	421657,	P47079
588	YJL007C	chrX	-	422691	423006	422691	423006	1	422691,	423006,	n/a
588	YJL006C	chrX	-	423131	424103	423131	424103	1	423131,	424103,	P46962
588	YJL005W	chrX	+	425150	431231	425150	431231	1	425150,	431231,	P08678
588	YJL004C	chrX	-	431582	432194	431582	432194	1	431582,	432194,	P41544
588	YJL003W	chrX	+	432637	432994	432637	432994	1	432637,	432994,	P47081
588	YJL002C	chrX	-	433214	434645	433214	434645	1	433214,	434645,	P41543
588	YJL001W	chrX	+	435156	435920	435156	435920	2	435156,435337,	435221,435920,	P38624
588	YJR001W	chrX	+	436795	438604	436795	438604	1	436795,	438604,	P47082
588	YJR002W	chrX	+	438857	440639	438857	440639	1	438857,	440639,	P47083
588	YJR003C	chrX	-	440986	442546	440986	442546	1	440986,	442546,	P47084
588	YJR004C	chrX	-	442901	444854	442901	444854	1	442901,	444854,	P20840
588	YJR005W	chrX	+	445915	448018	445915	448018	1	445915,	448018,	P27351
588	YJR005C-A	chrX	-	448469	448751	448469	448751	1	448469,	448751,	Q3E827
588	YJR006W	chrX	+	449194	450658	449194	450658	1	449194,	450658,	P46957
588	YJR007W	chrX	+	451012	451927	451012	451927	1	451012,	451927,	P20459
588	YJR008W	chrX	+	452422	453439	452422	453439	1	452422,	453439,	P47085
588	YJR009C	chrX	-	453675	454674	453675	454674	1	453675,	454674,	P00358
588	YJR010W	chrX	+	456231	457767	456231	457767	1	456231,	457767,	P08536
588	YJR010C-A	chrX	-	458069	458354	458069	458354	1	458069,	458354,	P46965
588	YJR011C	chrX	-	458633	459419	458633	459419	1	458633,	459419,	P47086
588	YJR012C	chrX	-	459787	460411	459787	460411	1	459787,	460411,	P47087
588	YJR013W	chrX	+	460374	461586	460374	461586	1	460374,	461586,	P47088
588	YJR014W	chrX	+	461821	462418	461821	462418	1	461821,	462418,	P47089
588	YJR015W	chrX	+	462713	464246	462713	464246	1	462713,	464246,	P47090
588	YJR016C	chrX	-	464443	466201	464443	466201	1	464443,	466201,	P39522
588	YJR017C	chrX	-	466513	467026	466513	467026	1	466513,	467026,	P22696
588	YJR018W	chrX	+	466778	467141	466778	467141	1	466778,	467141,	n/a
588	YJR019C	chrX	-	467224	468274	467224	468274	1	467224,	468274,	P41903
588	YJR020W	chrX	+	467993	468326	467993	468326	1	467993,	468326,	n/a
588	YJR021C	chrX	-	468547	469572	468547	469572	2	468547,469256,	469176,469572,	P21651
588	YJR022W	chrX	+	469776	470106	469776	470106	1	469776,	470106,	P47093
588	YJR023C	chrX	-	469796	470198	469796	470198	1	469796,	470198,	n/a
588	YJR024C	chrX	-	470222	470957	470222	470957	1	470222,	470957,	P47095
588	YJR025C	chrX	-	471130	471664	471130	471664	1	471130,	471664,	P47096
588	YJR027W	chrX	+	472752	478021	472752	478021	2	472752,474055,	474054,478021,	P47098
588	YJR026W	chrX	+	472752	474075	472752	474075	1	472752,	474075,	P47097
588	YJR029W	chrX	+	478336	483605	478336	483605	2	478336,479638,	479637,483605,	P47100
588	YJR028W	chrX	+	478336	479659	478336	479659	1	478336,	479659,	P47099
588	YJR030C	chrX	-	483951	486189	483951	486189	1	483951,	486189,	P47101
588	YJR031C	chrX	-	486578	490805	486578	490805	1	486578,	490805,	P47102
588	YJR032W	chrX	+	491073	492255	491073	492255	1	491073,	492255,	P47103
588	YJR033C	chrX	-	492370	496444	492370	496444	1	492370,	496444,	P47104
588	YJR034W	chrX	+	496675	497002	496675	497002	1	496675,	497002,	Q02772
588	YJR035W	chrX	+	497347	500605	497347	500605	1	497347,	500605,	P40352
588	YJR036C	chrX	-	500705	503384	500705	503384	1	500705,	503384,	P40985
588	YJR037W	chrX	+	503094	503478	503094	503478	1	503094,	503478,	n/a
588	YJR038C	chrX	-	503702	504065	503702	504065	1	503702,	504065,	n/a
588	YJR039W	chrX	+	503928	507294	503928	507294	1	503928,	507294,	P47107
588	YJR040W	chrX	+	507738	510078	507738	510078	1	507738,	510078,	P37020
588	YJR041C	chrX	-	510231	513756	510231	513756	1	510231,	513756,	P47108
588	YJR042W	chrX	+	514047	516282	514047	516282	1	514047,	516282,	P46673
588	YJR043C	chrX	-	516453	517506	516453	517506	1	516453,	517506,	P47110
588	YJR044C	chrX	-	518755	519178	518755	519178	1	518755,	519178,	P47111
588	YJR045C	chrX	-	519630	521595	519630	521595	1	519630,	521595,	P12398
588	YJR046W	chrX	+	522040	523855	522040	523855	1	522040,	523855,	P47112
589	YJR047C	chrX	-	524900	525374	524900	525374	1	524900,	525374,	P19211
589	YJR048W	chrX	+	526327	526657	526327	526657	1	526327,	526657,	P00044
589	YJR049C	chrX	-	526876	528469	526876	528469	1	526876,	528469,	P21373
589	YJR050W	chrX	+	528689	529397	528689	529397	1	528689,	529397,	P21374
589	YJR051W	chrX	+	529853	531359	529853	531359	1	529853,	531359,	P21375
589	YJR052W	chrX	+	532054	533752	532054	533752	1	532054,	533752,	P06779
589	YJR053W	chrX	+	534019	535744	534019	535744	1	534019,	535744,	P47113
589	YJR054W	chrX	+	536048	537542	536048	537542	1	536048,	537542,	P47114
589	YJR055W	chrX	+	538764	539259	538764	539259	1	538764,	539259,	P46973
589	YJR056C	chrX	-	541784	542495	541784	542495	1	541784,	542495,	P47115
589	YJR057W	chrX	+	544054	544705	544054	544705	1	544054,	544705,	P00572
589	YJR058C	chrX	-	544724	545168	544724	545168	1	544724,	545168,	Q00381
589	YJR059W	chrX	+	545779	548236	545779	548236	1	545779,	548236,	P47116
589	YJR060W	chrX	+	548751	549807	548751	549807	1	548751,	549807,	P17106
589	YJR061W	chrX	+	550503	553311	550503	553311	1	550503,	553311,	P40355
589	YJR062C	chrX	-	553468	554842	553468	554842	1	553468,	554842,	P40354
589	YJR063W	chrX	+	555187	555565	555187	555565	1	555187,	555565,	P32529
589	YJR064W	chrX	+	555906	557595	555906	557595	1	555906,	557595,	P40413
589	YJR065C	chrX	-	557801	559151	557801	559151	1	557801,	559151,	P47117
589	YJR066W	chrX	+	559408	566821	559408	566821	1	559408,	566821,	P35169
589	YJR067C	chrX	-	567011	567437	567011	567437	1	567011,	567437,	P47118
589	YJR068W	chrX	+	567635	568697	567635	568697	1	567635,	568697,	P40348
589	YJR069C	chrX	-	568798	569392	568798	569392	1	568798,	569392,	P47119
589	YJR070C	chrX	-	569613	570591	569613	570591	1	569613,	570591,	P47120
589	YJR071W	chrX	+	570397	570766	570397	570766	1	570397,	570766,	n/a
589	YJR072C	chrX	-	570959	572117	570959	572117	1	570959,	572117,	P47122
589	YJR073C	chrX	-	572307	572928	572307	572928	1	572307,	572928,	P05375
589	YJR074W	chrX	+	573087	573744	573087	573744	1	573087,	573744,	P47123
589	YJR075W	chrX	+	573973	575164	573973	575164	1	573973,	575164,	P47124
589	YJR076C	chrX	-	575346	576594	575346	576594	1	575346,	576594,	P32458
589	YJR077C	chrX	-	577247	578183	577247	578183	1	577247,	578183,	P23641
589	YJR078W	chrX	+	578852	580214	578852	580214	1	578852,	580214,	P47125
589	YJR079W	chrX	+	580197	581232	580197	581232	2	580197,581045,	580340,581232,	P47126
589	YJR080C	chrX	-	580424	581609	580424	581609	1	580424,	581609,	P47127
589	YJR082C	chrX	-	581906	582248	581906	582248	1	581906,	582248,	P47128
589	YJR083C	chrX	-	582600	583530	582600	583530	1	582600,	583530,	P47129
589	YJR084W	chrX	+	583725	584997	583725	584997	1	583725,	584997,	P47130
589	YJR085C	chrX	-	585112	585430	585112	585430	1	585112,	585430,	P47131
589	YJR086W	chrX	+	586060	586393	586060	586393	1	586060,	586393,	P18852
589	YJR087W	chrX	+	586392	586743	586392	586743	1	586392,	586743,	n/a
589	YJR088C	chrX	-	586487	587366	586487	587366	1	586487,	587366,	P47133
589	YJR089W	chrX	+	587710	590575	587710	590575	1	587710,	590575,	P47134
589	YJR090C	chrX	-	590864	594320	590864	594320	1	590864,	594320,	P24814
589	YJR091C	chrX	-	595053	598329	595053	598329	1	595053,	598329,	P47135
589	YJR092W	chrX	+	598727	603071	598727	603071	1	598727,	603071,	P47136
589	YJR093C	chrX	-	603212	604196	603212	604196	1	603212,	604196,	P45976
589	YJR094C	chrX	-	604561	605644	604561	605644	1	604561,	605644,	P21190
589	YJR094W-A	chrX	+	608297	608851	608297	608851	2	608297,608574,	608299,608851,	P49631
589	YJR095W	chrX	+	609765	610734	609765	610734	1	609765,	610734,	P33303
589	YJR096W	chrX	+	611187	612036	611187	612036	1	611187,	612036,	P47137
589	YJR097W	chrX	+	612405	612924	612405	612924	1	612405,	612924,	P47138
589	YJR098C	chrX	-	613178	615146	613178	615146	1	613178,	615146,	P47139
589	YJR099W	chrX	+	615565	616276	615565	616276	1	615565,	616276,	P35127
589	YJR100C	chrX	-	616340	617324	616340	617324	1	616340,	617324,	P47140
589	YJR101W	chrX	+	618223	619024	618223	619024	1	618223,	619024,	P47141
589	YJR102C	chrX	-	619146	619755	619146	619755	1	619146,	619755,	P47142
589	YJR103W	chrX	+	620743	622438	620743	622438	1	620743,	622438,	P38627
589	YJR104C	chrX	-	622538	623003	622538	623003	1	622538,	623003,	P00445
589	YJR105W	chrX	+	623569	624592	623569	624592	1	623569,	624592,	P47143
589	YJR106W	chrX	+	624826	627004	624826	627004	1	624826,	627004,	P47144
589	YJR107W	chrX	+	627329	628316	627329	628316	1	627329,	628316,	P47145
589	YJR108W	chrX	+	628702	629074	628702	629074	1	628702,	629074,	P47146
589	YJR109C	chrX	-	629575	632932	629575	632932	1	629575,	632932,	P03965
589	YJR110W	chrX	+	633605	635672	633605	635672	1	633605,	635672,	P47147
589	YJR111C	chrX	-	635845	636697	635845	636697	1	635845,	636697,	P47148
589	YJR112W	chrX	+	637020	637626	637020	637626	1	637020,	637626,	P47149
589	YJR112W-A	chrX	+	637780	638159	637780	638159	2	637780,637849,	637800,638159,	Q3E743
589	YJR113C	chrX	-	638222	638966	638222	638966	1	638222,	638966,	P47150
589	YJR114W	chrX	+	638649	639042	638649	639042	1	638649,	639042,	n/a
589	YJR115W	chrX	+	639932	640442	639932	640442	1	639932,	640442,	P47152
589	YJR116W	chrX	+	640815	641655	640815	641655	1	640815,	641655,	P47153
589	YJR117W	chrX	+	641997	643359	641997	643359	1	641997,	643359,	P47154
589	YJR118C	chrX	-	643480	644092	643480	644092	1	643480,	644092,	P47155
589	YJR119C	chrX	-	644294	646481	644294	646481	1	644294,	646481,	P47156
589	YJR120W	chrX	+	647116	647467	647116	647467	1	647116,	647467,	P47157
589	YJR121W	chrX	+	647597	649133	647597	649133	1	647597,	649133,	P00830
589	YJR122W	chrX	+	649766	651260	649766	651260	1	649766,	651260,	P47158
589	YJR123W	chrX	+	651891	652569	651891	652569	1	651891,	652569,	P26783
589	YJR124C	chrX	-	652882	654229	652882	654229	1	652882,	654229,	P47159
590	YJR126C	chrX	-	656244	658680	656244	658680	1	656244,	658680,	P47161
590	YJR127C	chrX	-	658907	663050	658907	663050	1	658907,	663050,	P46974
590	YJR128W	chrX	+	662911	663271	662911	663271	1	662911,	663271,	n/a
590	YJR129C	chrX	-	663990	665010	663990	665010	1	663990,	665010,	P47163
590	YJR130C	chrX	-	665208	667128	665208	667128	1	665208,	667128,	P47164
590	YJR131W	chrX	+	667634	669284	667634	669284	1	667634,	669284,	P32906
590	YJR132W	chrX	+	669512	672659	669512	672659	1	669512,	672659,	P46970
590	YJR133W	chrX	+	672981	673611	672981	673611	1	672981,	673611,	P47165
590	YJR134C	chrX	-	673719	675843	673719	675843	1	673719,	675843,	P47166
590	YJR135C	chrX	-	676049	676769	676049	676769	1	676049,	676769,	P47167
590	YJR135W-A	chrX	+	676961	677225	676961	677225	1	676961,	677225,	P57744
590	YJR136C	chrX	-	677431	678697	677431	678697	1	677431,	678697,	P47168
590	YJR137C	chrX	-	678947	683276	678947	683276	1	678947,	683276,	P47169
590	YJR138W	chrX	+	684557	689312	684557	689312	1	684557,	689312,	P47170
590	YJR139C	chrX	-	689435	690515	689435	690515	1	689435,	690515,	P31116
590	YJR140C	chrX	-	690740	695687	690740	695687	1	690740,	695687,	P47171
590	YJR140W-A	chrX	+	690951	691101	690951	691101	1	690951,	691101,	n/a
590	YJR141W	chrX	+	695896	696940	695896	696940	1	695896,	696940,	P47172
590	YJR142W	chrX	+	697131	698160	697131	698160	1	697131,	698160,	P47173
590	YJR143C	chrX	-	698316	700605	698316	700605	1	698316,	700605,	P46971
590	YJR144W	chrX	+	700872	701682	700872	701682	1	700872,	701682,	P32787
590	YJR145C	chrX	-	702017	703059	702017	703059	2	702017,703045,	702789,703059,	P05753
590	YJR146W	chrX	+	703875	704229	703875	704229	1	703875,	704229,	n/a
590	YJR147W	chrX	+	704186	705263	704186	705263	1	704186,	705263,	P47175
590	YJR148W	chrX	+	705734	706865	705734	706865	1	705734,	706865,	P47176
590	YJR149W	chrX	+	707150	708365	707150	708365	1	707150,	708365,	P47177
590	YJR150C	chrX	-	708801	709698	708801	709698	1	708801,	709698,	P47178
590	YJR151C	chrX	-	712245	715731	712245	715731	1	712245,	715731,	P47179
590	YJR151W-A	chrX	+	717570	717621	717570	717621	1	717570,	717621,	n/a
590	YJR152W	chrX	+	719656	721288	719656	721288	1	719656,	721288,	P15365
590	YJR153W	chrX	+	722805	723891	722805	723891	1	722805,	723891,	P47180
590	YJR154W	chrX	+	725774	726815	725774	726815	1	725774,	726815,	P47181
590	YJR155W	chrX	+	727395	728262	727395	728262	1	727395,	728262,	P47182
590	YJR156C	chrX	-	728564	729587	728564	729587	1	728564,	729587,	P47183
590	YJR157W	chrX	+	730505	730868	730505	730868	1	730505,	730868,	n/a
590	YJR158W	chrX	+	732430	734134	732430	734134	1	732430,	734134,	P47185
590	YJR159W	chrX	+	736034	737108	736034	737108	1	736034,	737108,	P35497
590	YJR160C	chrX	-	737998	739807	737998	739807	1	737998,	739807,	P47186
590	YJR161C	chrX	-	742838	743990	742838	743990	1	742838,	743990,	P47187
590	YJR162C	chrX	-	744901	745252	744901	745252	1	744901,	745252,	n/a
73	YBL047C	chrII	-	127897	132043	127897	132043	1	127897,	132043,	P34216
73	YBR012W-B	chrII	+	259866	265138	259866	265138	2	259866,261172,	261171,265138,	Q12193
73	YBR078W	chrII	+	393117	394854	393117	394854	2	393117,393505,	393175,394854,	P38248
73	YBR140C	chrII	-	517343	526622	517343	526622	1	517343,	526622,	P18963
585	YBL113C	chrII	-	279	2658	279	2658	1	279,	2658,	Q7M4S9
585	YBL113W-A	chrII	+	645	1128	645	1128	1	645,	1128,	n/a
585	YBL112C	chrII	-	2581	2899	2581	2899	1	2581,	2899,	Q3E7Y4
585	YBL111C	chrII	-	2906	5009	2906	5009	2	2906,4215,	4116,5009,	Q3E7Y5
585	YBL109W	chrII	+	5789	6125	5789	6125	1	5789,	6125,	n/a
585	YBL108C-A	chrII	-	7604	7733	7604	7733	1	7604,	7733,	Q3E770
585	YBL108W	chrII	+	8176	8482	8176	8482	1	8176,	8482,	n/a
585	YBL107W-A	chrII	+	9267	9372	9267	9372	1	9267,	9372,	n/a
585	YBL107C	chrII	-	9960	10551	9960	10551	1	9960,	10551,	P38162
585	YBL106C	chrII	-	10846	13879	10846	13879	1	10846,	13879,	P38163
585	YBL105C	chrII	-	14240	17696	14240	17696	1	14240,	17696,	P24583
585	YBL104C	chrII	-	18176	21293	18176	21293	1	18176,	21293,	P38164
585	YBL103C	chrII	-	22074	23535	22074	23535	1	22074,	23535,	P38165
585	YBL102W	chrII	+	24097	24745	24097	24745	1	24097,	24745,	P38166
585	YBL101C	chrII	-	24945	28299	24945	28299	1	24945,	28299,	P38167
585	YBL100W-C	chrII	+	28426	28546	28426	28546	1	28426,	28546,	P0C269
585	YBL100W-B	chrII	+	29931	35245	29931	35245	2	29931,31225,	31224,35245,	Q12491
585	YBL100W-A	chrII	+	29931	31248	29931	31248	1	29931,	31248,	Q12260
585	YBL100C	chrII	-	36985	37300	36985	37300	1	36985,	37300,	n/a
585	YBL099W	chrII	+	37049	38687	37049	38687	1	37049,	38687,	P07251
585	YBL098W	chrII	+	39141	40524	39141	40524	1	39141,	40524,	P38169
585	YBL097W	chrII	+	40827	43092	40827	43092	1	40827,	43092,	P38170
585	YBL096C	chrII	-	43170	43479	43170	43479	1	43170,	43479,	n/a
585	YBL095W	chrII	+	43273	44086	43273	44086	1	43273,	44086,	P38172
585	YBL094C	chrII	-	43761	44094	43761	44094	1	43761,	44094,	n/a
585	YBL093C	chrII	-	44252	44915	44252	44915	1	44252,	44915,	P25046
585	YBL092W	chrII	+	45641	46367	45974	46367	1	45641,	46367,	P38061
585	YBL091C-A	chrII	-	46561	47177	46561	47177	2	46561,47143,	47055,47177,	Q6Q595
585	YBL091C	chrII	-	47359	48625	47359	48625	1	47359,	48625,	P38174
585	YBL090W	chrII	+	48821	49355	48821	49355	1	48821,	49355,	P38175
585	YBL089W	chrII	+	49570	50950	49570	50950	1	49570,	50950,	P38176
585	YBL088C	chrII	-	51015	59379	51015	59379	1	51015,	59379,	P38110
585	YBL087C	chrII	-	59817	60735	59817	60735	2	59817,60693,	60189,60735,	P04451
585	YBL086C	chrII	-	61198	62599	61198	62599	1	61198,	62599,	P38177
585	YBL085W	chrII	+	63872	66815	63872	66815	1	63872,	66815,	P38041
585	YBL084C	chrII	-	67165	69442	67165	69442	1	67165,	69442,	P38042
585	YBL083C	chrII	-	69709	70135	69709	70135	1	69709,	70135,	n/a
585	YBL082C	chrII	-	69747	71124	69747	71124	1	69747,	71124,	P38179
585	YBL081W	chrII	+	71862	72969	71862	72969	1	71862,	72969,	P38180
585	YBL080C	chrII	-	73066	74692	73066	74692	1	73066,	74692,	P33893
585	YBL079W	chrII	+	75255	79764	75255	79764	1	75255,	79764,	P38181
585	YBL078C	chrII	-	80374	80728	80374	80728	1	80374,	80728,	P38182
585	YBL077W	chrII	+	80894	81326	80894	81326	1	80894,	81326,	n/a
585	YBL076C	chrII	-	81040	84259	81040	84259	1	81040,	84259,	P09436
585	YBL075C	chrII	-	84496	86446	84496	86446	1	84496,	86446,	P09435
585	YBL074C	chrII	-	86719	87787	86719	87787	1	86719,	87787,	P32357
585	YBL073W	chrII	+	87643	87955	87643	87955	1	87643,	87955,	n/a
585	YBL072C	chrII	-	88520	89438	88520	89123	2	88520,89130,	89123,89438,	P05754
585	YBL071C-B	chrII	-	89455	89554	89455	89554	1	89455,	89554,	Q8TGU8
585	YBL071W-A	chrII	+	89975	90224	89975	90224	1	89975,	90224,	Q3E840
585	YBL071C	chrII	-	90220	90529	90220	90529	1	90220,	90529,	n/a
585	YBL070C	chrII	-	90602	90923	90602	90923	1	90602,	90923,	n/a
585	YBL069W	chrII	+	90738	92028	90738	92028	1	90738,	92028,	P35183
585	YBL068W-A	chrII	+	91791	92028	91791	92028	1	91791,	92028,	n/a
585	YBL068W	chrII	+	92411	93395	92411	93395	1	92411,	93395,	P38063
585	YBL067C	chrII	-	93640	95884	93640	95884	1	93640,	95884,	P38187
585	YBL066C	chrII	-	96670	100117	96670	100117	1	96670,	100117,	P34228
585	YBL065W	chrII	+	99964	100309	99964	100309	1	99964,	100309,	n/a
585	YBL064C	chrII	-	100372	101158	100372	101158	1	100372,	101158,	P34227
585	YBL063W	chrII	+	101887	105223	101887	105223	1	101887,	105223,	P28742
585	YBL062W	chrII	+	105309	105690	105309	105690	1	105309,	105690,	n/a
585	YBL061C	chrII	-	105317	107408	105317	107408	1	105317,	107408,	P34226
585	YBL060W	chrII	+	107933	109997	107933	109997	1	107933,	109997,	P34225
585	YBL059C-A	chrII	-	110126	110541	110126	110541	2	110126,110507,	110422,110541,	Q3E7A4
585	YBL059W	chrII	+	110595	111246	110595	111246	2	110595,110950,	110881,111246,	P34224
585	YBL058W	chrII	+	111438	112710	111438	112710	1	111438,	112710,	P34223
585	YBL057C	chrII	-	112802	113447	112802	113447	1	112802,	113447,	P34222
585	YBL056W	chrII	+	113764	115171	113764	115171	1	113764,	115171,	P34221
585	YBL055C	chrII	-	115575	116832	115575	116832	1	115575,	116832,	P34220
585	YBL054W	chrII	+	117591	119169	117591	119169	1	117591,	119169,	P34219
585	YBL053W	chrII	+	119337	119712	119337	119712	1	119337,	119712,	n/a
585	YBL052C	chrII	-	119381	121877	119381	121877	1	119381,	121877,	P34218
585	YBL051C	chrII	-	122755	124762	122755	124762	1	122755,	124762,	P34217
585	YBL050W	chrII	+	125127	126122	125127	126122	2	125127,125273,	125157,126122,	P32602
585	YBL049W	chrII	+	126830	127247	126830	127247	1	126830,	127247,	P38191
585	YBL048W	chrII	+	127301	127613	127301	127613	1	127301,	127613,	n/a
586	YBL046W	chrII	+	132426	133752	132426	133752	1	132426,	133752,	P38193
586	YBL045C	chrII	-	134145	135519	134145	135519	1	134145,	135519,	P07256
586	YBL044W	chrII	+	136000	136369	136000	136369	1	136000,	136369,	P38194
586	YBL043W	chrII	+	136690	137464	136690	137464	1	136690,	137464,	P38195
586	YBL042C	chrII	-	138343	140263	138343	140263	1	138343,	140263,	P38196
586	YBL041W	chrII	+	141249	141975	141249	141975	1	141249,	141975,	P23724
586	YBL040C	chrII	-	142114	142871	142114	142871	2	142114,142849,	142752,142871,	P18414
586	YBL039W-B	chrII	+	143395	143575	143395	143575	1	143395,	143575,	P0C268
586	YBL039C	chrII	-	143991	145731	143991	145731	1	143991,	145731,	P28274
586	YBL039C-A	chrII	-	144950	145034	144950	145034	1	144950,	145034,	n/a
586	YBL038W	chrII	+	146189	146888	146189	146888	1	146189,	146888,	P38064
586	YBL037W	chrII	+	147211	150289	147211	150289	1	147211,	150289,	P38065
586	YBL036C	chrII	-	150449	151223	150449	151223	1	150449,	151223,	P38197
586	YBL035C	chrII	-	151495	153613	151495	153613	1	151495,	153613,	P38121
586	YBL034C	chrII	-	153850	158392	153850	158392	1	153850,	158392,	P38198
586	YBL033C	chrII	-	158658	159696	158658	159696	1	158658,	159696,	P38066
586	YBL032W	chrII	+	160186	161332	160186	161332	1	160186,	161332,	P38199
586	YBL031W	chrII	+	161701	162718	161701	162718	1	161701,	162718,	P38200
586	YBL030C	chrII	-	163043	164000	163043	164000	1	163043,	164000,	P18239
586	YBL029C-A	chrII	-	164490	164775	164490	164775	1	164490,	164775,	Q3E756
586	YBL029W	chrII	+	166136	167267	166136	167267	1	166136,	167267,	P38201
586	YBL028C	chrII	-	167520	167841	167520	167841	1	167520,	167841,	P38202
586	YBL027W	chrII	+	168425	169379	168425	169379	2	168425,168811,	168427,169379,	P05735
586	YBL026W	chrII	+	170625	171041	170625	171041	2	170625,170807,	170679,171041,	P38203
586	YBL025W	chrII	+	171483	171921	171483	171921	1	171483,	171921,	P38204
586	YBL024W	chrII	+	172536	174591	172536	174591	1	172536,	174591,	P38205
586	YBL023C	chrII	-	174922	177529	174922	177529	1	174922,	177529,	P29469
586	YBL022C	chrII	-	177876	181278	177876	181278	1	177876,	181278,	P36775
586	YBL021C	chrII	-	181662	182097	181662	182097	1	181662,	182097,	P13434
586	YBL020W	chrII	+	182403	184128	182403	184128	1	182403,	184128,	P38206
586	YBL019W	chrII	+	184355	185918	184355	185918	1	184355,	185918,	P38207
586	YBL018C	chrII	-	186000	186477	186000	186477	2	186000,186430,	186355,186477,	P38208
586	YBL017C	chrII	-	186846	191586	186846	191586	1	186846,	191586,	P32319
586	YBL016W	chrII	+	192453	193515	192453	193515	1	192453,	193515,	P16892
586	YBL015W	chrII	+	194124	195705	194124	195705	1	194124,	195705,	P32316
586	YBL014C	chrII	-	199066	201751	199066	201751	1	199066,	201751,	P32786
586	YBL013W	chrII	+	202058	203264	202058	203264	1	202058,	203264,	P32785
586	YBL012C	chrII	-	203408	203810	203408	203810	1	203408,	203810,	n/a
586	YBL011W	chrII	+	203540	205820	203540	205820	1	203540,	205820,	P32784
586	YBL010C	chrII	-	206109	206952	206109	206952	1	206109,	206952,	P32788
586	YBL009W	chrII	+	207196	209227	207196	209227	1	207196,	209227,	P32789
586	YBL008W-A	chrII	+	209411	209651	209411	209651	1	209411,	209651,	Q3E821
586	YBL008W	chrII	+	209655	212178	209655	212178	1	209655,	212178,	P32479
586	YBL007C	chrII	-	212634	216369	212634	216369	1	212634,	216369,	P32790
586	YBL006C	chrII	-	216589	217132	216589	217132	1	216589,	217132,	P38210
586	YBL006W-A	chrII	+	216713	216863	216713	216863	1	216713,	216863,	n/a
586	YBL005W	chrII	+	217472	220403	217472	220403	1	217472,	220403,	P33200
586	YBL005W-B	chrII	+	221332	226601	221332	226601	2	221332,222638,	222637,226601,	Q12490
586	YBL005W-A	chrII	+	221332	222655	221332	222655	1	221332,	222655,	Q12266
586	YBL004W	chrII	+	227638	235120	227638	235120	1	227638,	235120,	P35194
586	YBL003C	chrII	-	235396	235795	235396	235795	1	235396,	235795,	P04912
586	YBL002W	chrII	+	236494	236890	236494	236890	1	236494,	236890,	P02294
586	YBL001C	chrII	-	237154	237469	237154	237469	1	237154,	237469,	P35195
586	YBR001C	chrII	-	238942	241285	238942	241285	1	238942,	241285,	P35172
586	YBR002C	chrII	-	241709	242570	241709	242570	1	241709,	242570,	P35196
586	YBR003W	chrII	+	242810	244232	242810	244232	1	242810,	244232,	P18900
586	YBR004C	chrII	-	244367	245669	244367	245669	1	244367,	245669,	P38211
586	YBR005W	chrII	+	245907	246549	245907	246549	1	245907,	246549,	P38212
586	YBR006W	chrII	+	247011	248505	247011	248505	1	247011,	248505,	P38067
586	YBR007C	chrII	-	248806	251017	248806	251017	1	248806,	251017,	P38213
586	YBR008C	chrII	-	252563	254210	252563	254210	1	252563,	254210,	P38124
586	YBR009C	chrII	-	255370	255682	255370	255682	1	255370,	255682,	P02309
586	YBR010W	chrII	+	256328	256739	256328	256739	1	256328,	256739,	P61830
586	YBR011C	chrII	-	257109	257973	257109	257973	1	257109,	257973,	P00817
586	YBR012C	chrII	-	259144	259564	259144	259564	1	259144,	259564,	n/a
586	YBR012W-A	chrII	+	259866	261189	259866	261189	1	259866,	261189,	Q12217
587	YBR013C	chrII	-	265489	265879	265489	265879	1	265489,	265879,	P38215
587	YBR014C	chrII	-	266724	267336	266724	267336	1	266724,	267336,	P38068
587	YBR015C	chrII	-	267709	269503	267709	269503	1	267709,	269503,	P38069
587	YBR016W	chrII	+	270246	270633	270246	270633	1	270246,	270633,	P38216
587	YBR017C	chrII	-	270946	273703	270946	273703	1	270946,	273703,	P38217
587	YBR018C	chrII	-	274426	275527	274426	275527	1	274426,	275527,	P08431
587	YBR019C	chrII	-	276252	278352	276252	278352	1	276252,	278352,	P04397
587	YBR020W	chrII	+	279020	280607	279020	280607	1	279020,	280607,	P04385
587	YBR021W	chrII	+	281442	283344	281442	283344	1	281442,	283344,	P05316
587	YBR022W	chrII	+	283737	284271	283737	284271	1	283737,	284271,	P38218
587	YBR023C	chrII	-	284427	287925	284427	287925	1	284427,	287925,	P29465
587	YBR024W	chrII	+	289444	290350	289444	290350	1	289444,	290350,	P38072
587	YBR025C	chrII	-	290680	291865	290680	291865	1	290680,	291865,	P38219
587	YBR026C	chrII	-	292876	294019	292876	294019	1	292876,	294019,	P38071
587	YBR027C	chrII	-	294023	294356	294023	294356	1	294023,	294356,	n/a
587	YBR028C	chrII	-	294424	296002	294424	296002	1	294424,	296002,	P38070
587	YBR029C	chrII	-	296368	297742	296368	297742	1	296368,	297742,	P38221
587	YBR030W	chrII	+	298291	299950	298291	299950	1	298291,	299950,	P38222
587	YBR031W	chrII	+	300165	301254	300165	301254	1	300165,	301254,	P10664
587	YBR032W	chrII	+	301518	301821	301518	301821	1	301518,	301821,	n/a
587	YBR033W	chrII	+	301943	304703	301943	304703	1	301943,	304703,	P38073
587	YBR034C	chrII	-	304929	305976	304929	305976	1	304929,	305976,	P38074
587	YBR035C	chrII	-	306268	306955	306268	306955	1	306268,	306955,	P38075
587	YBR036C	chrII	-	309080	310313	309080	310313	1	309080,	310313,	P35206
587	YBR037C	chrII	-	310563	311451	310563	311451	1	310563,	311451,	P23833
587	YBR038W	chrII	+	311896	314788	311896	314788	1	311896,	314788,	P14180
587	YBR039W	chrII	+	315574	316510	315574	316510	1	315574,	316510,	P38077
587	YBR040W	chrII	+	316967	317864	316967	317864	1	316967,	317864,	P38224
587	YBR041W	chrII	+	318265	320275	318265	320275	1	318265,	320275,	P38225
587	YBR042C	chrII	-	320415	321609	320415	321609	1	320415,	321609,	P38226
587	YBR043C	chrII	-	321875	323945	321875	323945	1	321875,	323945,	P38227
587	YBR044C	chrII	-	324336	326058	324336	326058	1	324336,	326058,	P38228
587	YBR045C	chrII	-	328368	330090	328368	330090	1	328368,	330090,	P38229
587	YBR046C	chrII	-	330504	331509	330504	331509	1	330504,	331509,	P38230
587	YBR047W	chrII	+	331830	332358	331830	332358	1	331830,	332358,	P38231
587	YBR048W	chrII	+	332828	333810	332828	333810	2	332828,333384,	332873,333810,	P26781
587	YBR049C	chrII	-	334383	336816	334383	336816	1	334383,	336816,	P21538
587	YBR050C	chrII	-	337180	338197	337180	338197	1	337180,	338197,	P38232
587	YBR051W	chrII	+	337985	338336	337985	338336	1	337985,	338336,	n/a
587	YBR052C	chrII	-	338717	339350	338717	339350	1	338717,	339350,	P38234
587	YBR053C	chrII	-	339672	340749	339672	340749	1	339672,	340749,	P38235
587	YBR054W	chrII	+	343098	344133	343098	344133	1	343098,	344133,	P38079
587	YBR055C	chrII	-	344599	347299	344599	347299	1	344599,	347299,	P19735
587	YBR056W	chrII	+	347876	349382	347876	349382	1	347876,	349382,	P38081
587	YBR056W-A	chrII	+	351252	351453	351252	351453	1	351252,	351453,	n/a
587	YBR056C-B	chrII	-	351290	351449	351290	351449	1	351290,	351449,	n/a
587	YBR057C	chrII	-	352190	353291	352190	353291	1	352190,	353291,	P38236
587	YBR058C	chrII	-	353669	356015	353669	356015	1	353669,	356015,	P38237
587	YBR058C-A	chrII	-	356321	356564	356321	356564	1	356321,	356564,	Q3E790
587	YBR059C	chrII	-	356858	360185	356858	360185	1	356858,	360185,	P38080
587	YBR060C	chrII	-	360649	362512	360649	362512	1	360649,	362512,	P32833
587	YBR061C	chrII	-	364784	365717	364784	365717	1	364784,	365717,	P38238
587	YBR062C	chrII	-	365973	366598	365973	366598	2	365973,366582,	366500,366598,	P38239
587	YBR063C	chrII	-	366967	368182	366967	368182	1	366967,	368182,	P38083
587	YBR064W	chrII	+	367760	368189	367760	368189	1	367760,	368189,	n/a
587	YBR065C	chrII	-	368581	369676	368581	369676	1	368581,	369676,	P38241
587	YBR066C	chrII	-	370034	370697	370034	370697	1	370034,	370697,	P38082
587	YBR067C	chrII	-	372099	372732	372099	372732	1	372099,	372732,	P27654
587	YBR068C	chrII	-	373857	375687	373857	375687	1	373857,	375687,	P38084
587	YBR069C	chrII	-	376570	378430	376570	378430	1	376570,	378430,	P38085
587	YBR070C	chrII	-	379217	379931	379217	379931	1	379217,	379931,	P38242
587	YBR071W	chrII	+	380407	381043	380407	381043	1	380407,	381043,	P38243
587	YBR072W	chrII	+	382026	382671	382026	382671	1	382026,	382671,	P15992
587	YBR072C-A	chrII	-	382854	383016	382854	383016	1	382854,	383016,	Q3E794
587	YBR073W	chrII	+	383208	385983	383208	385983	1	383208,	385983,	P38086
587	YBR074W	chrII	+	386280	389211	386280	389211	1	386280,	389211,	P38244
587	YBR076W	chrII	+	390368	391388	390368	391388	1	390368,	391388,	P38246
587	YBR076C-A	chrII	-	391344	391611	391344	391611	1	391344,	391611,	n/a
587	YBR077C	chrII	-	391798	392287	391798	392287	1	391798,	392287,	P38247
588	YBR079C	chrII	-	395376	398271	395376	398271	1	395376,	398271,	P38249
588	YBR080C	chrII	-	398607	400884	398607	400884	1	398607,	400884,	P18759
588	YBR081C	chrII	-	401246	405245	401246	405245	1	401246,	405245,	P35177
588	YBR082C	chrII	-	406621	407163	406621	407163	2	406621,407116,	407021,407163,	P15731
588	YBR083W	chrII	+	409162	410623	409162	410623	1	409162,	410623,	P18412
588	YBR084W	chrII	+	411047	413975	411047	413975	1	411047,	413975,	P09440
588	YBR084C-A	chrII	-	414179	415255	414179	415255	2	414179,415253,	414747,415255,	P05735
588	YBR085W	chrII	+	415976	416900	415976	416900	1	415976,	416900,	P18238
588	YBR085C-A	chrII	-	418900	419158	418900	419158	1	418900,	419158,	O43137
588	YBR086C	chrII	-	420194	423035	420194	423035	1	420194,	423035,	P38250
588	YBR087W	chrII	+	423758	424823	423758	424823	1	423758,	424823,	P38251
588	YBR088C	chrII	-	424983	425760	424983	425760	1	424983,	425760,	P15873
588	YBR089W	chrII	+	425176	425776	425176	425776	1	425176,	425776,	n/a
588	YBR089C-A	chrII	-	426183	426867	426183	426483	2	426183,426510,	426483,426867,	P11633
588	YBR090C	chrII	-	426326	427052	426326	427052	2	426326,426867,	426510,427052,	P38253
588	YBR091C	chrII	-	427148	427478	427148	427478	1	427148,	427478,	P32830
588	YBR092C	chrII	-	427691	429095	427691	429095	1	427691,	429095,	P24031
588	YBR093C	chrII	-	429541	430945	429541	430945	1	429541,	430945,	P00635
588	YBR094W	chrII	+	432029	434291	432029	434291	1	432029,	434291,	P38254
588	YBR095C	chrII	-	434399	435692	434399	435692	1	434399,	435692,	P38255
588	YBR096W	chrII	+	436014	436707	436014	436707	1	436014,	436707,	P38256
588	YBR097W	chrII	+	436944	441309	436944	441309	1	436944,	441309,	P22219
588	YBR098W	chrII	+	441508	443584	441508	443584	1	441508,	443584,	P38257
588	YBR099C	chrII	-	442917	443301	442917	443301	1	442917,	443301,	n/a
588	YBR101C	chrII	-	443814	444687	443814	444687	1	443814,	444687,	P38260
588	YBR102C	chrII	-	445055	447317	445055	447317	1	445055,	447317,	P38261
588	YBR103W	chrII	+	447702	449310	447702	449310	1	447702,	449310,	P38262
588	YBR103C-A	chrII	-	449313	449457	449313	449457	1	449313,	449457,	n/a
588	YBR104W	chrII	+	449660	450650	449660	450650	1	449660,	450650,	P38087
588	YBR105C	chrII	-	450874	451963	450874	451963	1	450874,	451963,	P38263
588	YBR106W	chrII	+	452651	453218	452651	453218	1	452651,	453218,	P38264
588	YBR107C	chrII	-	453786	454524	453786	454524	1	453786,	454524,	P38265
588	YBR108W	chrII	+	454815	457659	454815	457659	1	454815,	457659,	P38266
588	YBR109C	chrII	-	457912	458356	457912	458356	1	457912,	458356,	P06787
588	YBR109W-A	chrII	+	458601	458826	458601	458826	1	458601,	458826,	n/a
588	YBR110W	chrII	+	458865	460215	458865	460215	1	458865,	460215,	P16661
588	YBR111C	chrII	-	461171	461867	461171	461867	1	461171,	461867,	Q01976
588	YBR111W-A	chrII	+	462132	462573	462132	462573	3	462132,462283,462493,	462203,462423,462573,	Q6WNK7
588	YBR112C	chrII	-	462863	465764	462863	465764	1	462863,	465764,	P14922
588	YBR113W	chrII	+	465559	466042	465559	466042	1	465559,	466042,	n/a
588	YBR114W	chrII	+	467241	469614	467241	469614	1	467241,	469614,	P31244
588	YBR115C	chrII	-	469741	473920	469741	473920	1	469741,	473920,	P07702
588	YBR116C	chrII	-	474192	474720	474192	474720	1	474192,	474720,	n/a
588	YBR117C	chrII	-	474385	476431	474385	476431	1	474385,	476431,	P33315
588	YBR118W	chrII	+	477664	479041	477664	479041	1	477664,	479041,	P02994
588	YBR119W	chrII	+	479331	480317	479331	480317	2	479331,479428,	479339,480317,	P32605
588	YBR120C	chrII	-	480428	480917	480428	480917	1	480428,	480917,	P07253
588	YBR121C	chrII	-	481357	483361	481357	483361	1	481357,	483361,	P38088
588	YBR121C-A	chrII	-	482319	482478	482319	482478	1	482319,	482478,	n/a
588	YBR122C	chrII	-	483963	484497	483963	484497	1	483963,	484497,	P36531
588	YBR123C	chrII	-	484735	486685	484735	486685	1	484735,	486685,	P32367
588	YBR124W	chrII	+	486500	486860	486500	486860	1	486500,	486860,	n/a
588	YBR125C	chrII	-	487192	488374	487192	488374	1	487192,	488374,	P38089
588	YBR126C	chrII	-	488898	490386	488898	490386	1	488898,	490386,	Q00764
588	YBR126W-A	chrII	+	490843	491050	490843	491050	1	490843,	491050,	n/a
588	YBR126W-B	chrII	+	490920	491064	490920	491064	1	490920,	491064,	n/a
588	YBR127C	chrII	-	491262	492816	491262	492816	1	491262,	492816,	P16140
588	YBR128C	chrII	-	493074	494109	493074	494109	1	493074,	494109,	P38270
588	YBR129C	chrII	-	494346	495333	494346	495333	1	494346,	495333,	P38271
588	YBR130C	chrII	-	495585	496863	495585	496863	1	495585,	496863,	P38272
588	YBR131W	chrII	+	497156	499271	497156	499271	1	497156,	499271,	P38273
588	YBR131C-A	chrII	-	497643	497733	497643	497733	1	497643,	497733,	n/a
588	YBR132C	chrII	-	499645	501436	499645	501436	1	499645,	501436,	P38090
588	YBR133C	chrII	-	501797	504281	501797	504281	1	501797,	504281,	P38274
588	YBR134W	chrII	+	504236	504638	504236	504638	1	504236,	504638,	n/a
588	YBR135W	chrII	+	504847	505300	504847	505300	1	504847,	505300,	P20486
588	YBR136W	chrII	+	505661	512768	505661	512768	1	505661,	512768,	P38111
588	YBR137W	chrII	+	513037	513577	513037	513577	1	513037,	513577,	P38276
588	YBR138C	chrII	-	513755	515330	513755	515330	1	513755,	515330,	P38277
588	YBR139W	chrII	+	515657	517184	515657	517184	1	515657,	517184,	P38109
589	YBR141C	chrII	-	527018	528032	527018	528032	1	527018,	528032,	P38278
589	YBR141W-A	chrII	+	527160	527256	527160	527256	1	527160,	527256,	n/a
589	YBR142W	chrII	+	528310	530632	528310	530632	1	528310,	530632,	P38112
589	YBR143C	chrII	-	530862	532176	530862	532176	1	530862,	532176,	P12385
589	YBR144C	chrII	-	533228	533543	533228	533543	1	533228,	533543,	n/a
589	YBR145W	chrII	+	533755	534811	533755	534811	1	533755,	534811,	P38113
589	YBR146W	chrII	+	535253	536090	535253	536090	1	535253,	536090,	P38120
589	YBR147W	chrII	+	536568	537459	536568	537459	1	536568,	537459,	P38279
589	YBR148W	chrII	+	537869	539699	537869	539699	1	537869,	539699,	P38280
589	YBR149W	chrII	+	539980	541015	539980	541015	1	539980,	541015,	P38115
589	YBR150C	chrII	-	541202	544487	541202	544487	1	541202,	544487,	P38114
589	YBR151W	chrII	+	545021	545972	545021	545972	1	545021,	545972,	P38281
589	YBR152W	chrII	+	546369	547245	546369	547245	1	546369,	547245,	P38282
589	YBR153W	chrII	+	547453	548188	547453	548188	1	547453,	548188,	P33312
589	YBR154C	chrII	-	548355	549003	548355	549003	1	548355,	549003,	P20434
589	YBR155W	chrII	+	549764	550922	549764	550922	1	549764,	550922,	P33313
589	YBR156C	chrII	-	551097	553194	551097	553194	1	551097,	553194,	P38283
589	YBR157C	chrII	-	553536	554304	553536	554304	1	553536,	554304,	P38284
589	YBR158W	chrII	+	556542	558192	556542	558192	1	556542,	558192,	P38285
589	YBR159W	chrII	+	558678	559722	558678	559722	1	558678,	559722,	P38286
589	YBR160W	chrII	+	560071	560968	560071	560968	1	560071,	560968,	P00546
589	YBR161W	chrII	+	561628	562759	561628	562759	1	561628,	562759,	P38287
589	YBR162C	chrII	-	563197	564565	563197	564565	1	563197,	564565,	P38288
589	YBR162W-A	chrII	+	565225	565423	565225	565423	1	565225,	565423,	P38374
589	YBR163W	chrII	+	565717	567475	565717	567475	1	565717,	567475,	P38289
589	YBR164C	chrII	-	567869	568421	567869	568421	1	567869,	568421,	P38116
589	YBR165W	chrII	+	568846	569680	568846	569680	1	568846,	569680,	P38290
589	YBR166C	chrII	-	569836	571195	569836	571195	1	569836,	571195,	P20049
589	YBR167C	chrII	-	571462	571885	571462	571885	1	571462,	571885,	P38291
589	YBR168W	chrII	+	572365	573607	572365	573607	1	572365,	573607,	P38292
589	YBR169C	chrII	-	573909	575991	573909	575991	1	573909,	575991,	P32590
589	YBR170C	chrII	-	576338	578081	576338	578081	1	576338,	578081,	P33755
589	YBR171W	chrII	+	578358	578979	578358	578979	1	578358,	578979,	P33754
589	YBR172C	chrII	-	579144	581367	579144	581367	1	579144,	581367,	P32909
589	YBR173C	chrII	-	581720	582167	581720	582167	1	581720,	582167,	P38293
589	YBR174C	chrII	-	582332	582647	582332	582647	1	582332,	582647,	n/a
589	YBR175W	chrII	+	582402	583350	582402	583350	1	582402,	583350,	P38123
589	YBR176W	chrII	+	583714	584653	583714	584653	1	583714,	584653,	P38122
589	YBR177C	chrII	-	584801	586157	584801	586157	1	584801,	586157,	P38295
589	YBR178W	chrII	+	586065	586440	586065	586440	1	586065,	586440,	n/a
589	YBR179C	chrII	-	586541	589109	586541	589109	1	586541,	589109,	P38297
589	YBR180W	chrII	+	589735	591454	589735	591454	1	589735,	591454,	P38125
589	YBR181C	chrII	-	591706	592769	591706	592769	2	591706,592763,	592411,592769,	P02365
589	YBR182C	chrII	-	593500	594859	593500	594859	1	593500,	594859,	P38128
589	YBR182C-A	chrII	-	595355	595550	595355	595550	1	595355,	595550,	Q8TGU6
589	YBR183W	chrII	+	596109	597060	596109	597060	1	596109,	597060,	P38298
589	YBR184W	chrII	+	597357	598929	597357	598929	1	597357,	598929,	P38299
589	YBR185C	chrII	-	599117	599954	599117	599954	1	599117,	599954,	P38300
589	YBR186W	chrII	+	600547	602355	600547	602355	2	600547,602211,	602098,602355,	P38126
589	YBR187W	chrII	+	602628	603471	602628	603471	1	602628,	603471,	P38301
589	YBR188C	chrII	-	603679	604102	603679	604102	1	603679,	604102,	P38302
589	YBR189W	chrII	+	604502	605503	604502	605503	2	604502,604922,	604509,605503,	P05755
589	YBR190W	chrII	+	605960	606272	605960	606272	1	605960,	606272,	n/a
589	YBR191W	chrII	+	606264	607135	606264	607135	2	606264,606663,	606275,607135,	Q02753
589	YBR191W-A	chrII	+	607143	607218	607143	607218	1	607143,	607218,	n/a
589	YBR192W	chrII	+	607646	608780	607646	608780	1	607646,	608780,	P38127
589	YBR193C	chrII	-	609076	609748	609076	609748	1	609076,	609748,	P38304
589	YBR194W	chrII	+	610032	610404	610032	610404	1	610032,	610404,	P38305
589	YBR195C	chrII	-	610608	611877	610608	611877	1	610608,	611877,	P13712
589	YBR196C	chrII	-	612230	613895	612230	613895	1	612230,	613895,	P12709
589	YBR196C-A	chrII	-	614018	614168	614018	614168	1	614018,	614168,	Q3E820
589	YBR196C-B	chrII	-	614520	614625	614520	614625	1	614520,	614625,	Q3E778
589	YBR197C	chrII	-	615197	615851	615197	615851	1	615197,	615851,	P38306
589	YBR198C	chrII	-	616121	618518	616121	618518	1	616121,	618518,	P38129
589	YBR199W	chrII	+	618903	620298	618903	620298	1	618903,	620298,	P38131
589	YBR200W	chrII	+	620866	622522	620866	622522	1	620866,	622522,	P29366
589	YBR200W-A	chrII	+	622977	623142	622977	623142	1	622977,	623142,	Q3E755
589	YBR201W	chrII	+	623571	624207	623571	624207	1	623571,	624207,	P38307
589	YBR201C-A	chrII	-	624488	624692	624488	624692	1	624488,	624692,	Q2V2Q3
589	YBR202W	chrII	+	625766	628304	625766	628304	1	625766,	628304,	P38132
589	YBR203W	chrII	+	629162	631937	629162	631937	1	629162,	631937,	P38308
589	YBR204C	chrII	-	632248	633376	632248	633376	1	632248,	633376,	P38139
589	YBR205W	chrII	+	633616	634831	633616	634831	1	633616,	634831,	P38130
589	YBR206W	chrII	+	634595	634919	634595	634919	1	634595,	634919,	n/a
589	YBR207W	chrII	+	635140	636538	635140	636538	1	635140,	636538,	P38310
589	YBR208C	chrII	-	636697	642205	636697	642205	1	636697,	642205,	P32528
589	YBR209W	chrII	+	642577	642895	642577	642895	1	642577,	642895,	n/a
589	YBR210W	chrII	+	645544	645973	645544	645973	1	645544,	645973,	P38312
589	YBR211C	chrII	-	646152	647127	646152	647127	1	646152,	647127,	P38313
589	YBR212W	chrII	+	647880	649899	647880	649899	1	647880,	649899,	P32831
589	YBR213W	chrII	+	650362	651187	650362	651187	1	650362,	651187,	P15807
589	YBR214W	chrII	+	651409	652993	651409	652993	1	651409,	652993,	P38314
589	YBR215W	chrII	+	653350	655312	653350	655312	2	653350,653447,	653363,655312,	Q01448
590	YBR216C	chrII	-	655570	657595	655570	657595	1	655570,	657595,	P38315
590	YBR217W	chrII	+	657826	658387	657826	658387	1	657826,	658387,	P38316
590	YBR218C	chrII	-	658701	662244	658701	662244	1	658701,	662244,	P32327
590	YBR219C	chrII	-	662493	663298	662493	663298	2	662493,662997,	662576,663298,	P38317
590	YBR220C	chrII	-	662989	664672	662989	664672	1	662989,	664672,	P38318
590	YBR221C	chrII	-	665147	666248	665147	666248	1	665147,	666248,	P32473
590	YBR221W-A	chrII	+	666532	666637	666532	666637	1	666532,	666637,	Q3E781
590	YBR222C	chrII	-	666714	668346	666714	668346	1	666714,	668346,	P38137
590	YBR223C	chrII	-	668657	670292	668657	670292	1	668657,	670292,	P38319
590	YBR223W-A	chrII	+	668715	668835	668715	668835	1	668715,	668835,	n/a
590	YBR224W	chrII	+	670119	670635	670119	670635	1	670119,	670635,	n/a
590	YBR225W	chrII	+	670621	673324	670621	673324	1	670621,	673324,	P38321
590	YBR226C	chrII	-	673149	673560	673149	673560	1	673149,	673560,	n/a
590	YBR227C	chrII	-	673566	675129	673566	675129	1	673566,	675129,	P38323
590	YBR228W	chrII	+	675307	676222	675307	676222	1	675307,	676222,	P38324
590	YBR229C	chrII	-	676351	679216	676351	679216	1	676351,	679216,	P38138
590	YBR230C	chrII	-	679543	680045	679543	680045	2	679543,680034,	679937,680045,	P38325
590	YBR230W-A	chrII	+	680356	680557	680356	680557	1	680356,	680557,	Q3E762
590	YBR231C	chrII	-	682173	683085	682173	683085	1	682173,	683085,	P38326
590	YBR232C	chrII	-	683367	683727	683367	683727	1	683367,	683727,	n/a
590	YBR233W	chrII	+	683422	684664	683422	684664	1	683422,	684664,	P38151
590	YBR233W-A	chrII	+	684971	685256	684971	685256	1	684971,	685256,	P69850
590	YBR234C	chrII	-	685432	686587	685432	686587	1	685432,	686587,	P38328
590	YBR235W	chrII	+	686895	690258	686895	690258	1	686895,	690258,	P38329
590	YBR236C	chrII	-	690377	691688	690377	691688	1	690377,	691688,	P32783
590	YBR237W	chrII	+	691963	694513	691963	694513	1	691963,	694513,	P21372
590	YBR238C	chrII	-	695101	697297	695101	697297	1	695101,	697297,	P38330
590	YBR239C	chrII	-	698348	699938	698348	699938	1	698348,	699938,	P38140
590	YBR240C	chrII	-	700484	701837	700484	701837	1	700484,	701837,	P38141
590	YBR241C	chrII	-	702583	704050	702583	704050	1	702583,	704050,	P38142
590	YBR242W	chrII	+	704664	705381	704664	705381	1	704664,	705381,	P38331
590	YBR243C	chrII	-	705441	706788	705441	706788	1	705441,	706788,	P07286
590	YBR244W	chrII	+	707522	708011	707522	708011	1	707522,	708011,	P38143
590	YBR245C	chrII	-	708144	711534	708144	711534	1	708144,	711534,	P38144
590	YBR246W	chrII	+	711585	712749	711585	712749	1	711585,	712749,	P38332
590	YBR247C	chrII	-	712998	714450	712998	714450	1	712998,	714450,	P38333
590	YBR248C	chrII	-	714801	716460	714801	716460	1	714801,	716460,	P33734
590	YBR249C	chrII	-	716876	717989	716876	717989	1	716876,	717989,	P32449
590	YBR250W	chrII	+	719027	720599	719027	720599	1	719027,	720599,	P33757
590	YBR251W	chrII	+	721384	722308	721384	722308	1	721384,	722308,	P33759
590	YBR252W	chrII	+	722605	723049	722605	723049	1	722605,	723049,	P33317
590	YBR253W	chrII	+	723264	723630	723264	723630	1	723264,	723630,	P32570
590	YBR254C	chrII	-	723730	724258	723730	724258	1	723730,	724258,	P38334
590	YBR255W	chrII	+	724450	726535	724450	726535	1	724450,	726535,	P38335
590	YBR255C-A	chrII	-	726612	727069	726612	727069	2	726612,727006,	726912,727069,	Q3E776
590	YBR256C	chrII	-	727380	728097	727380	728097	1	727380,	728097,	P38145
590	YBR257W	chrII	+	728879	729719	728879	729719	1	728879,	729719,	P38336
590	YBR258C	chrII	-	729728	730157	729728	730157	1	729728,	730157,	P38337
590	YBR259W	chrII	+	730381	732448	730381	732448	1	730381,	732448,	P38338
590	YBR260C	chrII	-	732633	734634	732633	734634	1	732633,	734634,	P38339
590	YBR261C	chrII	-	734826	735525	734826	735525	1	734826,	735525,	P38340
590	YBR262C	chrII	-	735714	736035	735714	736035	1	735714,	736035,	P38341
590	YBR263W	chrII	+	736258	737731	736258	737731	1	736258,	737731,	P37292
590	YBR264C	chrII	-	737764	738364	737764	738364	1	737764,	738364,	P38146
590	YBR265W	chrII	+	738576	739539	738576	739539	1	738576,	739539,	P38342
590	YBR267W	chrII	+	739835	741017	739835	741017	1	739835,	741017,	P38344
590	YBR266C	chrII	-	739930	740383	739930	740383	1	739930,	740383,	n/a
590	YBR268W	chrII	+	741293	741611	741293	741611	1	741293,	741611,	P36532
590	YBR269C	chrII	-	742154	742571	742154	742571	1	742154,	742571,	P38345
590	YBR270C	chrII	-	742755	744393	742755	744393	1	742755,	744393,	P38346
590	YBR271W	chrII	+	744846	746106	744846	746106	1	744846,	746106,	P38347
590	YBR272C	chrII	-	746355	747798	746355	747798	1	746355,	747798,	P38348
590	YBR273C	chrII	-	748055	749366	748055	749366	1	748055,	749366,	P38349
590	YBR274W	chrII	+	749588	751172	749588	751172	1	749588,	751172,	P38147
590	YBR275C	chrII	-	751350	757101	751350	757101	1	751350,	757101,	P29539
590	YBR276C	chrII	-	757615	760039	757615	760039	1	757615,	760039,	P38148
590	YBR277C	chrII	-	760210	760612	760210	760612	1	760210,	760612,	n/a
590	YBR278W	chrII	+	760289	760895	760289	760895	1	760289,	760895,	P27344
590	YBR279W	chrII	+	761252	762590	761252	762590	1	761252,	762590,	P38351
590	YBR280C	chrII	-	762779	764693	762779	764693	1	762779,	764693,	P38352
590	YBR281C	chrII	-	764965	767602	764965	767602	1	764965,	767602,	P38149
590	YBR282W	chrII	+	768235	768676	768235	768676	1	768235,	768676,	P36526
590	YBR283C	chrII	-	768938	770411	768938	770411	1	768938,	770411,	P38353
590	YBR284W	chrII	+	771234	773628	771234	773628	1	771234,	773628,	P38150
590	YBR285W	chrII	+	773917	774352	773917	774352	1	773917,	774352,	P38354
590	YBR286W	chrII	+	774695	776309	774695	776309	1	774695,	776309,	P37302
590	YBR287W	chrII	+	776566	777850	776566	777850	1	776566,	777850,	P38355
590	YBR288C	chrII	-	778007	779459	778007	779459	1	778007,	779459,	P38153
590	YBR289W	chrII	+	779662	782380	779662	782380	1	779662,	782380,	P18480
590	YBR290W	chrII	+	782586	783552	782586	783552	1	782586,	783552,	P38356
590	YBR291C	chrII	-	783668	784568	783668	784568	1	783668,	784568,	P38152
590	YBR292C	chrII	-	784697	785069	784697	785069	1	784697,	785069,	n/a
591	YBR293W	chrII	+	787000	788425	787000	788425	1	787000,	788425,	P38358
591	YBR294W	chrII	+	789229	791809	789229	791809	1	789229,	791809,	P38359
591	YBR295W	chrII	+	792842	796493	792842	796493	1	792842,	796493,	P38360
591	YBR296C	chrII	-	796791	798516	796791	798516	1	796791,	798516,	P38361
591	YBR296C-A	chrII	-	800116	800236	800116	800236	1	800116,	800236,	Q8TGU5
591	YBR297W	chrII	+	800516	801923	800516	801923	1	800516,	801923,	P38157
591	YBR298C	chrII	-	802624	804469	802624	804469	1	802624,	804469,	P38156
591	YBR298C-A	chrII	-	805028	805250	805028	805250	1	805028,	805250,	Q8TGK4
591	YBR299W	chrII	+	805344	807099	805344	807099	1	805344,	807099,	P38158
591	YBR300C	chrII	-	808593	809091	808593	809091	1	808593,	809091,	n/a
591	YBR301W	chrII	+	809050	809413	809050	809413	1	809050,	809413,	P38155
591	YBR302C	chrII	-	810333	811473	810333	811473	1	810333,	811473,	P38363
9	YDR293C	chrIV	-	1045636	1049389	1045636	1049389	1	1045636,	1049389,	P24276
73	YDL183C	chrIV	-	130871	131834	130871	131834	1	130871,	131834,	P48569
73	YDL112W	chrIV	+	258914	263225	258914	263225	1	258914,	263225,	Q07527
73	YDL033C	chrIV	-	392656	393910	392656	393910	1	392656,	393910,	Q12093
73	YDR036C	chrIV	-	523208	524711	523208	524711	1	523208,	524711,	P28817
73	YDR100W	chrIV	+	655010	655442	655010	655442	1	655010,	655442,	Q03860
73	YDR166C	chrIV	-	786303	789219	786303	789219	1	786303,	789219,	P89102
74	YDR351W	chrIV	+	1178659	1181254	1178659	1181254	1	1178659,	1181254,	P42223
74	YDR420W	chrIV	+	1306259	1311668	1306259	1311668	1	1306259,	1311668,	P41809
74	YDR496C	chrIV	-	1441425	1443396	1441425	1443396	1	1441425,	1443396,	Q04373
585	YDL248W	chrIV	+	1801	2953	1801	2953	1	1801,	2953,	Q07788
585	YDL247W-A	chrIV	+	3761	3836	3761	3836	1	3761,	3836,	n/a
585	YDL247W	chrIV	+	5984	7814	5984	7814	1	5984,	7814,	Q07787
585	YDL246C	chrIV	-	8682	9756	8682	9756	1	8682,	9756,	Q07786
585	YDL245C	chrIV	-	11656	13360	11656	13360	1	11656,	13360,	P54854
585	YDL244W	chrIV	+	16203	17226	16203	17226	1	16203,	17226,	Q07748
585	YDL243C	chrIV	-	17576	18566	17576	18566	1	17576,	18566,	Q07747
585	YDL242W	chrIV	+	18958	19312	18958	19312	1	18958,	19312,	n/a
585	YDL241W	chrIV	+	20634	21006	20634	21006	1	20634,	21006,	Q07738
585	YDL240C-A	chrIV	-	22470	22608	22470	22608	1	22470,	22608,	n/a
585	YDL240W	chrIV	+	22822	25876	22822	25876	1	22822,	25876,	P35688
585	YDL239C	chrIV	-	26402	28775	26402	28775	1	26402,	28775,	Q07732
585	YDL238C	chrIV	-	28984	30454	28984	30454	1	28984,	30454,	Q07729
585	YDL237W	chrIV	+	30656	31829	30656	31829	1	30656,	31829,	Q07716
585	YDL236W	chrIV	+	32295	33234	32295	33234	1	32295,	33234,	P19881
585	YDL235C	chrIV	-	33414	33918	33414	33918	1	33414,	33918,	Q07688
585	YDL234C	chrIV	-	34237	36478	34237	36478	1	34237,	36478,	P48365
585	YDL233W	chrIV	+	36797	38174	36797	38174	1	36797,	38174,	Q07684
585	YDL232W	chrIV	+	38487	38598	38487	38598	1	38487,	38598,	Q99380
585	YDL231C	chrIV	-	38867	42245	38867	42245	1	38867,	42245,	Q07660
585	YDL230W	chrIV	+	42700	43708	42700	43708	1	42700,	43708,	P25044
585	YDL229W	chrIV	+	44065	45907	44065	45907	1	44065,	45907,	P11484
585	YDL228C	chrIV	-	45277	45919	45277	45919	1	45277,	45919,	n/a
585	YDL227C	chrIV	-	46271	48032	46271	48032	1	46271,	48032,	P09932
585	YDL226C	chrIV	-	51115	52174	51115	52174	1	51115,	52174,	P35197
585	YDL225W	chrIV	+	52445	54101	52445	54101	1	52445,	54101,	Q07657
585	YDL224C	chrIV	-	54397	56347	54397	56347	1	54397,	56347,	Q07655
585	YDL223C	chrIV	-	57265	60406	57265	60406	1	57265,	60406,	Q07653
585	YDL222C	chrIV	-	60872	61802	60872	61802	1	60872,	61802,	Q07651
585	YDL221W	chrIV	+	62011	62563	62011	62563	1	62011,	62563,	n/a
585	YDL220C	chrIV	-	62244	65019	62244	65019	1	62244,	65019,	P32797
585	YDL219W	chrIV	+	65242	65766	65242	65766	2	65242,65378,	65307,65766,	Q07648
585	YDL218W	chrIV	+	66493	67447	66493	67447	1	66493,	67447,	Q07629
585	YDL217C	chrIV	-	67983	68607	67983	68607	1	67983,	68607,	Q12328
585	YDL216C	chrIV	-	68997	70320	68997	70320	1	68997,	70320,	Q12468
585	YDL215C	chrIV	-	70640	73919	70640	73919	1	70640,	73919,	P33327
585	YDL214C	chrIV	-	74446	76546	74446	76546	1	74446,	76546,	Q12310
585	YDL213C	chrIV	-	77289	77967	77289	77967	1	77289,	77967,	Q07623
585	YDL212W	chrIV	+	78426	79059	78426	79059	1	78426,	79059,	Q02774
585	YDL211C	chrIV	-	79294	80413	79294	80413	1	79294,	80413,	Q12121
585	YDL210W	chrIV	+	84270	85986	84270	85986	1	84270,	85986,	P32837
585	YDL209C	chrIV	-	86207	87227	86207	87227	1	86207,	87227,	Q12046
585	YDL208W	chrIV	+	87512	87983	87512	87983	1	87512,	87983,	P32495
585	YDL207W	chrIV	+	88248	89865	88248	89865	1	88248,	89865,	Q12315
585	YDL206W	chrIV	+	90176	92465	90176	92465	1	90176,	92465,	Q12424
585	YDL205C	chrIV	-	92762	93746	92762	93746	1	92762,	93746,	P28789
585	YDL204W	chrIV	+	94605	95787	94605	95787	1	94605,	95787,	Q12443
585	YDL203C	chrIV	-	96082	97954	96082	97954	1	96082,	97954,	Q07622
585	YDL202W	chrIV	+	98475	99225	98475	99225	1	98475,	99225,	P36521
585	YDL201W	chrIV	+	99561	100422	99561	100422	1	99561,	100422,	Q12009
585	YDL200C	chrIV	-	100501	101068	100501	101068	1	100501,	101068,	P26188
585	YDL199C	chrIV	-	101290	103354	101290	103354	1	101290,	103354,	Q12407
585	YDL198C	chrIV	-	103649	104552	103649	104552	1	103649,	104552,	P38988
585	YDL197C	chrIV	-	104917	106495	104917	106495	1	104917,	106495,	P32448
585	YDL196W	chrIV	+	106741	107071	106741	107071	1	106741,	107071,	n/a
585	YDL195W	chrIV	+	107208	111030	107208	111030	1	107208,	111030,	P38968
585	YDL194W	chrIV	+	111580	114235	111580	114235	1	111580,	114235,	P10870
585	YDL193W	chrIV	+	114672	115800	114672	115800	1	114672,	115800,	Q12063
585	YDL192W	chrIV	+	116321	116867	116321	116867	1	116321,	116867,	P11076
585	YDL191W	chrIV	+	117664	118518	117664	118518	2	117664,118158,	117667,118518,	P39741
585	YDL190C	chrIV	-	118707	121593	118707	121593	1	118707,	121593,	P54860
585	YDL189W	chrIV	+	122078	123590	122216	123590	2	122078,122216,	122177,123590,	Q05672
585	YDL188C	chrIV	-	123865	124999	123865	124999	1	123865,	124999,	P23595
585	YDL187C	chrIV	-	125509	125839	125509	125839	1	125509,	125839,	n/a
585	YDL186W	chrIV	+	125616	126450	125616	126450	1	125616,	126450,	P48568
585	YDL185C-A	chrIV	-	126608	126836	126608	126836	1	126608,	126836,	n/a
585	YDL185W	chrIV	+	126787	130003	126787	130003	1	126787,	130003,	P17255
585	YDL184C	chrIV	-	130407	130485	130407	130485	1	130407,	130485,	P05746
586	YDL182W	chrIV	+	133437	134724	133437	134724	1	133437,	134724,	P48570
586	YDL181W	chrIV	+	135179	135437	135179	135437	1	135179,	135437,	P01097
586	YDL180W	chrIV	+	135896	137540	135896	137540	1	135896,	137540,	Q12301
586	YDL179W	chrIV	+	138291	139206	138291	139206	1	138291,	139206,	Q12477
586	YDL178W	chrIV	+	139522	141115	139522	141115	1	139522,	141115,	P46681
586	YDL177C	chrIV	-	141209	141722	141209	141722	1	141209,	141722,	Q12257
586	YDL176W	chrIV	+	142097	144224	142097	144224	1	142097,	144224,	Q12027
586	YDL175C	chrIV	-	144484	145519	144484	145519	1	144484,	145519,	Q12476
586	YDL174C	chrIV	-	145826	147590	145826	147590	1	145826,	147590,	P32891
586	YDL173W	chrIV	+	148191	149079	148191	149079	1	148191,	149079,	Q12515
586	YDL172C	chrIV	-	148607	149087	148607	149087	1	148607,	149087,	n/a
586	YDL171C	chrIV	-	149203	155641	149203	155641	1	149203,	155641,	Q12680
586	YDL170W	chrIV	+	156318	157905	156318	157905	1	156318,	157905,	P26370
586	YDL169C	chrIV	-	158064	158736	158064	158736	1	158064,	158736,	P32772
586	YDL168W	chrIV	+	159604	160765	159604	160765	1	159604,	160765,	P32771
586	YDL167C	chrIV	-	160995	163155	160995	163155	1	160995,	163155,	P32770
586	YDL166C	chrIV	-	163449	164043	163449	164043	1	163449,	164043,	Q12055
586	YDL165W	chrIV	+	164290	164866	164290	164866	1	164290,	164866,	P06100
586	YDL164C	chrIV	-	164987	167255	164987	167255	1	164987,	167255,	P04819
586	YDL163W	chrIV	+	166956	167259	166956	167259	1	166956,	167259,	n/a
586	YDL162C	chrIV	-	167359	167716	167359	167716	1	167359,	167716,	n/a
586	YDL161W	chrIV	+	167714	169079	167714	169079	1	167714,	169079,	Q12518
586	YDL160C-A	chrIV	-	169366	169609	169366	169609	1	169366,	169609,	Q3E829
586	YDL160C	chrIV	-	170410	171931	170410	171931	1	170410,	171931,	P39517
586	YDL159W-A	chrIV	+	172182	172314	172182	172314	1	172182,	172314,	Q3E774
586	YDL159W	chrIV	+	172481	174029	172481	174029	1	172481,	174029,	P06784
586	YDL159C-B	chrIV	-	173056	173233	173056	173233	1	173056,	173233,	n/a
586	YDL158C	chrIV	-	173866	174175	173866	174175	1	173866,	174175,	n/a
586	YDL157C	chrIV	-	174232	174589	174232	174589	1	174232,	174589,	Q12082
586	YDL156W	chrIV	+	174918	176487	174918	176487	1	174918,	176487,	Q12510
586	YDL155W	chrIV	+	176773	178057	176773	178057	1	176773,	178057,	P24870
586	YDL154W	chrIV	+	178334	181040	178334	181040	1	178334,	181040,	Q12175
586	YDL153C	chrIV	-	181186	183019	181186	183019	1	181186,	183019,	Q12136
586	YDL152W	chrIV	+	182822	183188	182822	183188	1	182822,	183188,	n/a
586	YDL151C	chrIV	-	183318	183900	183318	183900	1	183318,	183900,	n/a
586	YDL150W	chrIV	+	183343	184612	183343	184612	1	183343,	184612,	P25441
586	YDL149W	chrIV	+	184925	187919	184925	187919	1	184925,	187919,	Q12142
586	YDL148C	chrIV	-	188154	190587	188154	190587	1	188154,	190587,	Q99207
586	YDL147W	chrIV	+	190924	192262	190924	192262	1	190924,	192262,	Q12250
586	YDL146W	chrIV	+	192750	194226	192750	194226	1	192750,	194226,	Q12342
586	YDL145C	chrIV	-	194571	198177	194571	198177	1	194571,	198177,	P53622
586	YDL144C	chrIV	-	198662	199733	198662	199733	1	198662,	199733,	Q07589
586	YDL143W	chrIV	+	199996	201583	199996	201583	1	199996,	201583,	P39078
586	YDL142C	chrIV	-	201719	202571	201719	202571	1	201719,	202571,	Q07560
586	YDL141W	chrIV	+	203039	205112	203039	205112	1	203039,	205112,	P48445
586	YDL140C	chrIV	-	205360	210562	205360	210562	1	205360,	210562,	P04050
586	YDL139C	chrIV	-	211375	212047	211375	212047	1	211375,	212047,	Q12334
586	YDL138W	chrIV	+	213351	215643	213351	215643	1	213351,	215643,	Q12300
586	YDL137W	chrIV	+	216157	217074	216528	217074	2	216157,216528,	216489,217074,	P19146
586	YDL136W	chrIV	+	217599	218367	217599	218367	2	217599,218007,	217602,218367,	P39741
586	YDL135C	chrIV	-	218679	219288	218679	219288	1	218679,	219288,	Q12434
586	YDL134C	chrIV	-	219661	220771	219661	220771	1	219661,	220771,	P23594
586	YDL133C-A	chrIV	-	221723	221801	221723	221801	1	221723,	221801,	P05746
586	YDL133W	chrIV	+	222426	223740	222426	223740	1	222426,	223740,	Q12516
586	YDL132W	chrIV	+	224303	226751	224303	226751	1	224303,	226751,	Q12018
586	YDL131W	chrIV	+	227392	228715	227392	228715	1	227392,	228715,	Q12122
586	YDL130W-A	chrIV	+	229170	229431	229170	229431	1	229170,	229431,	P01098
586	YDL130W	chrIV	+	229905	230527	229905	230527	2	229905,230320,	230019,230527,	P10622
586	YDL129W	chrIV	+	231023	231899	231023	231899	1	231023,	231899,	Q07555
586	YDL128W	chrIV	+	232651	233887	232651	233887	1	232651,	233887,	Q99385
586	YDL127W	chrIV	+	234926	235853	234926	235853	1	234926,	235853,	P25693
586	YDL126C	chrIV	-	236156	238664	236156	238664	1	236156,	238664,	P25694
586	YDL125C	chrIV	-	239018	239606	239018	239606	2	239018,239509,	239398,239606,	Q04344
586	YDL124W	chrIV	+	240258	241197	240258	241197	1	240258,	241197,	Q07551
586	YDL123W	chrIV	+	241417	241840	241417	241840	1	241417,	241840,	Q07549
586	YDL122W	chrIV	+	242551	244981	242551	244981	1	242551,	244981,	P25037
586	YDL121C	chrIV	-	245132	245582	245132	245582	1	245132,	245582,	Q07541
586	YDL120W	chrIV	+	245922	246447	245922	246447	1	245922,	246447,	Q07540
586	YDL119C	chrIV	-	246688	247612	246688	247612	1	246688,	247612,	Q07534
586	YDL118W	chrIV	+	247301	247682	247301	247682	1	247301,	247682,	Q07535
586	YDL117W	chrIV	+	248580	251238	248580	251238	1	248580,	251238,	Q07533
586	YDL116W	chrIV	+	251565	253746	251565	253746	1	251565,	253746,	P52891
586	YDL115C	chrIV	-	253994	255126	253994	255126	2	253994,255044,	254974,255126,	Q07532
586	YDL114W-A	chrIV	+	254934	255048	254934	255048	1	254934,	255048,	n/a
586	YDL114W	chrIV	+	255603	256530	255603	256530	1	255603,	256530,	Q07530
586	YDL113C	chrIV	-	256632	258555	256632	258555	1	256632,	258555,	Q07528
587	YDL111C	chrIV	-	263312	264110	263312	264110	1	263312,	264110,	Q12277
587	YDL110C	chrIV	-	264511	264964	264511	264964	1	264511,	264964,	Q12513
587	YDL109C	chrIV	-	265257	267201	265257	267201	1	265257,	267201,	Q12103
587	YDL108W	chrIV	+	267697	268699	267697	268699	2	267697,267806,	267725,268699,	P06242
587	YDL107W	chrIV	+	268920	269976	268920	269976	1	268920,	269976,	P40990
587	YDL106C	chrIV	-	270221	271901	270221	271901	1	270221,	271901,	P07269
587	YDL105W	chrIV	+	272388	273597	272388	273597	1	272388,	273597,	P43124
587	YDL104C	chrIV	-	273652	274876	273652	274876	1	273652,	274876,	P43122
587	YDL103C	chrIV	-	275147	276581	275147	276581	1	275147,	276581,	P43123
587	YDL102W	chrIV	+	276871	280165	276871	280165	1	276871,	280165,	P15436
587	YDL101C	chrIV	-	280306	281848	280306	281848	1	280306,	281848,	P39009
587	YDL100C	chrIV	-	282111	283176	282111	283176	1	282111,	283176,	Q12154
587	YDL099W	chrIV	+	283418	284444	283418	284444	1	283418,	284444,	Q12191
587	YDL098C	chrIV	-	284580	285165	284580	285165	1	284580,	285165,	Q12368
587	YDL097C	chrIV	-	285390	286695	285390	286695	1	285390,	286695,	Q12377
587	YDL096C	chrIV	-	286997	287324	286997	287324	1	286997,	287324,	n/a
587	YDL095W	chrIV	+	287058	289512	287058	289512	1	287058,	289512,	P33775
587	YDL094C	chrIV	-	289571	290081	289571	290081	1	289571,	290081,	n/a
587	YDL093W	chrIV	+	289908	292140	289908	292140	1	289908,	292140,	P52867
587	YDL092W	chrIV	+	292780	293221	292780	293221	1	292780,	293221,	P38985
587	YDL091C	chrIV	-	293391	294759	293391	294759	1	293391,	294759,	Q12229
587	YDL090C	chrIV	-	295033	296329	295033	296329	1	295033,	296329,	P22007
587	YDL089W	chrIV	+	296819	298274	296819	298274	1	296819,	298274,	Q12066
587	YDL088C	chrIV	-	298416	300003	298416	300003	1	298416,	300003,	Q05166
587	YDL087C	chrIV	-	300213	300999	300213	300999	1	300213,	300999,	Q07508
587	YDL086W	chrIV	+	301412	302234	301412	302234	1	301412,	302234,	Q07505
587	YDL086C-A	chrIV	-	301654	302089	301654	302089	1	301654,	302089,	n/a
587	YDL085C-A	chrIV	-	302463	302670	302463	302670	1	302463,	302670,	Q3E7B7
587	YDL085W	chrIV	+	303210	304848	303210	304848	1	303210,	304848,	Q07500
587	YDL084W	chrIV	+	305236	306577	305236	306577	1	305236,	306577,	Q07478
587	YDL083C	chrIV	-	306925	307789	306925	307789	2	306925,307765,	307333,307789,	P40213
587	YDL082W	chrIV	+	308423	309388	308423	309388	2	308423,308792,	308427,309388,	Q12690
587	YDL081C	chrIV	-	309801	310122	309801	310122	1	309801,	310122,	P05318
587	YDL080C	chrIV	-	310641	312471	310641	312471	1	310641,	312471,	Q07471
587	YDL079C	chrIV	-	312950	314748	312950	314748	2	312950,314336,	314044,314748,	P50873
587	YDL078C	chrIV	-	315356	316388	315356	316388	1	315356,	316388,	P32419
587	YDL077C	chrIV	-	316970	320120	316970	320120	1	316970,	320120,	Q07468
587	YDL076C	chrIV	-	320667	321552	320667	321552	1	320667,	321552,	Q07458
587	YDL075W	chrIV	+	322225	322988	322225	322988	2	322225,322703,	322282,322988,	P0C2H8
587	YDL074C	chrIV	-	324046	326149	324046	326149	1	324046,	326149,	Q07457
587	YDL073W	chrIV	+	326612	329567	326612	329567	1	326612,	329567,	Q07454
587	YDL072C	chrIV	-	329835	330447	329835	330447	1	329835,	330447,	Q07451
587	YDL071C	chrIV	-	330666	331041	330666	331041	1	330666,	331041,	n/a
587	YDL070W	chrIV	+	331024	332941	331024	332941	1	331024,	332941,	Q07442
587	YDL069C	chrIV	-	333120	333810	333120	333810	1	333120,	333810,	P14066
587	YDL068W	chrIV	+	333499	333829	333499	333829	1	333499,	333829,	n/a
587	YDL067C	chrIV	-	334216	334396	334216	334396	1	334216,	334396,	P07255
587	YDL066W	chrIV	+	334834	336121	334834	336121	1	334834,	336121,	P21954
587	YDL065C	chrIV	-	336248	337277	336248	337277	1	336248,	337277,	Q07418
587	YDL064W	chrIV	+	337486	338070	337486	338070	2	337486,337634,	337524,338070,	P50623
587	YDL063C	chrIV	-	338271	340134	338271	340134	1	338271,	340134,	Q07395
587	YDL062W	chrIV	+	339856	340282	339856	340282	1	339856,	340282,	n/a
587	YDL061C	chrIV	-	340627	341219	340627	340798	2	340627,340810,	340798,341219,	P41058
587	YDL060W	chrIV	+	341618	343985	341618	343985	1	341618,	343985,	Q07381
587	YDL059C	chrIV	-	344236	344953	344236	344953	1	344236,	344953,	Q12223
587	YDL058W	chrIV	+	345664	351037	345664	351037	1	345664,	351037,	P25386
587	YDL057W	chrIV	+	351433	352420	351433	352420	1	351433,	352420,	Q07379
587	YDL056W	chrIV	+	352876	355378	352876	355378	1	352876,	355378,	P39678
587	YDL055C	chrIV	-	355673	356759	355673	356759	1	355673,	356759,	P41940
587	YDL054C	chrIV	-	359824	361285	359824	361285	1	359824,	361285,	Q07376
587	YDL053C	chrIV	-	361698	362256	361698	362256	1	361698,	362256,	Q07362
587	YDL052C	chrIV	-	362671	363583	362671	363583	1	362671,	363583,	P33333
587	YDL051W	chrIV	+	363951	364779	363951	364779	1	363951,	364779,	P33399
587	YDL050C	chrIV	-	364445	364817	364445	364817	1	364445,	364817,	n/a
587	YDL049C	chrIV	-	365067	365874	365067	365874	1	365067,	365874,	P50112
587	YDL048C	chrIV	-	366738	368211	366738	368211	1	366738,	368211,	Q07351
587	YDL047W	chrIV	+	369768	370704	369768	370704	1	369768,	370704,	P20604
587	YDL046W	chrIV	+	371236	371758	371236	371758	1	371236,	371758,	Q12408
587	YDL045W-A	chrIV	+	372244	372532	372244	372532	1	372244,	372532,	O75012
587	YDL045C	chrIV	-	372684	373605	372684	373605	1	372684,	373605,	P38913
587	YDL044C	chrIV	-	373963	375286	373963	375286	1	373963,	375286,	P10849
587	YDL043C	chrIV	-	375676	376477	375676	376477	1	375676,	376477,	Q07350
587	YDL042C	chrIV	-	376753	378442	376753	378442	1	376753,	378442,	P06700
587	YDL041W	chrIV	+	378098	378452	378098	378452	1	378098,	378452,	n/a
587	YDL040C	chrIV	-	378870	381435	378870	381435	1	378870,	381435,	P12945
587	YDL039C	chrIV	-	381982	384079	381982	384079	1	381982,	384079,	Q12459
587	YDL037C	chrIV	-	384598	385585	384598	385585	1	384598,	385585,	Q12140
587	YDL036C	chrIV	-	387510	388899	387510	388899	1	387510,	388899,	Q12069
587	YDL035C	chrIV	-	389169	392055	389169	392055	1	389169,	392055,	Q12361
587	YDL034W	chrIV	+	391780	392125	391780	392125	1	391780,	392125,	n/a
588	YDL032W	chrIV	+	393687	393999	393687	393999	1	393687,	393999,	n/a
588	YDL031W	chrIV	+	394214	397202	394214	397202	1	394214,	397202,	Q12389
588	YDL030W	chrIV	+	397534	399127	397534	399127	1	397534,	399127,	P19736
588	YDL029W	chrIV	+	399337	400636	399337	400636	2	399337,399482,	399359,400636,	P32381
588	YDL028C	chrIV	-	400994	403289	400994	403289	1	400994,	403289,	P54199
588	YDL027C	chrIV	-	403692	404955	403692	404955	1	403692,	404955,	Q07349
588	YDL026W	chrIV	+	404746	405058	404746	405058	1	404746,	405058,	n/a
588	YDL025C	chrIV	-	405341	407204	405341	407204	1	405341,	407204,	Q12100
588	YDL025W-A	chrIV	+	405407	405512	405407	405512	1	405407,	405512,	n/a
588	YDL024C	chrIV	-	408448	409855	408448	409855	1	408448,	409855,	P52290
588	YDL022C-A	chrIV	-	409805	410054	409805	410054	1	409805,	410054,	n/a
588	YDL023C	chrIV	-	411758	412079	411758	412079	1	411758,	412079,	n/a
588	YDL022W	chrIV	+	411822	412998	411822	412998	1	411822,	412998,	Q00055
588	YDL021W	chrIV	+	413950	414886	413950	414886	1	413950,	414886,	Q12008
588	YDL020C	chrIV	-	415110	416706	415110	416706	1	415110,	416706,	Q03465
588	YDL019C	chrIV	-	417660	421512	417660	421512	1	417660,	421512,	Q12451
588	YDL018C	chrIV	-	422830	423508	422830	423508	1	422830,	423508,	Q12403
588	YDL017W	chrIV	+	424206	425730	424206	425730	1	424206,	425730,	P06243
588	YDL016C	chrIV	-	425567	425870	425567	425870	1	425567,	425870,	n/a
588	YDL015C	chrIV	-	425999	426932	425999	426932	1	425999,	426932,	Q99190
588	YDL014W	chrIV	+	427361	428345	427361	428345	1	427361,	428345,	P15646
588	YDL013W	chrIV	+	429064	430924	429064	430924	1	429064,	430924,	P32828
588	YDL012C	chrIV	-	431105	431515	431105	431515	2	431105,431470,	431384,431515,	Q12489
588	YDL011C	chrIV	-	432305	432629	432305	432629	1	432305,	432629,	n/a
588	YDL010W	chrIV	+	432327	433023	432327	433023	1	432327,	433023,	Q12438
588	YDL009C	chrIV	-	432922	433246	432922	433246	1	432922,	433246,	n/a
588	YDL008W	chrIV	+	433494	433992	433494	433992	1	433494,	433992,	Q12157
588	YDL007C-A	chrIV	-	436564	436822	436564	436822	1	436564,	436822,	Q2V2Q0
588	YDL007W	chrIV	+	438044	439358	438044	439358	1	438044,	439358,	P40327
588	YDL006W	chrIV	+	439906	440752	439906	440752	1	439906,	440752,	P35182
588	YDL005C	chrIV	-	441011	442307	441011	442307	1	441011,	442307,	Q12124
588	YDL004W	chrIV	+	443026	443509	443026	443509	1	443026,	443509,	Q12165
588	YDL003W	chrIV	+	444680	446381	444680	446381	1	444680,	446381,	Q12158
588	YDL002C	chrIV	-	446964	447576	446964	447576	1	446964,	447576,	Q03435
588	YDL001W	chrIV	+	447981	449274	447981	449274	1	447981,	449274,	Q03441
588	YDR001C	chrIV	-	450217	452473	450217	452473	1	450217,	452473,	P32356
588	YDR002W	chrIV	+	453042	453648	453042	453648	1	453042,	453648,	P41920
588	YDR003W	chrIV	+	454119	454752	454119	454752	1	454119,	454752,	Q03446
588	YDR003W-A	chrIV	+	454779	454902	454779	454902	1	454779,	454902,	Q3E7Z7
588	YDR004W	chrIV	+	455198	456581	455198	456581	1	455198,	456581,	P25301
588	YDR005C	chrIV	-	456833	458101	456833	458101	2	456833,458095,	458015,458101,	P41910
588	YDR006C	chrIV	-	458539	461245	458539	461245	1	458539,	461245,	P40317
588	YDR007W	chrIV	+	461839	462514	461839	462514	1	461839,	462514,	P00912
588	YDR008C	chrIV	-	462249	462600	462249	462600	1	462249,	462600,	n/a
588	YDR009W	chrIV	+	463431	464994	463431	464994	1	463431,	464994,	P13045
588	YDR010C	chrIV	-	465048	465381	465048	465381	1	465048,	465381,	n/a
588	YDR011W	chrIV	+	465916	470422	465916	470422	1	465916,	470422,	P32568
588	YDR012W	chrIV	+	471850	472939	471850	472939	1	471850,	472939,	P49626
588	YDR013W	chrIV	+	473154	473781	473154	473781	1	473154,	473781,	Q12488
588	YDR014W	chrIV	+	474043	475987	474043	475987	1	474043,	475987,	Q99359
588	YDR014W-A	chrIV	+	477794	478283	477794	478283	1	477794,	478283,	Q03937
588	YDR015C	chrIV	-	477957	478197	477957	478197	1	477957,	478197,	n/a
588	YDR016C	chrIV	-	478471	478756	478471	478756	1	478471,	478756,	Q12248
588	YDR017C	chrIV	-	479112	482265	479112	482265	1	479112,	482265,	Q12494
588	YDR018C	chrIV	-	482667	483858	482667	483858	1	482667,	483858,	Q12185
588	YDR019C	chrIV	-	484160	485363	484160	485363	1	484160,	485363,	P48015
588	YDR020C	chrIV	-	485743	486442	485743	486442	1	485743,	486442,	Q12084
588	YDR021W	chrIV	+	486801	488001	486801	488001	1	486801,	488001,	Q12099
588	YDR022C	chrIV	-	488069	488660	488069	488660	1	488069,	488660,	Q12421
588	YDR023W	chrIV	+	489505	490894	489505	490894	1	489505,	490894,	P07284
588	YDR024W	chrIV	+	491014	491500	491014	491500	1	491014,	491500,	n/a
588	YDR025W	chrIV	+	491512	492322	491512	492322	2	491512,491896,	491557,492322,	P26781
588	YDR026C	chrIV	-	492553	494266	492553	494266	1	492553,	494266,	Q12457
588	YDR027C	chrIV	-	494646	497316	494646	497316	1	494646,	497316,	Q12071
588	YDR028C	chrIV	-	497832	500877	497832	500877	1	497832,	500877,	Q00816
588	YDR029W	chrIV	+	501097	501412	501097	501412	1	501097,	501412,	n/a
588	YDR030C	chrIV	-	501750	503271	501750	503271	1	501750,	503271,	Q12021
588	YDR031W	chrIV	+	503495	503861	503495	503861	1	503495,	503861,	Q04341
588	YDR032C	chrIV	-	504096	504693	504096	504693	1	504096,	504693,	Q12335
588	YDR033W	chrIV	+	508144	509107	508144	509107	1	508144,	509107,	Q12117
588	YDR034C	chrIV	-	509734	512107	509734	512107	1	509734,	512107,	P40971
588	YDR034C-D	chrIV	-	514040	519354	514040	519354	2	514040,518061,	518060,519354,	Q12472
588	YDR034C-C	chrIV	-	518037	519354	518037	519354	1	518037,	519354,	Q12392
588	YDR034C-A	chrIV	-	520513	520690	520513	520690	1	520513,	520690,	P0C289
588	YDR034W-B	chrIV	+	521311	521467	521311	521467	1	521311,	521467,	Q6Q5X2
588	YDR035W	chrIV	+	521813	522926	521813	522926	1	521813,	522926,	P14843
589	YDR037W	chrIV	+	525437	527213	525437	527213	1	525437,	527213,	P15180
589	YDR038C	chrIV	-	527419	530695	527419	530695	1	527419,	530695,	Q12691
589	YDR039C	chrIV	-	531304	534580	531304	534580	1	531304,	534580,	Q01896
589	YDR040C	chrIV	-	535189	538465	535189	538465	1	535189,	538465,	P13587
589	YDR041W	chrIV	+	539800	540412	539800	540412	1	539800,	540412,	Q03201
589	YDR042C	chrIV	-	540598	541201	540598	541201	1	540598,	541201,	Q03205
589	YDR043C	chrIV	-	542672	543368	542672	543368	1	542672,	543368,	Q03125
589	YDR044W	chrIV	+	546640	547627	546640	547627	1	546640,	547627,	P11353
589	YDR045C	chrIV	-	547976	548309	547976	548309	1	547976,	548309,	Q04307
589	YDR046C	chrIV	-	548760	550575	548760	550575	1	548760,	550575,	P41815
589	YDR047W	chrIV	+	551858	552947	551858	552947	1	551858,	552947,	P32347
589	YDR048C	chrIV	-	553082	553397	553082	553397	1	553082,	553397,	n/a
589	YDR049W	chrIV	+	553252	555151	553252	555151	1	553252,	555151,	Q04311
589	YDR050C	chrIV	-	555724	556471	555724	556471	1	555724,	556471,	P00942
589	YDR051C	chrIV	-	557054	558059	557054	558059	1	557054,	558059,	Q99288
589	YDR052C	chrIV	-	558509	560624	558509	560624	1	558509,	560624,	P32325
589	YDR053W	chrIV	+	560247	560643	560247	560643	1	560247,	560643,	n/a
589	YDR054C	chrIV	-	561438	562326	561438	562326	1	561438,	562326,	P14682
589	YDR055W	chrIV	+	563525	564860	563525	564860	1	563525,	564860,	Q12355
589	YDR056C	chrIV	-	565021	565639	565021	565639	1	565021,	565639,	Q12025
589	YDR057W	chrIV	+	565925	567554	565925	567554	1	565925,	567554,	Q99220
589	YDR058C	chrIV	-	567721	568702	567721	568702	1	567721,	568702,	P54857
589	YDR059C	chrIV	-	569232	569769	569232	569769	2	569232,569722,	569632,569769,	P15732
589	YDR060W	chrIV	+	570646	573724	570646	573724	1	570646,	573724,	Q12176
589	YDR061W	chrIV	+	574161	575781	574161	575781	1	574161,	575781,	Q12298
589	YDR062W	chrIV	+	576471	578157	576471	578157	1	576471,	578157,	P40970
589	YDR063W	chrIV	+	578661	579111	578661	579111	1	578661,	579111,	Q12156
589	YDR064W	chrIV	+	579456	580451	579456	580451	2	579456,580016,	579477,580451,	P05756
589	YDR065W	chrIV	+	580685	581783	580685	581783	1	580685,	581783,	Q12167
589	YDR066C	chrIV	-	581906	582497	581906	582497	1	581906,	582497,	Q12378
589	YDR067C	chrIV	-	582789	583464	582789	583464	1	582789,	583464,	Q12454
589	YDR068W	chrIV	+	583711	584644	583711	584644	1	583711,	584644,	P54858
589	YDR069C	chrIV	-	584937	587718	584937	587718	1	584937,	587718,	P32571
589	YDR070C	chrIV	-	588096	588378	588096	588378	1	588096,	588378,	Q12497
589	YDR071C	chrIV	-	588825	589401	588825	589401	1	588825,	589401,	Q12447
589	YDR072C	chrIV	-	589759	591343	589759	591343	1	589759,	591343,	P38954
589	YDR073W	chrIV	+	592436	592946	592436	592946	1	592436,	592946,	P38956
589	YDR074W	chrIV	+	593890	596581	593890	596581	1	593890,	596581,	P31688
589	YDR075W	chrIV	+	597153	598080	597153	598080	1	597153,	598080,	P32345
589	YDR076W	chrIV	+	598465	599686	598465	599686	1	598465,	599686,	P38953
589	YDR077W	chrIV	+	600790	601807	600790	601807	1	600790,	601807,	Q01589
589	YDR078C	chrIV	-	602195	602867	602195	602867	1	602195,	602867,	P38957
589	YDR079W	chrIV	+	603061	603397	603061	603397	1	603061,	603397,	P38958
589	YDR079C-A	chrIV	-	603590	603809	603590	603809	1	603590,	603809,	Q3E7C1
589	YDR080W	chrIV	+	604005	606984	604005	606984	1	604005,	606984,	P38959
589	YDR081C	chrIV	-	607301	610079	607301	610079	1	607301,	610079,	P32896
589	YDR082W	chrIV	+	610438	611923	610438	611923	1	610438,	611923,	P38960
589	YDR083W	chrIV	+	612070	613249	612070	613249	1	612070,	613249,	P38961
589	YDR084C	chrIV	-	613402	614002	613402	614002	1	613402,	614002,	P38962
589	YDR085C	chrIV	-	614285	616148	614285	616148	1	614285,	616148,	P33304
589	YDR086C	chrIV	-	616925	617168	616925	617168	1	616925,	617168,	P35179
589	YDR087C	chrIV	-	617467	618304	617467	618304	1	617467,	618304,	P35178
589	YDR088C	chrIV	-	618494	619643	618494	619643	1	618494,	619643,	Q02775
589	YDR089W	chrIV	+	622109	624719	622109	624719	1	622109,	624719,	P38966
589	YDR090C	chrIV	-	625063	625996	625063	625996	1	625063,	625996,	Q03193
589	YDR091C	chrIV	-	626705	628532	626705	628532	1	626705,	628532,	Q03195
589	YDR092W	chrIV	+	629873	630603	629873	630603	2	629873,630171,	629903,630603,	P52490
589	YDR093W	chrIV	+	631279	636118	631279	636118	1	631279,	636118,	Q12675
589	YDR094W	chrIV	+	635837	636173	635837	636173	1	635837,	636173,	n/a
589	YDR095C	chrIV	-	636114	636525	636114	636525	1	636114,	636525,	n/a
589	YDR096W	chrIV	+	637136	639821	637136	639821	1	637136,	639821,	Q03833
589	YDR097C	chrIV	-	640106	643835	640106	643835	1	640106,	643835,	Q03834
589	YDR098C	chrIV	-	644175	645033	644175	645033	1	644175,	645033,	Q03835
589	YDR098C-B	chrIV	-	645855	651124	645855	651124	2	645855,649819,	649818,651124,	Q03855
589	YDR098C-A	chrIV	-	649801	651124	649801	651124	1	649801,	651124,	Q03856
589	YDR099W	chrIV	+	652778	654426	653604	654426	2	652778,653604,	653521,654426,	P34730
590	YDR101C	chrIV	-	655683	657465	655683	657465	1	655683,	657465,	Q03862
590	YDR102C	chrIV	-	657645	657978	657645	657978	1	657645,	657978,	n/a
590	YDR103W	chrIV	+	658347	661101	658347	661101	1	658347,	661101,	P32917
590	YDR104C	chrIV	-	661170	664908	661170	664908	1	661170,	664908,	Q03868
590	YDR105C	chrIV	-	665346	666768	665346	666768	1	665346,	666768,	Q12116
590	YDR106W	chrIV	+	667001	667856	667001	667856	1	667001,	667856,	Q04549
590	YDR107C	chrIV	-	669013	671032	669013	671032	1	669013,	671032,	Q04562
590	YDR108W	chrIV	+	671266	673363	671266	673363	1	671266,	673363,	P46944
590	YDR109C	chrIV	-	673517	675665	673517	675665	1	673517,	675665,	Q04585
590	YDR110W	chrIV	+	676099	677800	676099	677800	1	676099,	677800,	O13329
590	YDR111C	chrIV	-	678238	679762	678238	679762	1	678238,	679762,	P52892
590	YDR112W	chrIV	+	679541	679850	679541	679850	1	679541,	679850,	n/a
590	YDR113C	chrIV	-	680493	681615	680493	681615	1	680493,	681615,	P40316
590	YDR114C	chrIV	-	681921	682224	681921	682224	1	681921,	682224,	Q04597
590	YDR115W	chrIV	+	682172	682490	682172	682490	1	682172,	682490,	Q04598
590	YDR116C	chrIV	-	682721	683579	682721	683579	1	682721,	683579,	Q04599
590	YDR117C	chrIV	-	683943	685641	683943	685641	1	683943,	685641,	Q04600
590	YDR118W	chrIV	+	685879	687838	685879	687838	1	685879,	687838,	Q04601
590	YDR118W-A	chrIV	+	687765	687882	687765	687882	1	687765,	687882,	n/a
590	YDR119W	chrIV	+	688224	690531	688224	690531	1	688224,	690531,	Q04602
590	YDR119W-A	chrIV	+	691011	691212	691011	691212	1	691011,	691212,	Q2V2P9
590	YDR120C	chrIV	-	691546	693259	691546	693259	1	691546,	693259,	P15565
590	YDR121W	chrIV	+	693582	694173	693582	694173	1	693582,	694173,	Q04603
590	YDR122W	chrIV	+	694697	697892	694697	697892	1	694697,	697892,	P13185
590	YDR123C	chrIV	-	698551	699466	698551	699466	1	698551,	699466,	P26798
590	YDR124W	chrIV	+	700312	701287	700312	701287	1	700312,	701287,	Q04608
590	YDR125C	chrIV	-	701394	702756	701394	702756	1	701394,	702756,	Q04623
590	YDR126W	chrIV	+	703231	704242	703231	704242	1	703231,	704242,	Q04629
590	YDR127W	chrIV	+	704481	709248	704481	709248	1	704481,	709248,	P08566
590	YDR128W	chrIV	+	709546	712993	709546	712993	1	709546,	712993,	Q03897
590	YDR129C	chrIV	-	713337	715377	713337	715377	2	713337,715356,	715245,715377,	P32599
590	YDR130C	chrIV	-	715744	716620	715744	716620	1	715744,	716620,	Q03898
590	YDR131C	chrIV	-	716787	718458	716787	718458	1	716787,	718458,	Q03899
590	YDR132C	chrIV	-	718813	720301	718813	720301	1	718813,	720301,	Q03900
590	YDR133C	chrIV	-	720959	721295	720959	721295	1	720959,	721295,	n/a
590	YDR134C	chrIV	-	721068	721479	721068	721479	1	721068,	721479,	n/a
590	YDR135C	chrIV	-	723001	727549	723001	727549	1	723001,	727549,	P39109
590	YDR136C	chrIV	-	727708	728281	727708	728281	1	727708,	728281,	n/a
590	YDR137W	chrIV	+	728256	730248	728256	730248	1	728256,	730248,	P16664
590	YDR138W	chrIV	+	730575	732834	730575	732834	1	730575,	732834,	P17629
590	YDR139C	chrIV	-	733615	733922	733615	733922	2	733615,733773,	733700,733922,	Q03919
590	YDR140W	chrIV	+	734135	734801	734135	734801	1	734135,	734801,	Q03920
590	YDR141C	chrIV	-	734898	739995	734898	739995	1	734898,	739995,	Q03921
590	YDR142C	chrIV	-	740470	741598	740470	741598	1	740470,	741598,	P39108
590	YDR143C	chrIV	-	742039	743872	742039	743872	1	742039,	743872,	P22470
590	YDR144C	chrIV	-	744308	746099	744308	746099	1	744308,	746099,	P53379
590	YDR145W	chrIV	+	746735	748355	746735	748355	1	746735,	748355,	Q03761
590	YDR146C	chrIV	-	748610	750740	748610	750740	1	748610,	750740,	P08153
590	YDR147W	chrIV	+	751628	753233	751628	753233	1	751628,	753233,	Q03764
590	YDR148C	chrIV	-	753672	755064	753672	755064	1	753672,	755064,	P19262
590	YDR149C	chrIV	-	755552	756260	755552	756260	1	755552,	756260,	n/a
590	YDR150W	chrIV	+	755625	763872	755625	763872	1	755625,	763872,	Q00402
590	YDR151C	chrIV	-	764175	765153	764175	765153	1	764175,	765153,	P47976
590	YDR152W	chrIV	+	765703	766501	765703	766501	1	765703,	766501,	Q03768
590	YDR153C	chrIV	-	766733	767969	766733	767969	1	766733,	767969,	Q03769
590	YDR154C	chrIV	-	768400	768751	768400	768751	1	768400,	768751,	n/a
590	YDR155C	chrIV	-	768509	768998	768509	768998	1	768509,	768998,	P14832
590	YDR156W	chrIV	+	769522	769936	769522	769936	1	769522,	769936,	P50106
590	YDR157W	chrIV	+	769928	770330	769928	770330	1	769928,	770330,	n/a
590	YDR158W	chrIV	+	770354	771452	770354	771452	1	770354,	771452,	P13663
590	YDR159W	chrIV	+	771874	775780	771874	775780	1	771874,	775780,	P46674
590	YDR160W	chrIV	+	776160	778719	776160	778719	1	776160,	778719,	Q03770
590	YDR161W	chrIV	+	779040	780204	779040	780204	1	779040,	780204,	Q03771
590	YDR162C	chrIV	-	780387	781098	780387	781098	1	780387,	781098,	Q12163
590	YDR163W	chrIV	+	781420	781948	781420	781948	1	781420,	781948,	Q03772
590	YDR164C	chrIV	-	782038	784213	782038	784213	1	782038,	784213,	P30619
590	YDR165W	chrIV	+	784868	786203	784868	786203	1	784868,	786203,	Q03774
591	YDR167W	chrIV	+	789446	790067	789446	790067	1	789446,	790067,	Q12030
591	YDR168W	chrIV	+	790325	791846	790325	791846	1	790325,	791846,	P06101
591	YDR169C	chrIV	-	792345	793887	792345	793887	1	792345,	793887,	Q12427
591	YDR169C-A	chrIV	-	794571	794721	794571	794721	1	794571,	794721,	Q3E789
591	YDR170C	chrIV	-	796190	802220	796190	802220	1	796190,	802220,	P11075
591	YDR170W-A	chrIV	+	803192	804515	803192	804515	1	803192,	804515,	Q03964
591	YDR171W	chrIV	+	806618	807746	806618	807746	1	806618,	807746,	Q12329
591	YDR172W	chrIV	+	808321	810379	808321	810379	1	808321,	810379,	P05453
591	YDR173C	chrIV	-	810562	811630	810562	811630	1	810562,	811630,	P07250
591	YDR174W	chrIV	+	812107	812848	812107	812848	1	812107,	812848,	Q03973
591	YDR175C	chrIV	-	813190	814150	813190	814150	1	813190,	814150,	Q03976
591	YDR176W	chrIV	+	814449	816558	814449	816558	1	814449,	816558,	P32494
591	YDR177W	chrIV	+	816875	817523	816875	817523	1	816875,	817523,	P21734
591	YDR178W	chrIV	+	817947	818493	817947	818493	1	817947,	818493,	P37298
591	YDR179C	chrIV	-	818705	819194	818705	819194	1	818705,	819194,	Q03981
591	YDR179W-A	chrIV	+	819430	820822	819430	820822	1	819430,	820822,	Q03983
591	YDR180W	chrIV	+	821292	825774	821292	825774	1	821292,	825774,	Q04002
591	YDR181C	chrIV	-	825907	827353	825907	827353	1	825907,	827353,	Q04003
591	YDR182W	chrIV	+	827579	829055	827579	829055	1	827579,	829055,	P40986
591	YDR182W-A	chrIV	+	829148	829352	829148	829352	1	829148,	829352,	Q3E796
591	YDR183W	chrIV	+	829582	830275	829582	830275	1	829582,	830275,	Q04004
591	YDR183C-A	chrIV	-	830394	830652	830394	830652	1	830394,	830652,	n/a
591	YDR184C	chrIV	-	830626	831511	830626	831511	1	830626,	831511,	Q04005
591	YDR185C	chrIV	-	831931	832471	831931	832471	1	831931,	832471,	Q04006
591	YDR186C	chrIV	-	832856	835490	832856	835490	1	832856,	835490,	Q04007
591	YDR187C	chrIV	-	836225	836744	836225	836744	1	836225,	836744,	n/a
591	YDR188W	chrIV	+	836418	838059	836418	838059	1	836418,	838059,	P39079
591	YDR189W	chrIV	+	838389	840390	838389	840390	1	838389,	840390,	P22213
591	YDR190C	chrIV	-	840601	841993	840601	841993	1	840601,	841993,	Q03940
591	YDR191W	chrIV	+	842334	843447	842334	843447	1	842334,	843447,	P53688
591	YDR192C	chrIV	-	843566	844859	843566	844859	1	843566,	844859,	P49686
591	YDR193W	chrIV	+	844551	844950	844551	844950	1	844551,	844950,	n/a
591	YDR194C	chrIV	-	845949	847944	845949	847944	1	845949,	847944,	P15424
591	YDR194W-A	chrIV	+	848068	848221	848068	848221	1	848068,	848221,	Q3E818
591	YDR195W	chrIV	+	848596	850198	848596	850198	1	848596,	850198,	P42073
591	YDR196C	chrIV	-	850271	850997	850271	850997	1	850271,	850997,	Q03941
591	YDR197W	chrIV	+	851225	852395	851225	852395	1	851225,	852395,	P14905
591	YDR198C	chrIV	-	852530	853970	852530	853970	1	852530,	853970,	Q03942
591	YDR199W	chrIV	+	854172	854538	854172	854538	1	854172,	854538,	n/a
591	YDR200C	chrIV	-	854276	856091	854276	856091	1	854276,	856091,	Q03944
591	YDR201W	chrIV	+	856314	856812	856314	856812	1	856314,	856812,	Q03954
591	YDR202C	chrIV	-	856895	857951	856895	857951	1	856895,	857951,	Q03956
591	YDR203W	chrIV	+	857679	857997	857679	857997	1	857679,	857997,	n/a
591	YDR204W	chrIV	+	858134	859142	858134	859142	1	858134,	859142,	O13525
591	YDR205W	chrIV	+	859343	861518	859343	861518	1	859343,	861518,	Q03455
591	YDR206W	chrIV	+	862051	864706	862051	864706	1	862051,	864706,	Q03466
591	YDR207C	chrIV	-	865009	867520	865009	867520	1	865009,	867520,	P39001
591	YDR208W	chrIV	+	868221	870561	868221	870561	1	868221,	870561,	P38994
591	YDR209C	chrIV	-	871033	871447	871033	871447	1	871033,	871447,	n/a
591	YDR210W	chrIV	+	871071	871299	871071	871299	1	871071,	871299,	Q03482
591	YDR210W-B	chrIV	+	872109	877423	872109	877423	2	872109,873403,	873402,877423,	Q03494
591	YDR210W-A	chrIV	+	872109	873426	872109	873426	1	872109,	873426,	Q03483
591	YDR210C-D	chrIV	-	878656	883925	878656	883925	2	878656,882620,	882619,883925,	Q99231
591	YDR210C-C	chrIV	-	882602	883925	882602	883925	1	882602,	883925,	Q12441
591	YDR211W	chrIV	+	884724	886863	884724	886863	1	884724,	886863,	P32501
591	YDR212W	chrIV	+	887229	888909	887229	888909	1	887229,	888909,	P12612
591	YDR213W	chrIV	+	889748	892490	889748	892490	1	889748,	892490,	Q12151
591	YDR214W	chrIV	+	892872	893925	892872	893925	1	892872,	893925,	Q12449
591	YDR215C	chrIV	-	894115	894499	894115	894499	1	894115,	894499,	n/a
591	YDR216W	chrIV	+	895031	899003	895031	899003	1	895031,	899003,	P07248
591	YDR217C	chrIV	-	899547	903477	899547	903477	1	899547,	903477,	P14737
591	YDR218C	chrIV	-	903777	905049	903777	905049	1	903777,	905049,	Q04921
591	YDR219C	chrIV	-	905451	906849	905451	906849	1	905451,	906849,	Q04922
591	YDR220C	chrIV	-	906996	907290	906996	907290	1	906996,	907290,	n/a
591	YDR221W	chrIV	+	907326	909435	907326	909435	1	907326,	909435,	Q04924
591	YDR222W	chrIV	+	910050	911298	910050	911298	1	910050,	911298,	Q04925
591	YDR223W	chrIV	+	912095	913499	912095	913499	1	912095,	913499,	Q04930
591	YDR224C	chrIV	-	914313	914709	914313	914709	1	914313,	914709,	P02293
591	YDR225W	chrIV	+	915526	915925	915526	915925	1	915526,	915925,	P04911
591	YDR226W	chrIV	+	916482	917151	916482	917151	1	916482,	917151,	P07170
592	YDR227W	chrIV	+	917567	921644	917567	921644	1	917567,	921644,	P11978
592	YDR228C	chrIV	-	921922	923803	921922	923803	1	921922,	923803,	P39081
592	YDR229W	chrIV	+	924781	926143	924781	926143	1	924781,	926143,	Q04934
592	YDR230W	chrIV	+	926219	926567	926219	926567	1	926219,	926567,	n/a
592	YDR231C	chrIV	-	926289	926907	926289	926907	1	926289,	926907,	Q04935
592	YDR232W	chrIV	+	927448	929095	927448	929095	1	927448,	929095,	P09950
592	YDR233C	chrIV	-	929466	930354	929466	930354	1	929466,	930354,	Q04947
592	YDR234W	chrIV	+	931125	933207	931125	933207	1	931125,	933207,	P49367
592	YDR235W	chrIV	+	933500	935135	933500	935135	1	933500,	935135,	Q03776
592	YDR236C	chrIV	-	935232	935889	935232	935889	1	935232,	935889,	Q03778
592	YDR237W	chrIV	+	936611	937490	936611	937490	1	936611,	937490,	P36519
592	YDR238C	chrIV	-	937891	940813	937891	940813	1	937891,	940813,	P41810
592	YDR239C	chrIV	-	941053	943417	941053	943417	1	941053,	943417,	Q03780
592	YDR240C	chrIV	-	943670	945149	943670	945149	1	943670,	945149,	Q03782
592	YDR241W	chrIV	+	945147	945435	945147	945435	1	945147,	945435,	n/a
592	YDR242W	chrIV	+	946803	948453	946803	948453	1	946803,	948453,	P22580
592	YDR243C	chrIV	-	948514	950281	948514	950281	1	948514,	950281,	P23394
592	YDR244W	chrIV	+	950559	952398	950559	952398	1	950559,	952398,	P35056
592	YDR245W	chrIV	+	952796	953978	952796	953978	1	952796,	953978,	P50108
592	YDR246W	chrIV	+	954284	954944	954284	954944	1	954284,	954944,	Q03784
592	YDR246W-A	chrIV	+	955129	955330	955129	955330	1	955129,	955330,	Q3E763
592	YDR247W	chrIV	+	956009	957395	956009	957395	1	956009,	957395,	Q03785
592	YDR248C	chrIV	-	957754	958336	957754	958336	1	957754,	958336,	Q03786
592	YDR249C	chrIV	-	958677	959799	958677	959799	1	958677,	959799,	Q03787
592	YDR250C	chrIV	-	960082	960358	960082	960358	1	960082,	960358,	n/a
592	YDR251W	chrIV	+	960610	963103	960610	963103	1	960610,	963103,	P37304
592	YDR252W	chrIV	+	963408	963858	963408	963858	1	963408,	963858,	P40314
592	YDR253C	chrIV	-	963986	964562	963986	964562	1	963986,	964562,	Q12041
592	YDR254W	chrIV	+	965109	966486	965109	966486	1	965109,	966486,	P38907
592	YDR255C	chrIV	-	966553	967819	966553	967819	1	966553,	967819,	Q12508
592	YDR256C	chrIV	-	968129	969677	968129	969677	1	968129,	969677,	P15202
592	YDR257C	chrIV	-	969986	971471	969986	971471	1	969986,	971471,	Q12504
592	YDR258C	chrIV	-	971804	974240	971804	974240	1	971804,	974240,	P33416
592	YDR259C	chrIV	-	974627	975779	974627	975779	1	974627,	975779,	Q03935
592	YDR260C	chrIV	-	976713	977226	976713	977226	1	976713,	977226,	Q12379
592	YDR261C	chrIV	-	977517	979206	977517	979206	1	977517,	979206,	P52911
592	YDR261W-B	chrIV	+	981458	986772	981458	986772	2	981458,982752,	982751,986772,	Q07791
592	YDR261W-A	chrIV	+	981458	982775	981458	982775	1	981458,	982775,	Q99303
592	YDR261C-D	chrIV	-	987530	992346	987530	992346	2	987530,991041,	991040,992346,	Q07793
592	YDR261C-C	chrIV	-	991023	992346	991023	992346	1	991023,	992346,	O74302
592	YDR262W	chrIV	+	993130	993949	993130	993949	1	993130,	993949,	Q12331
592	YDR263C	chrIV	-	994238	995531	994238	995531	1	994238,	995531,	Q12086
592	YDR264C	chrIV	-	996025	998320	996025	998320	1	996025,	998320,	P39010
592	YDR265W	chrIV	+	998860	999874	998860	999874	1	998860,	999874,	Q05568
592	YDR266C	chrIV	-	1000100	1002020	1000100	1002020	1	1000100,	1002020,	Q05580
592	YDR267C	chrIV	-	1002506	1003499	1002506	1003499	1	1002506,	1003499,	Q05583
592	YDR268W	chrIV	+	1004000	1005140	1004000	1005140	1	1004000,	1005140,	P04803
592	YDR269C	chrIV	-	1005661	1005985	1005661	1005985	1	1005661,	1005985,	n/a
592	YDR270W	chrIV	+	1005671	1008686	1005671	1008686	1	1005671,	1008686,	P38995
592	YDR271C	chrIV	-	1008391	1008763	1008391	1008763	1	1008391,	1008763,	n/a
592	YDR272W	chrIV	+	1009006	1009831	1009006	1009831	1	1009006,	1009831,	Q05584
592	YDR273W	chrIV	+	1010172	1011270	1010172	1011270	1	1010172,	1011270,	Q05610
592	YDR274C	chrIV	-	1011585	1011957	1011585	1011957	1	1011585,	1011957,	n/a
592	YDR275W	chrIV	+	1012248	1012956	1012248	1012956	1	1012248,	1012956,	Q05611
592	YDR276C	chrIV	-	1013472	1013640	1013472	1013640	1	1013472,	1013640,	P87284
592	YDR277C	chrIV	-	1014397	1015699	1014397	1015699	1	1014397,	1015699,	P35198
592	YDR278C	chrIV	-	1016997	1017315	1016997	1017315	1	1016997,	1017315,	n/a
592	YDR279W	chrIV	+	1019364	1020417	1019364	1020417	1	1019364,	1020417,	Q05635
592	YDR280W	chrIV	+	1020743	1021661	1020743	1021661	1	1020743,	1021661,	Q05636
592	YDR281C	chrIV	-	1022003	1022318	1022003	1022318	1	1022003,	1022318,	Q05637
592	YDR282C	chrIV	-	1023507	1024752	1023507	1024752	1	1023507,	1024752,	Q05648
592	YDR283C	chrIV	-	1025066	1030046	1025066	1030046	1	1025066,	1030046,	P15442
592	YDR284C	chrIV	-	1030546	1031416	1030546	1031416	1	1030546,	1031416,	Q05521
592	YDR285W	chrIV	+	1032432	1035060	1032432	1035060	1	1032432,	1035060,	P31111
592	YDR286C	chrIV	-	1035227	1035572	1035227	1035572	1	1035227,	1035572,	Q05530
592	YDR287W	chrIV	+	1035991	1036870	1035991	1036870	1	1035991,	1036870,	Q05533
592	YDR288W	chrIV	+	1037191	1038103	1037191	1038103	1	1037191,	1038103,	Q05541
592	YDR289C	chrIV	-	1038276	1039506	1038276	1039506	1	1038276,	1039506,	Q05543
592	YDR290W	chrIV	+	1039366	1039696	1039366	1039696	1	1039366,	1039696,	n/a
592	YDR291W	chrIV	+	1039724	1042958	1039724	1042958	1	1039724,	1042958,	Q05549
592	YDR292C	chrIV	-	1043142	1045008	1043142	1045008	1	1043142,	1045008,	P32916
593	YDR294C	chrIV	-	1050455	1052225	1050455	1052225	1	1050455,	1052225,	Q05567
593	YDR295C	chrIV	-	1052619	1054644	1052619	1054644	1	1052619,	1054644,	Q06629
593	YDR296W	chrIV	+	1055208	1055889	1055208	1055889	1	1055208,	1055889,	Q06630
593	YDR297W	chrIV	+	1056547	1057597	1056547	1057597	1	1056547,	1057597,	P38992
593	YDR298C	chrIV	-	1058172	1058811	1058172	1058811	1	1058172,	1058811,	P09457
593	YDR299W	chrIV	+	1059623	1061228	1059623	1061228	1	1059623,	1061228,	Q06631
593	YDR300C	chrIV	-	1061501	1062788	1061501	1062788	1	1061501,	1062788,	P32264
593	YDR301W	chrIV	+	1063348	1067422	1063348	1067422	1	1063348,	1067422,	Q06632
593	YDR302W	chrIV	+	1067727	1068387	1067727	1068387	1	1067727,	1068387,	Q06636
593	YDR303C	chrIV	-	1068725	1071383	1068725	1071383	1	1068725,	1071383,	Q06639
593	YDR304C	chrIV	-	1071876	1072554	1071876	1072554	1	1071876,	1072554,	P35176
593	YDR305C	chrIV	-	1072742	1073485	1072742	1073485	2	1072742,1073398,	1073309,1073485,	P49775
593	YDR306C	chrIV	-	1073731	1075168	1073731	1075168	1	1073731,	1075168,	Q06640
593	YDR307W	chrIV	+	1075861	1077850	1075861	1077850	1	1075861,	1077850,	Q06644
593	YDR308C	chrIV	-	1078023	1078446	1078023	1078446	1	1078023,	1078446,	P47822
593	YDR309C	chrIV	-	1079044	1080196	1079044	1080196	1	1079044,	1080196,	Q06648
593	YDR310C	chrIV	-	1081124	1084313	1081124	1084313	1	1081124,	1084313,	P46676
593	YDR311W	chrIV	+	1085062	1086991	1085062	1086991	1	1085062,	1086991,	P32776
593	YDR312W	chrIV	+	1087578	1088940	1087578	1088940	1	1087578,	1088940,	Q12153
593	YDR313C	chrIV	-	1089216	1090077	1089216	1090077	1	1089216,	1090077,	Q06651
593	YDR314C	chrIV	-	1090430	1092509	1090430	1092509	1	1090430,	1092509,	Q06665
593	YDR315C	chrIV	-	1092738	1093584	1092738	1093584	1	1092738,	1093584,	Q06667
593	YDR316W	chrIV	+	1093760	1095176	1093760	1095176	1	1093760,	1095176,	Q06668
593	YDR316W-B	chrIV	+	1096061	1101330	1096061	1101330	2	1096061,1097367,	1097366,1101330,	P0C2I2
593	YDR316W-A	chrIV	+	1096061	1097384	1096061	1097384	1	1096061,	1097384,	Q12231
593	YDR317W	chrIV	+	1102181	1103426	1102181	1103426	1	1102181,	1103426,	Q06674
593	YDR318W	chrIV	+	1103755	1104945	1103755	1104945	2	1103755,1103890,	1103807,1104945,	Q06675
593	YDR319C	chrIV	-	1105000	1105825	1105000	1105825	1	1105000,	1105825,	Q06676
593	YDR320C	chrIV	-	1106092	1108099	1106092	1108099	1	1106092,	1108099,	Q06677
593	YDR320C-A	chrIV	-	1108277	1108496	1108277	1108496	1	1108277,	1108496,	P69851
593	YDR320W-B	chrIV	+	1108481	1108619	1108481	1108619	1	1108481,	1108619,	n/a
593	YDR321W	chrIV	+	1108699	1109845	1108699	1109845	1	1108699,	1109845,	P38986
593	YDR322W	chrIV	+	1110586	1111690	1110586	1111690	1	1110586,	1111690,	Q06678
593	YDR322C-A	chrIV	-	1112000	1112291	1112000	1112291	1	1112000,	1112291,	P81449
593	YDR323C	chrIV	-	1112477	1114025	1112477	1114025	1	1112477,	1114025,	P32609
593	YDR324C	chrIV	-	1114430	1116761	1114430	1116761	1	1114430,	1116761,	Q06679
593	YDR325W	chrIV	+	1117121	1120229	1117121	1120229	1	1117121,	1120229,	Q06680
593	YDR326C	chrIV	-	1120604	1124921	1120604	1124921	1	1120604,	1124921,	Q06681
593	YDR327W	chrIV	+	1125297	1125624	1125297	1125624	1	1125297,	1125624,	n/a
593	YDR328C	chrIV	-	1125429	1126014	1125429	1126014	1	1125429,	1126014,	P52286
593	YDR329C	chrIV	-	1126265	1127591	1126265	1127591	1	1126265,	1127591,	P28795
593	YDR330W	chrIV	+	1127867	1129370	1127867	1129370	1	1127867,	1129370,	Q06682
593	YDR331W	chrIV	+	1129583	1130819	1129583	1130819	1	1129583,	1130819,	P49018
593	YDR332W	chrIV	+	1130996	1133066	1130996	1133066	1	1130996,	1133066,	Q06683
593	YDR333C	chrIV	-	1133255	1135427	1133255	1135427	1	1133255,	1135427,	Q05468
593	YDR334W	chrIV	+	1135927	1140472	1135927	1140472	1	1135927,	1140472,	Q05471
593	YDR335W	chrIV	+	1141162	1144837	1141162	1144837	1	1141162,	1144837,	P52918
593	YDR336W	chrIV	+	1145086	1146031	1145086	1146031	1	1145086,	1146031,	Q05473
593	YDR337W	chrIV	+	1146313	1147174	1146313	1147174	1	1146313,	1147174,	P21771
593	YDR338C	chrIV	-	1147373	1149461	1147373	1149461	1	1147373,	1149461,	Q05497
593	YDR339C	chrIV	-	1149945	1150515	1149945	1150515	1	1149945,	1150515,	Q05498
593	YDR340W	chrIV	+	1150875	1151178	1150875	1151178	1	1150875,	1151178,	n/a
593	YDR341C	chrIV	-	1151797	1153621	1151797	1153621	1	1151797,	1153621,	Q05506
593	YDR342C	chrIV	-	1154210	1155923	1154210	1155923	1	1154210,	1155923,	P39004
593	YDR343C	chrIV	-	1159602	1161315	1159602	1161315	1	1159602,	1161315,	P39003
593	YDR344C	chrIV	-	1162000	1162444	1162000	1162444	1	1162000,	1162444,	n/a
593	YDR345C	chrIV	-	1162951	1164655	1162951	1164655	1	1162951,	1164655,	P32466
593	YDR346C	chrIV	-	1167208	1168654	1167208	1168654	1	1167208,	1168654,	Q05515
593	YDR347W	chrIV	+	1169172	1170138	1169172	1170138	1	1169172,	1170138,	P10662
593	YDR348C	chrIV	-	1170320	1171820	1170320	1171820	1	1170320,	1171820,	Q05518
593	YDR349C	chrIV	-	1172380	1174171	1172380	1174171	1	1172380,	1174171,	Q06325
593	YDR350C	chrIV	-	1176332	1178168	1176332	1178168	1	1176332,	1178168,	P50273
594	YDR352W	chrIV	+	1181794	1182748	1181794	1182748	1	1181794,	1182748,	Q06328
594	YDR353W	chrIV	+	1183292	1184252	1183292	1184252	1	1183292,	1184252,	P29509
594	YDR354W	chrIV	+	1184740	1185883	1184740	1185883	1	1184740,	1185883,	P07285
594	YDR354C-A	chrIV	-	1185132	1185276	1185132	1185276	1	1185132,	1185276,	n/a
594	YDR355C	chrIV	-	1186060	1186363	1186060	1186363	1	1186060,	1186363,	n/a
594	YDR356W	chrIV	+	1186100	1188935	1186100	1188935	1	1186100,	1188935,	P32380
594	YDR357C	chrIV	-	1189192	1189561	1189192	1189561	1	1189192,	1189561,	Q06333
594	YDR358W	chrIV	+	1190052	1191726	1190052	1191726	1	1190052,	1191726,	Q06336
594	YDR359C	chrIV	-	1191929	1194878	1191929	1194878	1	1191929,	1194878,	Q06337
594	YDR360W	chrIV	+	1194591	1194978	1194591	1194978	1	1194591,	1194978,	n/a
[truncated: 4,718 more rows]
