# Supplementary material for: RNA polymerase II depletion promotes transcription of alternative mRNA species
Source: BMC Mol Biol. 2016 Aug 30;17(1):20. doi: 10.1186/s12867-016-0074-8 (PMC5004267; doi:10.1186/s12867-016-0074-8)
Supplement: Supplementary file 4 — 10.1186/s12867-016-0074-8 Gene expression data files. Text files of all absolute and normalized reads, as described in the text, are contained within the gene expression data files. [file 12867_2016_74_MOESM4_ESM.zip › supplemental data/sgdToName2008.txt]

name	value
YAL068W-A	YAL068W-A
YAL064W	YAL064W
YAL058W	CNE1
YAL055W	PEX22
YAL051W	OAF1
YAL031W-A	YAL031W-A
YAL017W	PSK1
YAL013W	DEP1
YAL009W	SPO7
YAR033W	MST28
YAR042W	SWH1
YAR061W	YAR061W
YAR064W	YAR064W
YAR068W	YAR068W
YAR071W	PHO11
YAR075W	YAR075W
YAL069W	YAL069W
YAL067W-A	YAL067W-A
YAL064W-B	YAL064W-B
YAL062W	GDH3
YAL061W	YAL061W
YAL060W	BDH1
YAL056W	GPB2
YAL037W	YAL037W
YAL027W	YAL027W
YAL019W-A	YAL019W-A
YAL019W	FUN30
YAL016W	TPD3
YAL012W	CYS3
YAL008W	FUN14
YAL004W	YAL004W
YAR015W	ADE1
YAR027W	UIP3
YAR028W	YAR028W
YAR031W	PRM9
YAR035W	YAT1
YAR053W	YAR053W
YAR062W	YAR062W
YAL066W	YAL066W
YAL059W	ECM1
YAL053W	YAL053W
YAL047W-A	YAL047W-A
YAL044W-A	YAL044W-A
YAL042W	ERV46
YAL041W	CDC24
YAL038W	CDC19
YAL035W	FUN12
YAL034W-A	MTW1
YAL033W	POP5
YAL028W	FRT2
YAL002W	VPS8
YAR002W	NUP60
YAR003W	SWD1
YAR008W	SEN34
YAR019W-A	YAR019W-A
YAR029W	YAR029W
YAR050W	FLO1
YAR066W	YAR066W
YAR073W	IMD1
YAR070C	YAR070C
YAR069C	YAR069C
YAR047C	YAR047C
YAR035C-A	YAR035C-A
YAR020C	PAU7
YAR010C	YAR010C
YAL015C	NTG1
YAL016C-A	YAL016C-A
YAL023C	PMT2
YAL024C	LTE1
YAL029C	MYO4
YAL040C	CLN3
YAL043C	PTA1
YAL049C	YAL049C
YAL063C	FLO9
YAL065C	YAL065C
YAL068C	YAL068C
YAR019C	CDC15
YAR018C	KIN3
YAR014C	BUD14
YAR007C	RFA1
YAL007C	ERP2
YAL014C	SYN8
YAL016C-B	YAL016C-B
YAL021C	CCR4
YAL026C	DRS2
YAL031C	FUN21
YAL037C-B	YAL037C-B
YAL045C	YAL045C
YAL046C	YAL046C
YAL047C	SPC72
YAL054C	ACS1
YAL056C-A	YAL056C-A
YAL067C	SEO1
YAR060C	YAR060C
YAR030C	YAR030C
YAR023C	YAR023C
YAR009C	YAR009C
YAR002C-A	ERP1
YAL005C	SSA1
YAL010C	MDM10
YAL018C	YAL018C
YAL020C	ATS1
YAL022C	FUN26
YAL025C	MAK16
YAL026C-A	YAL026C-A
YAL032C	PRP45
YAL034C-B	YAL034C-B
YAL036C	YAL036C
YAL037C-A	YAL037C-A
YAL039C	CYC3
YAL042C-A	YAL042C-A
YAL048C	YAL048C
YAL059C-A	YAL059C-A
YAL063C-A	YAL063C-A
YAL064C-A	YAL064C-A
YBL113W-A	YBL113W-A
YBL107W-A	YBL107W-A
YBL098W	BNA4
YBL097W	BRN1
YBL081W	YBL081W
YBL079W	NUP170
YBL069W	AST1
YBL062W	YBL062W
YBL058W	SHP1
YBL054W	YBL054W
YBL053W	YBL053W
YBL046W	YBL046W
YBL041W	PRE7
YBL025W	RRN10
YBL024W	NCL1
YBL020W	RFT1
YBL016W	FUS3
YBL015W	ACH1
YBL008W	HIR1
YBR005W	YBR005W
YBR006W	UGA2
YBR012W-A	YBR012W-A
YBR016W	YBR016W
YBR021W	FUR4
YBR022W	YBR022W
YBR031W	RPL4A
YBR032W	YBR032W
YBR047W	YBR047W
YBR054W	YRO2
YBR056W-A	YBR056W-A
YBR072W	HSP26
YBR074W	YBR074W
YBR096W	YBR096W
YBR097W	VPS15
YBR103W	SIF2
YBR108W	YBR108W
YBR110W	ALG1
YBR114W	RAD16
YBR126W-B	YBR126W-B
YBR141W-A	YBR141W-A
YBR147W	YBR147W
YBR152W	SPP381
YBR158W	AMN1
YBR159W	YBR159W
YBR171W	SEC66
YBR175W	SWD3
YBR178W	YBR178W
YBR183W	YPC1
YBR184W	YBR184W
YBR187W	YBR187W
YBR191W-A	YBR191W-A
YBR194W	YBR194W
YBR199W	KTR4
YBR200W-A	YBR200W-A
YBR201W	DER1
YBR212W	NGR1
YBR223W-A	YBR223W-A
YBR224W	YBR224W
YBR235W	YBR235W
YBR242W	YBR242W
YBR246W	YBR246W
YBR253W	SRB6
YBR265W	TSC10
YBR271W	YBR271W
YBR284W	YBR284W
YBR290W	BSD2
YBR299W	MAL32
YBL108W	YBL108W
YBL102W	SFT2
YBL095W	YBL095W
YBL073W	YBL073W
YBL065W	YBL065W
YBL063W	KIP1
YBL056W	PTC3
YBL044W	YBL044W
YBL043W	ECM13
YBL037W	APL3
YBL032W	HEK2
YBL031W	SHE1
YBL009W	YBL009W
YBL005W-A	YBL005W-A
YBL004W	UTP20
YBL002W	HTB2
YBR024W	SCO2
YBR030W	YBR030W
YBR038W	CHS2
YBR039W	ATP3
YBR041W	FAT1
YBR071W	YBR071W
YBR083W	TEC1
YBR089W	YBR089W
YBR098W	MMS4
YBR113W	YBR113W
YBR118W	TEF2
YBR126W-A	YBR126W-A
YBR135W	CKS1
YBR137W	YBR137W
YBR142W	MAK5
YBR145W	ADH5
YBR149W	ARA1
YBR153W	RIB7
YBR160W	CDC28
YBR161W	CSH1
YBR162W-A	YSY6
YBR163W	DEM1
YBR165W	UBS1
YBR168W	PEX32
YBR176W	ECM31
YBR180W	DTR1
YBR200W	BEM1
YBR205W	KTR3
YBR207W	FTH1
YBR209W	YBR209W
YBR210W	ERV15
YBR213W	MET8
YBR214W	SDS24
YBR215W	HPC2
YBR217W	ATG12
YBR221W-A	YBR221W-A
YBR225W	YBR225W
YBR228W	SLX1
YBR230W-A	YBR230W-A
YBR233W	PBP2
YBR237W	PRP5
YBR251W	MRPS5
YBR252W	DUT1
YBR255W	YBR255W
YBR259W	YBR259W
YBR282W	MRPL27
YBR285W	YBR285W
YBR287W	YBR287W
YBR289W	SNF5
YBR293W	YBR293W
YBR294W	SUL1
YBR301W	DAN3
YBL109W	YBL109W
YBL099W	ATP1
YBL092W	RPL32
YBL090W	MRP21
YBL085W	BOI1
YBL077W	YBL077W
YBL071W-A	KTI11
YBL060W	YBL060W
YBL049W	MOH1
YBL048W	YBL048W
YBL038W	MRPL16
YBL029W	YBL029W
YBL019W	APN2
YBL013W	FMT1
YBL011W	SCT1
YBL008W-A	YBL008W-A
YBL006W-A	YBL006W-A
YBL005W	PDR3
YBR003W	COQ1
YBR010W	HHT1
YBR020W	GAL1
YBR033W	YBR033W
YBR040W	FIG1
YBR051W	YBR051W
YBR056W	YBR056W
YBR064W	YBR064W
YBR076W	ECM8
YBR084W	MIS1
YBR085W	AAC3
YBR087W	RFC5
YBR094W	YBR094W
YBR104W	YMC2
YBR106W	PHO88
YBR124W	YBR124W
YBR131W	CCZ1
YBR134W	YBR134W
YBR136W	MEC1
YBR139W	YBR139W
YBR146W	MRPS9
YBR148W	YSW1
YBR151W	APD1
YBR155W	CNS1
YBR190W	YBR190W
YBR192W	RIM2
YBR202W	CDC47
YBR203W	COS111
YBR206W	YBR206W
YBR233W-A	DAD3
YBR244W	GPX2
YBR250W	YBR250W
YBR257W	POP4
YBR267W	REI1
YBR268W	MRPL37
YBR274W	CHK1
YBR278W	DPB3
YBR279W	PAF1
YBR286W	APE3
YBR295W	PCA1
YBR297W	MAL33
YBR298C	MAL31
YBR296C-A	YBR296C-A
YBR281C	YBR281C
YBR277C	YBR277C
YBR276C	PPS1
YBR266C	YBR266C
YBR254C	TRS20
YBR241C	YBR241C
YBR238C	YBR238C
YBR234C	ARC40
YBR229C	ROT2
YBR220C	YBR220C
YBR216C	YBP1
YBR208C	DUR1,2
YBR204C	YBR204C
YBR193C	MED8
YBR188C	NTC20
YBR182C	SMP1
YBR167C	POP7
YBR166C	TYR1
YBR162C	YBR162C
YBR132C	AGP2
YBR125C	PTC4
YBR123C	TFC1
YBR121C	GRS1
YBR117C	TKL2
YBR115C	LYS2
YBR109C	CMD1
YBR105C	VID24
YBR093C	PHO5
YBR085C-A	YBR085C-A
YBR077C	YBR077C
YBR069C	TAT1
YBR065C	ECM2
YBR063C	YBR063C
YBR060C	ORC2
YBR055C	PRP6
YBR050C	REG2
YBR035C	PDX3
YBR029C	CDS1
YBR028C	YBR028C
YBR026C	ETR1
YBR025C	YBR025C
YBR018C	GAL7
YBR017C	KAP104
YBR015C	MNN2
YBR013C	YBR013C
YBR012C	YBR012C
YBR009C	HHF1
YBR007C	YBR007C
YBR001C	NTH2
YBL001C	ECM15
YBL003C	HTA2
YBL006C	LDB7
YBL014C	RRN6
YBL023C	MCM2
YBL034C	STU1
YBL035C	POL12
YBL042C	FUI1
YBL047C	EDE1
YBL051C	PIN4
YBL064C	PRX1
YBL066C	SEF1
YBL067C	UBP13
YBL071C	YBL071C
YBL071C-B	YBL071C-B
YBL074C	AAR2
YBL075C	SSA3
YBL076C	ILS1
YBL078C	ATG8
YBL080C	PET112
YBL083C	YBL083C
YBL084C	CDC27
YBL086C	YBL086C
YBL091C	MAP2
YBL100C	YBL100C
YBL106C	SRO77
YBL112C	YBL112C
YBR302C	COS2
YBR300C	YBR300C
YBR296C	PHO89
YBR275C	RIF1
YBR272C	HSM3
YBR270C	YBR270C
YBR262C	YBR262C
YBR261C	YBR261C
YBR260C	RGD1
YBR256C	RIB5
YBR248C	HIS7
YBR247C	ENP1
YBR245C	ISW1
YBR243C	ALG7
YBR232C	YBR232C
YBR231C	SWC5
YBR227C	MCX1
YBR226C	YBR226C
YBR222C	PCS60
YBR218C	PYC2
YBR211C	AME1
YBR196C-B	YBR196C-B
YBR195C	MSI1
YBR169C	SSE2
YBR157C	ICS2
YBR156C	SLI15
YBR154C	RPB5
YBR143C	SUP45
YBR131C-A	YBR131C-A
YBR130C	SHE3
YBR129C	OPY1
YBR128C	ATG14
YBR127C	VMA2
YBR126C	TPS1
YBR121C-A	YBR121C-A
YBR116C	YBR116C
YBR107C	IML3
YBR103C-A	YBR103C-A
YBR101C	FES1
YBR099C	YBR099C
YBR089C-A	NHP6B
YBR088C	POL30
YBR080C	SEC18
YBR079C	RPG1
YBR076C-A	YBR076C-A
YBR072C-A	YBR072C-A
YBR068C	BAP2
YBR067C	TIP1
YBR053C	YBR053C
YBR049C	REB1
YBR046C	ZTA1
YBR045C	GIP1
YBR044C	TCM62
YBR042C	YBR042C
YBR037C	SCO1
YBR034C	HMT1
YBR023C	CHS3
YBR019C	GAL10
YBR014C	YBR014C
YBR011C	IPP1
YBL007C	SLA1
YBL010C	YBL010C
YBL017C	PEP1
YBL021C	HAP3
YBL022C	PIM1
YBL028C	YBL028C
YBL029C-A	YBL029C-A
YBL033C	RIB1
YBL039C	URA7
YBL045C	COR1
YBL055C	YBL055C
YBL082C	RHK1
YBL088C	TEL1
YBL094C	YBL094C
YBL096C	YBL096C
YBL101C	ECM21
YBL103C	RTG3
YBL107C	YBL107C
YBL113C	YBL113C
YBR298C-A	YBR298C-A
YBR292C	YBR292C
YBR291C	CTP1
YBR288C	APM3
YBR283C	SSH1
YBR273C	UBX7
YBR269C	YBR269C
YBR258C	SHG1
YBR249C	ARO4
YBR240C	THI2
YBR239C	YBR239C
YBR236C	ABD1
YBR223C	TDP1
YBR221C	PDB1
YBR198C	TAF5
YBR197C	YBR197C
YBR196C-A	YBR196C-A
YBR196C	PGI1
YBR185C	MBA1
YBR182C-A	YBR182C-A
YBR179C	FZO1
YBR177C	EHT1
YBR174C	YBR174C
YBR173C	UMP1
YBR170C	NPL4
YBR164C	ARL1
YBR150C	TBS1
YBR144C	YBR144C
YBR141C	YBR141C
YBR140C	IRA1
YBR138C	YBR138C
YBR133C	HSL7
YBR120C	CBP6
YBR112C	CYC8
YBR111C	YSA1
YBR102C	EXO84
YBR092C	PHO3
YBR091C	MRS5
YBR086C	IST2
YBR081C	SPT7
YBR070C	YBR070C
YBR066C	NRG2
YBR061C	TRM7
YBR059C	AKL1
YBR058C-A	TSC3
YBR057C	MUM2
YBR052C	YBR052C
YBR043C	YBR043C
YBR036C	CSG2
YBR027C	YBR027C
YBR008C	FLR1
YBR004C	YBR004C
YBR002C	RER2
YBL012C	YBL012C
YBL030C	PET9
YBL036C	YBL036C
YBL039C-A	YBL039C-A
YBL052C	SAS3
YBL057C	PTH2
YBL061C	SKT5
YBL070C	YBL070C
YBL072C	RPS8A
YBL093C	ROX3
YBL105C	PKC1
YCL074W	YCL074W
YCL069W	YCL069W
YCL066W	HMLALPHA1
YCL063W	VAC17
YCL058W-A	YCL058W-A
YCL042W	YCL042W
YCL039W	GID7
YCL036W	GFD2
YCL028W	RNQ1
YCL027W	FUS1
YCL014W	BUD3
YCL001W	RER1
YCL001W-A	YCL001W-A
YCR008W	SAT4
YCR012W	PGK1
YCR020W-B	HTL1
YCR032W	BPH1
YCR033W	SNT1
YCR038W-A	YCR038W-A
YCR040W	MATALPHA1
YCR048W	ARE1
YCR051W	YCR051W
YCR063W	BUD31
YCR069W	CPR4
YCR075W-A	YCR075W-A
YCR079W	YCR079W
YCR085W	YCR085W
YCR089W	FIG2
YCR106W	RDS1
YCL075W	YCL075W
YCL065W	YCL065W
YCL055W	KAR4
YCL046W	YCL046W
YCL034W	LSB5
YCL005W	YCL005W
YCR001W	YCR001W
YCR019W	MAK32
YCR036W	RBK1
YCR041W	YCR041W
YCR053W	THR4
YCR068W	ATG15
YCR073W-A	SOL2
YCR083W	TRX3
YCR087W	YCR087W
YCR088W	ABP1
YCR091W	KIN82
YCR102W-A	YCR102W-A
YCR107W	AAD3
YCL076W	YCL076W
YCL057W	PRD1
YCL054W	SPB1
YCL051W	LRE1
YCL048W	YCL048W
YCL040W	GLK1
YCL032W	STE50
YCL024W	KCC4
YCL021W-A	YCL021W-A
YCL020W	YCL020W
YCL018W	LEU2
YCL004W	PGS1
YCR003W	MRPL32
YCR016W	YCR016W
YCR034W	FEN1
YCR045W-A	YCR045W-A
YCR047W-A	YCR047W-A
YCR052W	RSC6
YCR060W	YCR060W
YCR061W	YCR061W
YCR065W	HCM1
YCR066W	RAD18
YCR081W	SRB8
YCR082W	YCR082W
YCR086W	CSM1
YCR093W	CDC39
YCR094W	CDC50
YCR095W-A	YCR095W-A
YCR097W-A	YCR097W-A
YCR104W	PAU3
YCR105W	ADH7
YCR108C	YCR108C
YCR101C	YCR101C
YCR099C	YCR099C
YCR098C	GIT1
YCR096C	HMRA2
YCR084C	TUP1
YCR081C-A	YCR081C-A
YCR064C	YCR064C
YCR059C	YIH1
YCR057C	PWP2
YCR050C	YCR050C
YCR049C	YCR049C
YCR043C	YCR043C
YCR038C	BUD5
YCR037C	PHO87
YCR035C	RRP43
YCR026C	YCR026C
YCR024C-B	YCR024C-B
YCR022C	YCR022C
YCR020C-A	MAK31
YCR018C-A	YCR018C-A
YCR014C	POL4
YCR013C	YCR013C
YCR010C	ADY2
YCL016C	DCC1
YCL023C	YCL023C
YCL025C	AGP1
YCL030C	HIS4
YCL041C	YCL041C
YCL049C	YCL049C
YCL050C	APA1
YCL052C	PBN1
YCL056C	YCL056C
YCL058C	FYV5
YCL061C	MRC1
YCL064C	CHA1
YCR087C-A	YCR087C-A
YCR072C	YCR072C
YCR071C	IMG2
YCR067C	SED4
YCR047C	BUD23
YCR046C	IMG1
YCR045C	YCR045C
YCR039C	MATALPHA2
YCR024C	YCR024C
YCR021C	HSP30
YCR018C	SRD1
YCR017C	CWH43
YCR011C	ADP1
YCR009C	RVS161
YCR007C	YCR007C
YCR002C	CDC10
YCL007C	YCL007C
YCL008C	STP22
YCL009C	ILV6
YCL011C	GBP2
YCL022C	YCL022C
YCL038C	ATG22
YCL043C	PDI1
YCL044C	YCL044C
YCL047C	YCL047C
YCL057C-A	YCL057C-A
YCL067C	HMLALPHA2
YCL073C	YCL073C
YCR102C	YCR102C
YCR100C	YCR100C
YCR095C	YCR095C
YCR092C	MSH3
YCR090C	YCR090C
YCR077C	PAT1
YCR076C	YCR076C
YCR075C	ERS1
YCR073C	SSK22
YCR054C	CTR86
YCR044C	PER1
YCR042C	TAF2
YCR030C	SYP1
YCR028C	FEN2
YCR027C	RHB1
YCR025C	YCR025C
YCR024C-A	PMP1
YCR023C	YCR023C
YCR020C	PET18
YCR015C	YCR015C
YCR006C	YCR006C
YCR005C	CIT2
YCR004C	YCP4
YCL010C	SGF29
YCL017C	NFS1
YCL026C-A	FRM2
YCL026C-B	YCL026C-B
YCL029C	BIK1
YCL031C	RRP7
YCL033C	YCL033C
YCL035C	GRX1
YCL045C	YCL045C
YCL059C	KRR1
YCL068C	YCL068C
YDL244W	THI13
YDL241W	YDL241W
YDL236W	PHO13
YDL232W	OST4
YDL212W	SHR3
YDL210W	UGA4
YDL207W	GLE1
YDL204W	RTN2
YDL202W	MRPL11
YDL201W	TRM8
YDL195W	SEC31
YDL193W	YDL193W
YDL186W	YDL186W
YDL182W	LYS20
YDL179W	PCL9
YDL173W	YDL173W
YDL170W	UGA3
YDL163W	YDL163W
YDL159W-A	YDL159W-A
YDL156W	YDL156W
YDL146W	YDL146W
YDL138W	RGT2
YDL137W	ARF2
YDL133W	YDL133W
YDL130W-A	STF1
YDL124W	YDL124W
YDL120W	YFH1
YDL117W	CYK3
YDL116W	NUP84
YDL114W-A	YDL114W-A
YDL114W	YDL114W
YDL107W	MSS2
YDL105W	QRI2
YDL095W	PMT1
YDL093W	PMT5
YDL085W	NDE2
YDL051W	LHP1
YDL047W	SIT4
YDL034W	YDL034W
YDL030W	PRP9
YDL026W	YDL026W
YDL021W	GPM2
YDL013W	HEX3
YDL006W	PTC1
YDL004W	ATP16
YDR007W	TRP1
YDR011W	SNQ2
YDR012W	RPL4B
YDR014W	RAD61
YDR031W	YDR031W
YDR035W	ARO3
YDR037W	KRS1
YDR047W	HEM12
YDR055W	PST1
YDR057W	YOS9
YDR065W	YDR065W
YDR073W	SNF11
YDR099W	BMH2
YDR103W	STE5
YDR118W-A	YDR118W-A
YDR119W	YDR119W
YDR121W	DPB4
YDR127W	ARO1
YDR137W	RGP1
YDR138W	HPR1
YDR150W	NUM1
YDR160W	SSY1
YDR161W	YDR161W
YDR176W	NGG1
YDR178W	SDH4
YDR180W	SCC2
YDR188W	CCT6
YDR189W	SLY1
YDR191W	HST4
YDR193W	YDR193W
YDR199W	YDR199W
YDR201W	SPC19
YDR203W	YDR203W
YDR208W	MSS4
YDR210W	YDR210W
YDR210W-A	YDR210W-A
YDR211W	GCD6
YDR212W	TCP1
YDR214W	AHA1
YDR221W	YDR221W
YDR222W	YDR222W
YDR226W	ADK1
YDR234W	LYS4
YDR241W	BUD26
YDR242W	AMD2
YDR244W	PEX5
YDR252W	BTT1
YDR254W	CHL4
YDR273W	DON1
YDR275W	BSC2
YDR279W	RNH202
YDR285W	ZIP1
YDR296W	MHR1
YDR302W	GPI11
YDR312W	SSF2
YDR327W	YDR327W
YDR340W	YDR340W
YDR347W	MRP1
YDR358W	GGA1
YDR360W	YDR360W
YDR363W	ESC2
YDR368W	YPR1
YDR376W	ARH1
YDR379W	RGA2
YDR388W	RVS167
YDR416W	SYF1
YDR421W	ARO80
YDR431W	YDR431W
YDR432W	NPL3
YDR434W	GPI17
YDR439W	LRS4
YDR440W	DOT1
YDR444W	YDR444W
YDR446W	ECM11
YDR448W	ADA2
YDR452W	PPN1
YDR457W	TOM1
YDR494W	YDR494W
YDR509W	YDR509W
YDR511W	ACN9
YDR531W	YDR531W
YDR539W	YDR539W
YDL248W	COS7
YDL242W	YDL242W
YDL240W	LRG1
YDL230W	PTP1
YDL229W	SSB1
YDL221W	YDL221W
YDL218W	YDL218W
YDL196W	YDL196W
YDL194W	SNF3
YDL185W	TFP1
YDL178W	DLD2
YDL168W	SFA1
YDL165W	CDC36
YDL155W	CLB3
YDL150W	RPC53
YDL147W	RPN5
YDL143W	CCT4
YDL131W	LYS21
YDL128W	VCX1
YDL123W	SNA4
YDL122W	UBP1
YDL102W	CDC2
YDL092W	SRP14
YDL084W	SUB2
YDL070W	BDF2
YDL068W	YDL068W
YDL066W	IDP1
YDL062W	YDL062W
YDL058W	USO1
YDL057W	YDL057W
YDL056W	MBP1
YDL046W	YDL046W
YDL045W-A	MRP10
YDL031W	DBP10
YDL025W-A	YDL025W-A
YDL014W	NOP1
YDL007W	RPT2
YDL003W	MCD1
YDR004W	RAD57
YDR021W	FAL1
YDR053W	YDR053W
YDR061W	YDR061W
YDR062W	LCB2
YDR063W	YDR063W
YDR075W	PPH3
YDR080W	VPS41
YDR093W	DNF2
YDR108W	GSG1
YDR110W	FOB1
YDR118W	APC4
YDR124W	YDR124W
YDR126W	SWF1
YDR128W	YDR128W
YDR152W	GIR2
YDR156W	RPA14
YDR159W	SAC3
YDR163W	CWC15
YDR172W	SUP35
YDR174W	HMO1
YDR179W-A	YDR179W-A
YDR183W	PLP1
YDR194W-A	YDR194W-A
YDR195W	REF2
YDR206W	EBS1
YDR225W	HTA1
YDR229W	IVY1
YDR232W	HEM1
YDR246W-A	YDR246W-A
YDR251W	PAM1
YDR262W	YDR262W
YDR265W	PEX10
YDR272W	GLO2
YDR287W	YDR287W
YDR288W	YDR288W
YDR290W	YDR290W
YDR297W	SUR2
YDR301W	CFT1
YDR307W	YDR307W
YDR311W	TFB1
YDR321W	ASP1
YDR322W	MRPL35
YDR334W	SWR1
YDR335W	MSN5
YDR336W	YDR336W
YDR337W	MRPS28
YDR351W	SBE2
YDR352W	YDR352W
YDR354W	TRP4
YDR371W	CTS2
YDR377W	ATP17
YDR380W	ARO10
YDR382W	RPP2B
YDR385W	EFT2
YDR393W	SHE9
YDR395W	SXM1
YDR399W	HPT1
YDR405W	MRP20
YDR406W-A	YDR406W-A
YDR409W	SIZ1
YDR418W	RPL12B
YDR427W	RPN9
YDR433W	YDR433W
YDR437W	YDR437W
YDR442W	YDR442W
YDR472W	TRS31
YDR477W	SNF1
YDR478W	SNM1
YDR483W	KRE2
YDR489W	SLD5
YDR492W	IZH1
YDR493W	YDR493W
YDR499W	LCD1
YDR510W	SMT3
YDR513W	TTR1
YDR515W	SLF1
YDR517W	YDR517W
YDR519W	FPR2
YDR525W	API2
YDR536W	STL1
YDL247W-A	YDL247W-A
YDL247W	MPH2
YDL237W	YDL237W
YDL233W	YDL233W
YDL225W	SHS1
YDL208W	NHP2
YDL206W	YDL206W
YDL192W	ARF1
YDL189W	RBS1
YDL181W	INH1
YDL180W	YDL180W
YDL176W	YDL176W
YDL161W	ENT1
YDL159W	STE7
YDL154W	MSH5
YDL152W	YDL152W
YDL149W	ATG9
YDL141W	BPL1
YDL132W	CDC53
YDL129W	YDL129W
YDL127W	PCL2
YDL118W	YDL118W
YDL112W	TRM3
YDL099W	YDL099W
YDL089W	YDL089W
YDL086W	YDL086W
YDL073W	YDL073W
YDL060W	TSR1
YDL041W	YDL041W
YDL032W	YDL032W
YDL022W	GPD1
YDL017W	CDC7
YDL010W	YDL010W
YDL008W	APC11
YDL001W	RMD1
YDR002W	YRB1
YDR003W	YDR003W
YDR003W-A	YDR003W-A
YDR009W	GAL3
YDR013W	PSF1
YDR023W	SES1
YDR024W	FYV1
YDR029W	YDR029W
YDR033W	MRH1
YDR034W-B	YDR034W-B
YDR041W	RSM10
YDR044W	HEM13
YDR049W	YDR049W
YDR060W	MAK21
YDR068W	DOS2
YDR074W	TPS2
YDR076W	RAD55
YDR077W	SED1
YDR079W	PET100
YDR082W	STN1
YDR089W	YDR089W
YDR094W	YDR094W
YDR096W	GIS1
YDR100W	YDR100W
YDR106W	ARP10
YDR112W	YDR112W
YDR115W	YDR115W
YDR122W	KIN1
YDR140W	YDR140W
YDR145W	TAF12
YDR147W	EKI1
YDR157W	YDR157W
YDR158W	HOM2
YDR165W	TRM82
YDR167W	TAF10
YDR168W	CDC37
YDR170W-A	YDR170W-A
YDR171W	HSP42
YDR177W	UBC1
YDR182W	CDC1
YDR182W-A	YDR182W-A
YDR197W	CBS2
YDR204W	COQ4
YDR213W	UPC2
YDR216W	ADR1
YDR223W	YDR223W
YDR227W	SIR4
YDR230W	YDR230W
YDR235W	PRP42
YDR237W	MRPL7
YDR245W	MNN10
YDR246W	TRS23
YDR247W	VHS1
YDR261W-A	YDR261W-A
YDR268W	MSW1
YDR270W	CCC2
YDR280W	RRP45
YDR291W	YDR291W
YDR299W	BFR2
YDR316W	OMS1
YDR316W-A	YDR316W-A
YDR317W	YDR317W
YDR320W-B	YDR320W-B
YDR325W	YCG1
YDR330W	UBX5
YDR331W	GPI8
YDR332W	YDR332W
YDR353W	TRR1
YDR356W	SPC110
YDR363W-A	SEM1
YDR365W-A	YDR365W-A
YDR373W	FRQ1
YDR386W	MUS81
YDR389W	SAC7
YDR392W	SPT3
YDR394W	RPT3
YDR396W	YDR396W
YDR398W	UTP5
YDR401W	YDR401W
YDR403W	DIT1
YDR406W	PDR15
YDR412W	YDR412W
YDR419W	RAD30
YDR420W	HKR1
YDR425W	SNX41
YDR436W	PPZ2
YDR438W	YDR438W
YDR456W	NHX1
YDR460W	TFB3
YDR461W	MFA1
YDR462W	MRPL28
YDR464W	SPP41
YDR466W	PKH3
YDR469W	SDC1
YDR480W	DIG2
YDR484W	VPS52
YDR501W	PLM2
YDR518W	EUG1
YDR521W	YDR521W
YDR525W-A	SNA2
YDR527W	RBA50
YDR528W	HLR1
YDR538W	PAD1
YDR542W	YDR542W
YDR545W	YRF1-1
YDR540C	YDR540C
YDR534C	FIT1
YDR533C	HSP31
YDR530C	APA2
YDR524C	AGE1
YDR522C	SPS2
YDR510C-A	YDR510C-A
YDR473C	PRP3
YDR465C	RMT2
YDR458C	YDR458C
YDR454C	GUK1
YDR445C	YDR445C
YDR441C	APT2
YDR429C	TIF35
YDR428C	YDR428C
YDR404C	RPB7
YDR391C	YDR391C
YDR390C	UBA2
YDR387C	YDR387C
YDR372C	VPS74
YDR370C	YDR370C
YDR369C	XRS2
YDR359C	VID21
YDR350C	TCM10
YDR348C	YDR348C
YDR342C	HXT7
YDR338C	YDR338C
YDR333C	YDR333C
YDR329C	PEX3
YDR326C	YDR326C
YDR324C	UTP4
YDR323C	PEP7
YDR322C-A	TIM11
YDR320C-A	DAD4
YDR314C	YDR314C
YDR310C	SUM1
YDR303C	RSC3
YDR300C	PRO1
YDR294C	DPL1
YDR286C	YDR286C
YDR283C	GCN2
YDR281C	PHM6
YDR267C	YDR267C
YDR266C	YDR266C
YDR263C	DIN7
YDR259C	YAP6
YDR258C	HSP78
YDR257C	SET7
YDR256C	CTA1
YDR253C	MET32
YDR240C	SNU56
YDR210C-C	YDR210C-C
YDR202C	RAV2
YDR200C	VPS64
YDR198C	YDR198C
YDR196C	YDR196C
YDR192C	NUP42
YDR187C	YDR187C
YDR186C	YDR186C
YDR179C	CSN9
YDR170C	SEC7
YDR155C	CPR1
YDR153C	ENT5
YDR149C	YDR149C
YDR146C	SWI5
YDR144C	MKC7
YDR133C	YDR133C
YDR116C	MRPL1
YDR109C	YDR109C
YDR097C	MSH6
YDR091C	RLI1
YDR088C	SLU7
YDR086C	SSS1
YDR085C	AFR1
YDR072C	IPT1
YDR058C	TGL2
YDR056C	YDR056C
YDR050C	TPI1
YDR042C	YDR042C
YDR040C	ENA1
YDR039C	ENA2
YDR038C	ENA5
YDR034C-A	YDR034C-A
YDR034C	LYS14
YDR026C	YDR026C
YDR020C	YDR020C
YDR016C	DAD1
YDR010C	YDR010C
YDR008C	YDR008C
YDL002C	NHP10
YDL019C	OSH2
YDL020C	RPN4
YDL027C	YDL027C
YDL035C	GPR1
YDL036C	YDL036C
YDL050C	YDL050C
YDL055C	PSA1
YDL065C	PEX19
YDL077C	VAM6
YDL078C	MDH3
YDL094C	YDL094C
YDL096C	YDL096C
YDL103C	QRI1
YDL106C	PHO2
YDL111C	RRP42
YDL115C	IWR1
YDL121C	YDL121C
YDL126C	CDC48
YDL133C-A	RPL41B
YDL142C	CRD1
YDL164C	CDC9
YDL172C	YDL172C
YDL174C	DLD1
YDL177C	YDL177C
YDL183C	YDL183C
YDL185C-A	YDL185C-A
YDL198C	GGC1
YDL205C	HEM3
YDL209C	CWC2
YDL215C	GDH2
YDL222C	YDL222C
YDL227C	HO
YDL231C	BRE4
YDL239C	ADY3
YDL243C	AAD4
YDR543C	YDR543C
YDR541C	YDR541C
YDR537C	YDR537C
YDR526C	YDR526C
YDR520C	YDR520C
YDR516C	EMI2
YDR514C	YDR514C
YDR506C	YDR506C
YDR505C	PSP1
YDR504C	YDR504C
YDR503C	LPP1
YDR488C	PAC11
YDR487C	RIB3
YDR482C	CWC21
YDR481C	PHO8
YDR476C	YDR476C
YDR467C	YDR467C
YDR464C-A	YDR464C-A
YDR459C	YDR459C
YDR455C	YDR455C
YDR453C	TSA2
YDR426C	YDR426C
YDR422C	SIP1
YDR414C	ERD1
YDR413C	YDR413C
YDR411C	DFM1
YDR408C	ADE8
YDR407C	TRS120
YDR402C	DIT2
YDR378C	LSM6
YDR371C-A	YDR371C-A
YDR366C	YDR366C
YDR365C	ESF1
YDR362C	TFC6
YDR357C	YDR357C
YDR355C	YDR355C
YDR349C	YPS7
YDR346C	SVF1
YDR345C	HXT3
YDR344C	YDR344C
YDR341C	YDR341C
YDR320C	SWA2
YDR319C	YDR319C
YDR309C	GIC2
YDR306C	YDR306C
YDR293C	SSD1
YDR284C	DPP1
YDR277C	MTH1
YDR271C	YDR271C
YDR269C	YDR269C
YDR264C	AKR1
YDR255C	RMD5
YDR250C	YDR250C
YDR248C	YDR248C
YDR243C	PRP28
YDR239C	YDR239C
YDR238C	SEC26
YDR228C	PCF11
YDR215C	YDR215C
YDR209C	YDR209C
YDR207C	UME6
YDR190C	RVB1
YDR185C	YDR185C
YDR184C	ATC1
YDR181C	SAS4
YDR175C	RSM24
YDR173C	ARG82
YDR164C	SEC1
YDR154C	YDR154C
YDR143C	SAN1
YDR142C	PEX7
YDR136C	VPS61
YDR135C	YCF1
YDR132C	YDR132C
YDR130C	FIN1
YDR123C	INO2
YDR120C	TRM1
YDR111C	YDR111C
YDR107C	YDR107C
YDR098C-A	YDR098C-A
YDR090C	YDR090C
YDR087C	RRP1
YDR084C	YDR084C
YDR071C	YDR071C
YDR070C	YDR070C
YDR069C	DOA4
YDR067C	YDR067C
YDR054C	CDC34
YDR046C	BAP3
YDR034C-C	YDR034C-C
YDR032C	PST2
YDR030C	RAD28
YDR028C	REG1
YDR027C	VPS54
YDR018C	YDR018C
YDR017C	KCS1
YDR015C	YDR015C
YDL005C	MED2
YDL011C	YDL011C
YDL015C	TSC13
YDL016C	YDL016C
YDL023C	YDL023C
YDL022C-A	YDL022C-A
YDL025C	YDL025C
YDL028C	MPS1
YDL039C	PRM7
YDL042C	SIR2
YDL043C	PRP11
YDL044C	MTF2
YDL052C	SLC1
YDL054C	MCH1
YDL059C	RAD59
YDL061C	RPS29B
YDL067C	COX9
YDL074C	BRE1
YDL086C-A	YDL086C-A
YDL090C	RAM1
YDL101C	DUN1
YDL104C	QRI7
YDL110C	YDL110C
YDL119C	YDL119C
YDL134C	PPH21
YDL140C	RPO21
YDL153C	SAS10
YDL157C	YDL157C
YDL158C	YDL158C
YDL159C-B	YDL159C-B
YDL160C	DHH1
YDL160C-A	YDL160C-A
YDL162C	YDL162C
YDL171C	GLT1
YDL175C	AIR2
YDL187C	YDL187C
YDL188C	PPH22
YDL197C	ASF2
YDL199C	YDL199C
YDL200C	MGT1
YDL203C	YDL203C
YDL211C	YDL211C
YDL214C	PRR2
YDL223C	HBT1
YDL224C	WHI4
YDL226C	GCS1
YDL228C	YDL228C
YDL234C	GYP7
YDL238C	YDL238C
YDL245C	HXT15
YDR544C	YDR544C
YDR532C	YDR532C
YDR529C	QCR7
YDR524C-A	YDR524C-A
YDR524C-B	YDR524C-B
YDR523C	SPS1
YDR512C	EMI1
YDR508C	GNP1
YDR507C	GIN4
YDR502C	SAM2
YDR498C	SEC20
YDR497C	ITR1
YDR496C	PUF6
YDR495C	VPS3
YDR491C	YDR491C
YDR490C	PKH1
YDR479C	PEX29
YDR475C	YDR475C
YDR470C	UGO1
YDR468C	TLG1
YDR451C	YHP1
YDR449C	UTP6
YDR443C	SSN2
YDR435C	PPM1
YDR430C	CYM1
YDR423C	CAD1
YDR417C	YDR417C
YDR415C	YDR415C
YDR410C	STE14
YDR384C	ATO3
YDR379C-A	YDR379C-A
YDR375C	BCS1
YDR374C	YDR374C
YDR364C	CDC40
YDR361C	BCP1
YDR354C-A	YDR354C-A
YDR343C	HXT6
YDR339C	YDR339C
YDR328C	SKP1
YDR315C	IPK1
YDR313C	PIB1
YDR308C	SRB7
YDR304C	CPR5
YDR298C	ATP5
YDR295C	HDA2
YDR292C	SRP101
YDR289C	RTT103
YDR282C	YDR282C
YDR278C	YDR278C
YDR276C	PMP3
YDR274C	YDR274C
YDR261C-C	YDR261C-C
YDR261C	EXG2
YDR260C	SWM1
YDR249C	YDR249C
YDR236C	FMN1
YDR233C	RTN1
YDR231C	COX20
YDR224C	HTB1
YDR220C	YDR220C
YDR219C	YDR219C
YDR218C	SPR28
YDR217C	RAD9
YDR194C	MSS116
YDR183C-A	YDR183C-A
YDR169C-A	YDR169C-A
YDR169C	STB3
YDR166C	SEC5
YDR162C	NBP2
YDR151C	CTH1
YDR148C	KGD2
YDR141C	DOP1
YDR131C	YDR131C
YDR125C	ECM18
YDR117C	YDR117C
YDR114C	YDR114C
YDR113C	PDS1
YDR105C	TMS1
YDR104C	SPO71
YDR102C	YDR102C
YDR101C	ARX1
YDR098C	GRX3
YDR095C	YDR095C
YDR081C	PDC2
YDR079C-A	TFB5
YDR078C	SHU2
YDR066C	YDR066C
YDR052C	DBF4
YDR051C	YDR051C
YDR048C	YDR048C
YDR045C	RPC11
YDR043C	NRG1
YDR036C	EHD3
YDR022C	CIS1
YDR019C	GCV1
YDR006C	SOK1
YDR001C	NTH1
YDL009C	YDL009C
YDL018C	ERP3
YDL024C	DIA3
YDL033C	YDL033C
YDL037C	BSC1
YDL040C	NAT1
YDL045C	FAD1
YDL048C	STP4
YDL049C	KNH1
YDL053C	PBP4
YDL063C	YDL063C
YDL071C	YDL071C
YDL072C	YDL072C
YDL076C	RXT3
YDL080C	THI3
YDL081C	RPP1A
YDL085C-A	YDL085C-A
YDL087C	LUC7
YDL088C	ASM4
YDL091C	UBX3
YDL097C	RPN6
YDL098C	SNU23
YDL100C	ARR4
YDL109C	YDL109C
YDL113C	ATG20
YDL135C	RDI1
YDL145C	COP1
YDL148C	NOP14
YDL151C	BUD30
YDL166C	FAP7
YDL167C	NRP1
YDL169C	UGX2
YDL184C	RPL41A
YDL190C	UFD2
YDL213C	NOP6
YDL216C	RRI1
YDL217C	TIM22
YDL220C	CDC13
YDL235C	YPD1
YDL240C-A	YDL240C-A
YDL246C	SOR2
YEL075W-A	YEL075W-A
YEL072W	RMD6
YEL059W	YEL059W
YEL058W	PCM1
YEL051W	VMA8
YEL044W	IES6
YEL042W	GDA1
YEL033W	YEL033W
YEL028W	YEL028W
YEL024W	RIP1
YEL022W	GEA2
YEL021W	URA3
YEL020W-A	TIM9
YEL018W	EAF5
YEL011W	GLC3
YEL010W	YEL010W
YEL008W	YEL008W
YEL004W	YEA4
YER002W	NOP16
YER005W	YND1
YER009W	NTF2
YER013W	PRP22
YER014W	HEM14
YER015W	FAA2
YER019W	ISC1
YER022W	SRB4
YER030W	YER030W
YER034W	YER034W
YER048W-A	YER048W-A
YER069W	ARG5,6
YER070W	RNR1
YER073W	ALD5
YER079W	YER079W
YER084W	YER084W
YER088W-B	YER088W-B
YER090W	TRP2
YER096W	SHC1
YER098W	UBP9
YER103W	SSA4
YER106W	MAM1
YER120W	SCS2
YER123W	YCK3
YER125W	RSP5
YER128W	YER128W
YER129W	PAK1
YER136W	GDI1
YER137W-A	YER137W-A
YER138W-A	YER138W-A
YER141W	COX15
YER146W	LSM5
YER148W	SPT15
YER148W-A	YER148W-A
YER154W	OXA1
YER157W	COG3
YER158W-A	YER158W-A
YER164W	CHD1
YER171W	RAD3
YER182W	YER182W
YER189W	YER189W
YEL071W	DLD3
YEL070W	YEL070W
YEL056W	HAT2
YEL050W-A	YEL050W-A
YEL049W	PAU2
YEL043W	YEL043W
YEL041W	YEL041W
YEL040W	UTR2
YEL038W	UTR4
YEL034W	HYP2
YEL027W	CUP5
YEL015W	EDC3
YEL013W	VAC8
YEL006W	YEL006W
YER006W	NUG1
YER011W	TIR1
YER016W	BIM1
YER020W	GPA2
YER025W	GCD11
YER035W	EDC2
YER041W	YEN1
YER046W	SPO73
YER058W	PET117
YER060W	FCY21
YER063W	THO1
YER066W	YER066W
YER067W	YER067W
YER068W	MOT2
YER072W	VTC1
YER081W	SER3
YER087W	YER087W
YER092W	IES5
YER095W	RAD51
YER097W	YER097W
YER100W	UBC6
YER107W-A	YER107W-A
YER121W	YER121W
YER143W	DDI1
YER150W	SPI1
YER152W-A	YER152W-A
YER165W	PAB1
YER169W	RPH1
YER176W	ECM32
YER177W	BMH1
YER187W	YER187W
YER190W	YRF1-2
YEL077W-A	YEL077W-A
YEL074W	YEL074W
YEL066W	HPA3
YEL065W	SIT1
YEL053W-A	YEL053W-A
YEL052W	AFG1
YEL032W	MCM3
YEL031W	SPF1
YEL030W	ECM10
YEL026W	SNU13
YEL017W	GTT3
YEL007W	YEL007W
YEL003W	GIM4
YER001W	MNN1
YER004W	YER004W
YER007W	PAC2
YER012W	PRE1
YER021W	RPN3
YER023W	PRO3
YER024W	YAT2
YER037W	PHM8
YER038W-A	YER038W-A
YER040W	GLN3
YER042W	MXR1
YER046W-A	YER046W-A
YER049W	YER049W
YER051W	YER051W
YER059W	PCL6
YER060W-A	FCY22
YER076W-A	YER076W-A
YER078W-A	YER078W-A
YER080W	YER080W
YER084W-A	YER084W-A
YER086W	ILV1
YER102W	RPS8B
YER104W	RTT105
YER112W	LSM4
YER127W	LCP5
YER131W	RPS26B
YER133W-A	YER133W-A
YER140W	YER140W
YER166W	DNF1
YER167W	BCK2
YER170W	ADK2
YER173W	RAD24
YER175W-A	YER175W-A
YER185W	YER185W
YER188W	YER188W
YER183C	FAU1
YER180C-A	SLO1
YER165C-A	YER165C-A
YER163C	YER163C
YER162C	RAD4
YER159C-A	YER159C-A
YER155C	BEM2
YER153C	PET122
YER149C	PEA2
YER147C-A	YER147C-A
YER147C	SCC4
YER145C-A	YER145C-A
YER145C	FTR1
YER139C	YER139C
YER137C	YER137C
YER132C	PMD1
YER122C	GLO3
YER119C-A	YER119C-A
YER119C	AVT6
YER101C	AST2
YER099C	PRS2
YER085C	YER085C
YER078C	YER078C
YER075C	PTP3
YER068C-A	YER068C-A
YER057C	HMF1
YER056C	FCY2
YER055C	HIS1
YER052C	HOM3
YER048C	CAJ1
YER038C	KRE29
YER029C	SMB1
YER018C	SPC25
YER006C-A	YER006C-A
YEL001C	YEL001C
YEL009C	GCN4
YEL009C-A	YEL009C-A
YEL016C	YEL016C
YEL018C-A	YEL018C-A
YEL019C	MMS21
YEL020C	YEL020C
YEL020C-B	YEL020C-B
YEL023C	YEL023C
YEL029C	BUD16
YEL046C	GLY1
YEL047C	YEL047C
YEL050C	RML2
YEL053C	MAK10
YEL055C	POL5
YEL069C	HXT13
YEL073C	YEL073C
YEL076C	YEL076C
YEL077C	YEL077C
YER190C-B	YER190C-B
YER190C-A	YER190C-A
YER188C-A	YER188C-A
YER181C	YER181C
YER180C	ISC10
YER175C	TMT1
YER172C-A	YER172C-A
YER168C	CCA1
YER159C	BUR6
YER158C	YER158C
YER156C	YER156C
YER152C	YER152C
YER142C	MAG1
YER137C-A	YER137C-A
YER135C	YER135C
YER126C	NSA2
YER110C	KAP123
YER094C	PUP3
YER093C	TSC11
YER091C-A	YER091C-A
YER091C	MET6
YER090C-A	YER090C-A
YER089C	PTC2
YER079C-A	YER079C-A
YER067C-A	YER067C-A
YER066C-A	YER066C-A
YER065C	ICL1
YER050C	RSM18
YER047C	SAP1
YER044C	ERG28
YER043C	SAH1
YER039C-A	YER039C-A
YER039C	HVG1
YER023C-A	YER023C-A
YER008C	SEC3
YEL002C	WBP1
YEL008C-A	YEL008C-A
YEL014C	YEL014C
YEL017C-A	PMP2
YEL025C	YEL025C
YEL030C-A	YEL030C-A
YEL034C-A	YEL034C-A
YEL037C	RAD23
YEL045C	YEL045C
YEL048C	YEL048C
YEL054C	RPL12A
YEL057C	YEL057C
YEL060C	PRB1
YEL063C	CAN1
YEL067C	YEL067C
YEL068C	YEL068C
YEL075C	YEL075C
YER186C	YER186C
YER184C	YER184C
YER174C	GRX4
YER172C	BRR2
YER161C	SPT2
YER151C	UBP3
YER144C	UBP5
YER134C	YER134C
YER130C	YER130C
YER124C	DSE1
YER118C	SHO1
YER116C	SLX8
YER115C	SPR6
YER114C	BOI2
YER113C	YER113C
YER111C	SWI4
YER107C	GLE2
YER105C	NUP157
YER088C-A	YER088C-A
YER088C	DOT6
YER087C-B	SBH1
YER087C-A	YER087C-A
YER082C	UTP7
YER077C	YER077C
YER076C	YER076C
YER071C	YER071C
YER064C	YER064C
YER062C	HOR2
YER061C	CEM1
YER054C	GIP2
YER053C-A	YER053C-A
YER053C	PIC2
YER045C	ACA1
YER036C	YER036C
YER033C	ZRG8
YER031C	YPT31
YER028C	MIG3
YER027C	GAL83
YER026C	CHO1
YER019C-A	SBH2
YER017C	AFG3
YER010C	YER010C
YEL005C	VAB2
YEL032C-A	YEL032C-A
YEL035C	UTR5
YEL036C	ANP1
YEL039C	CYC7
YEL059C-A	SOM1
YEL064C	AVT2
YFL037W	TUB2
YFL017W-A	SMX2
YFL012W-A	YFL012W-A
YFL012W	YFL012W
YFL011W	HXT10
YFL002W-B	YFL002W-B
YFR004W	RPN11
YFR006W	YFR006W
YFR012W	YFR012W
YFR012W-A	YFR012W-A
YFR021W	ATG18
YFR029W	PTR3
YFR040W	SAP155
YFR048W	RMD8
YFL068W	YFL068W
YFL067W	YFL067W
YFL063W	YFL063W
YFL061W	YFL061W
YFL059W	SNZ3
YFL058W	THI5
YFL053W	DAK2
YFL052W	YFL052W
YFL049W	YFL049W
YFL047W	RGD2
YFL046W	YFL046W
YFL041W-A	YFL041W-A
YFL041W	FET5
YFL040W	YFL040W
YFL036W	RPO41
YFL032W	YFL032W
YFL030W	AGX1
YFL015W-A	YFL015W-A
YFR001W	LOC1
YFR002W	NIC96
YFR007W	YFR007W
YFR008W	FAR7
YFR009W	GCN20
YFR010W-A	YFR010W-A
YFR019W	FAB1
YFR023W	PES4
YFR027W	ECO1
YFR034W-A	YFR034W-A
YFR036W-A	YFR036W-A
YFR038W	YFR038W
YFR042W	YFR042W
YFR045W	YFR045W
YFR049W	YMR31
YFR055W	YFR055W
YFR057W	YFR057W
YFL062W	COS4
YFL055W	AGP3
YFL034W	YFL034W
YFL026W	STE2
YFL023W	BUD27
YFL021W	GAT1
YFL014W	HSP12
YFL013W-A	YFL013W-A
YFL010W-A	AUA1
YFL009W	CDC4
YFL008W	SMC1
YFL007W	BLM3
YFL005W	SEC4
YFL004W	VTC2
YFL001W	DEG1
YFR009W-A	YFR009W-A
YFR010W	UBP6
YFR013W	IOC3
YFR020W	YFR020W
YFR022W	YFR022W
YFR030W	MET10
YFR036W	CDC26
YFR052W	RPN12
YFR054C	YFR054C
YFR050C	PRE4
YFR035C	YFR035C
YFR034C	PHO4
YFR026C	YFR026C
YFR018C	YFR018C
YFR015C	GSY1
YFR014C	CMK1
YFR011C	YFR011C
YFL002C	SPB4
YFL003C	MSH4
YFL013C	IES1
YFL015C	YFL015C
YFL021C-A	YFL021C-A
YFL022C	FRS2
YFL024C	EPL1
YFL025C	BST1
YFL027C	GYP8
YFL029C	CAK1
YFL033C	RIM15
YFL045C	SEC53
YFL048C	EMP47
YFL050C	ALR2
YFL060C	SNO3
YFR056C	YFR056C
YFR053C	HXK1
YFR051C	RET2
YFR046C	YFR046C
YFR043C	YFR043C
YFR041C	ERJ5
YFR037C	RSC8
YFR033C	QCR6
YFR032C-A	RPL29
YFR025C	HIS2
YFR016C	YFR016C
YFR005C	SAD1
YFL010C	WWM1
YFL016C	MDJ1
YFL019C	YFL019C
YFL028C	CAF16
YFL031C-A	YFL031C-A
YFL051C	YFL051C
YFL057C	AAD16
YFL064C	YFL064C
YFR052C-A	YFR052C-A
YFR047C	BNA6
YFR044C	YFR044C
YFR039C	YFR039C
YFR032C-B	YFR032C-B
YFR032C	YFR032C
YFR031C	SMC2
YFR028C	CDC14
YFR017C	YFR017C
YFR003C	YPI1
YFL017C	GNA1
YFL018C	LPD1
YFL020C	PAU5
YFL038C	YPT1
YFL042C	YFL042C
YFL044C	YFL044C
YFL054C	YFL054C
YFL056C	AAD6
YFL065C	YFL065C
YFL066C	YFL066C
YGL259W	YPS5
YGL258W	YGL258W
YGL253W	HXK2
YGL248W	PDE1
YGL241W	KAP114
YGL238W	CSE1
YGL235W	YGL235W
YGL234W	ADE5,7
YGL233W	SEC15
YGL226W	YGL226W
YGL208W	SIP2
YGL192W	IME4
YGL191W	COX13
YGL181W	GTS1
YGL172W	NUP49
YGL157W	YGL157W
YGL156W	AMS1
YGL149W	YGL149W
YGL145W	TIP20
YGL126W	SCS3
YGL115W	SNF4
YGL101W	YGL101W
YGL100W	SEH1
YGL092W	NUP145
YGL086W	MAD1
YGL080W	YGL080W
YGL060W	YBP2
YGL053W	PRM8
YGL051W	MST27
YGL045W	RIM8
YGL043W	DST1
YGL041W-A	YGL041W-A
YGL039W	YGL039W
YGL029W	CGR1
YGL019W	CKB1
YGL017W	ATE1
YGL016W	KAP122
YGL007W	YGL007W
YGL006W-A	YGL006W-A
YGL002W	ERP6
YGR004W	PEX31
YGR006W	PRP18
YGR010W	NMA2
YGR012W	YGR012W
YGR013W	SNU71
YGR016W	YGR016W
YGR031W	YGR031W
YGR035W-A	YGR035W-A
YGR038W	ORM1
YGR046W	YGR046W
YGR059W	SPR3
YGR074W	SMD1
YGR090W	UTP22
[truncated: 4,718 more rows]
